# Supplementary material for: Genome Sequencing of a Fusarium Endophytic Isolate from Hazelnut: Phylogenetic and Metabolomic Implications
Source: Int J Mol Sci. 2025 May 5;26(9):4377. doi: 10.3390/ijms26094377 (PMC12072968; doi:10.3390/ijms26094377)
Supplement: Supplementary file 1 [file ijms-26-04377-s001.zip]

Archive with 16 entries (16 files):
- Figure S1. Hzn5 culture.pdf
- Figure S2. Sequence quality modules.pdf
- Figure S3A. Quality assessment for genome assembly.pdf
- Figure S3B. Quality assessment for genome assembly.pdf
- Figure S4A. InterProScan family distribution.png
- Figure S4B. InterProScan family distribution.png
- Figure S5. InterProScan domains distribution.png
- Figure S6. InterProScan sites distribution.png
- Figure S7. KEGG categories pathways.png
- Figure S8. Plant reactome pathways.png
- Figure S9. Reactome pathways.png
- Table S1. GenBank codes.pdf
- Table S2. Blastn results.xlsx
- Table S3. Busco predicted genes.xlsx
- Table S4. Pathways list.xlsx
- Table S5. Fungal strains and genome codes.pdf
