# Supplementary material for: Genome Sequencing of a Fusarium Endophytic Isolate from Hazelnut: Phylogenetic and Metabolomic Implications
Source: Int J Mol Sci. 2025 May 5;26(9):4377. doi: 10.3390/ijms26094377 (PMC12072968; doi:10.3390/ijms26094377)
Supplement: Supplementary file 1 [file ijms-26-04377-s001.zip › Table S2. Blastn results.xlsx]

## Sheet: blastn_results_1
qseqid	qlen	sseqid	stitle	sacc	slen	qstart	qend	evalue	bitscore	score	mismatch	gapopen	staxid	ssciname	scomname	sblastname	sskingdom
27	121	gi|2717294770|gb|CP151260.1|	Fusarium acuminatum isolate 1A chromosome 1	CP151260	12683142	1	121	7.53e-56	224	121	0	0	5515	N/A	N/A	N/A	N/A
27	121	gi|2324156538|gb|CP109666.1|	Fusarium avenaceum strain WV21P1A chromosome 5	CP109666	4835698	1	121	7.53e-56	224	121	0	0	40199	N/A	N/A	N/A	N/A
27	121	gi|30171263|gb|AY250995.1|	Fusarium equiseti isolate VI01096 28S ribosomal RNA gene, partial sequence; intergenic spacer region, complete sequence; and 18S ribosomal RNA gene, partial sequence	AY250995	2255	1	121	3.5e-54	219	118	1	0	61235	N/A	N/A	N/A	N/A
27	121	gi|30171262|gb|AY250994.1|	Fusarium equiseti isolate VI01093 28S ribosomal RNA gene, partial sequence; intergenic spacer region, complete sequence; and 18S ribosomal RNA gene, partial sequence	AY250994	2252	1	121	3.5e-54	219	118	1	0	61235	N/A	N/A	N/A	N/A
27	121	gi|1858377666|gb|MT254057.1|	Fusarium oxysporum isolate MCC2074 28S ribosomal RNA gene, partial sequence; 28S-18S ribosomal RNA intergenic spacer, complete sequence; and 18S ribosomal RNA gene, partial sequence	MT254057	2603	1	121	1.63e-52	213	115	2	0	5507	N/A	N/A	N/A	N/A
28	121	gi|2717294770|gb|CP151260.1|	Fusarium acuminatum isolate 1A chromosome 1	CP151260	12683142	1	121	7.53e-56	224	121	0	0	5515	N/A	N/A	N/A	N/A
28	121	gi|2324156538|gb|CP109666.1|	Fusarium avenaceum strain WV21P1A chromosome 5	CP109666	4835698	1	121	7.53e-56	224	121	0	0	40199	N/A	N/A	N/A	N/A
28	121	gi|30171263|gb|AY250995.1|	Fusarium equiseti isolate VI01096 28S ribosomal RNA gene, partial sequence; intergenic spacer region, complete sequence; and 18S ribosomal RNA gene, partial sequence	AY250995	2255	1	121	3.5e-54	219	118	1	0	61235	N/A	N/A	N/A	N/A
28	121	gi|30171262|gb|AY250994.1|	Fusarium equiseti isolate VI01093 28S ribosomal RNA gene, partial sequence; intergenic spacer region, complete sequence; and 18S ribosomal RNA gene, partial sequence	AY250994	2252	1	121	3.5e-54	219	118	1	0	61235	N/A	N/A	N/A	N/A
28	121	gi|1858377666|gb|MT254057.1|	Fusarium oxysporum isolate MCC2074 28S ribosomal RNA gene, partial sequence; 28S-18S ribosomal RNA intergenic spacer, complete sequence; and 18S ribosomal RNA gene, partial sequence	MT254057	2603	1	121	1.63e-52	213	115	2	0	5507	N/A	N/A	N/A	N/A
29	121	gi|2717294770|gb|CP151260.1|	Fusarium acuminatum isolate 1A chromosome 1	CP151260	12683142	1	121	7.53e-56	224	121	0	0	5515	N/A	N/A	N/A	N/A
29	121	gi|2324156538|gb|CP109666.1|	Fusarium avenaceum strain WV21P1A chromosome 5	CP109666	4835698	1	121	7.53e-56	224	121	0	0	40199	N/A	N/A	N/A	N/A
29	121	gi|30171263|gb|AY250995.1|	Fusarium equiseti isolate VI01096 28S ribosomal RNA gene, partial sequence; intergenic spacer region, complete sequence; and 18S ribosomal RNA gene, partial sequence	AY250995	2255	1	121	3.5e-54	219	118	1	0	61235	N/A	N/A	N/A	N/A
29	121	gi|30171262|gb|AY250994.1|	Fusarium equiseti isolate VI01093 28S ribosomal RNA gene, partial sequence; intergenic spacer region, complete sequence; and 18S ribosomal RNA gene, partial sequence	AY250994	2252	1	121	3.5e-54	219	118	1	0	61235	N/A	N/A	N/A	N/A
29	121	gi|1858377666|gb|MT254057.1|	Fusarium oxysporum isolate MCC2074 28S ribosomal RNA gene, partial sequence; 28S-18S ribosomal RNA intergenic spacer, complete sequence; and 18S ribosomal RNA gene, partial sequence	MT254057	2603	1	121	1.63e-52	213	115	2	0	5507	N/A	N/A	N/A	N/A
30	121	gi|2717294770|gb|CP151260.1|	Fusarium acuminatum isolate 1A chromosome 1	CP151260	12683142	1	121	7.53e-56	224	121	0	0	5515	N/A	N/A	N/A	N/A
30	121	gi|2324156538|gb|CP109666.1|	Fusarium avenaceum strain WV21P1A chromosome 5	CP109666	4835698	1	121	7.53e-56	224	121	0	0	40199	N/A	N/A	N/A	N/A
30	121	gi|30171263|gb|AY250995.1|	Fusarium equiseti isolate VI01096 28S ribosomal RNA gene, partial sequence; intergenic spacer region, complete sequence; and 18S ribosomal RNA gene, partial sequence	AY250995	2255	1	121	3.5e-54	219	118	1	0	61235	N/A	N/A	N/A	N/A
30	121	gi|30171262|gb|AY250994.1|	Fusarium equiseti isolate VI01093 28S ribosomal RNA gene, partial sequence; intergenic spacer region, complete sequence; and 18S ribosomal RNA gene, partial sequence	AY250994	2252	1	121	3.5e-54	219	118	1	0	61235	N/A	N/A	N/A	N/A
30	121	gi|1799637335|gb|MH539754.1|	Fusarium brasiliense strain F-16-20 28S large subunit ribosomal RNA gene and 28S-18S ribosomal RNA intergenic spacer, partial sequence	MH539754	2674	3	121	4.53e-53	215	116	1	0	235270	N/A	N/A	N/A	N/A
31	125	gi|2717294770|gb|CP151260.1|	Fusarium acuminatum isolate 1A chromosome 1	CP151260	12683142	1	125	4.7e-58	231	125	0	0	5515	N/A	N/A	N/A	N/A
31	125	gi|2324156538|gb|CP109666.1|	Fusarium avenaceum strain WV21P1A chromosome 5	CP109666	4835698	1	125	4.7e-58	231	125	0	0	40199	N/A	N/A	N/A	N/A
31	125	gi|30171263|gb|AY250995.1|	Fusarium equiseti isolate VI01096 28S ribosomal RNA gene, partial sequence; intergenic spacer region, complete sequence; and 18S ribosomal RNA gene, partial sequence	AY250995	2255	1	125	2.19e-56	226	122	1	0	61235	N/A	N/A	N/A	N/A
31	125	gi|30171262|gb|AY250994.1|	Fusarium equiseti isolate VI01093 28S ribosomal RNA gene, partial sequence; intergenic spacer region, complete sequence; and 18S ribosomal RNA gene, partial sequence	AY250994	2252	1	125	2.19e-56	226	122	1	0	61235	N/A	N/A	N/A	N/A
31	125	gi|1799637335|gb|MH539754.1|	Fusarium brasiliense strain F-16-20 28S large subunit ribosomal RNA gene and 28S-18S ribosomal RNA intergenic spacer, partial sequence	MH539754	2674	2	125	7.86e-56	224	121	1	0	235270	N/A	N/A	N/A	N/A
33	124	gi|2717294770|gb|CP151260.1|	Fusarium acuminatum isolate 1A chromosome 1	CP151260	12683142	1	124	1.67e-57	230	124	0	0	5515	N/A	N/A	N/A	N/A
33	124	gi|2324156538|gb|CP109666.1|	Fusarium avenaceum strain WV21P1A chromosome 5	CP109666	4835698	1	124	1.67e-57	230	124	0	0	40199	N/A	N/A	N/A	N/A
33	124	gi|27436073|gb|AF345531.1|	Gibberella avenacea strain 93014 28S ribosomal RNA gene and intergenic spacer region, partial sequence	AF345531	273	1	124	1.67e-57	230	124	0	0	40199	N/A	N/A	N/A	N/A
33	124	gi|1799637335|gb|MH539754.1|	Fusarium brasiliense strain F-16-20 28S large subunit ribosomal RNA gene and 28S-18S ribosomal RNA intergenic spacer, partial sequence	MH539754	2674	1	124	7.78e-56	224	121	1	0	235270	N/A	N/A	N/A	N/A
33	124	gi|1799637334|gb|MH539753.1|	Fusarium cuneirostrum strain F-16-22 28S large subunit ribosomal RNA gene and 28S-18S ribosomal RNA intergenic spacer, partial sequence	MH539753	2642	1	124	7.78e-56	224	121	1	0	235271	N/A	N/A	N/A	N/A
34	121	gi|2717294770|gb|CP151260.1|	Fusarium acuminatum isolate 1A chromosome 1	CP151260	12683142	1	121	7.53e-56	224	121	0	0	5515	N/A	N/A	N/A	N/A
34	121	gi|2324156538|gb|CP109666.1|	Fusarium avenaceum strain WV21P1A chromosome 5	CP109666	4835698	1	121	7.53e-56	224	121	0	0	40199	N/A	N/A	N/A	N/A
34	121	gi|27436073|gb|AF345531.1|	Gibberella avenacea strain 93014 28S ribosomal RNA gene and intergenic spacer region, partial sequence	AF345531	273	1	121	7.53e-56	224	121	0	0	40199	N/A	N/A	N/A	N/A
34	121	gi|1799637335|gb|MH539754.1|	Fusarium brasiliense strain F-16-20 28S large subunit ribosomal RNA gene and 28S-18S ribosomal RNA intergenic spacer, partial sequence	MH539754	2674	1	121	3.5e-54	219	118	1	0	235270	N/A	N/A	N/A	N/A
34	121	gi|1799637334|gb|MH539753.1|	Fusarium cuneirostrum strain F-16-22 28S large subunit ribosomal RNA gene and 28S-18S ribosomal RNA intergenic spacer, partial sequence	MH539753	2642	1	121	3.5e-54	219	118	1	0	235271	N/A	N/A	N/A	N/A
35	123	gi|2717294770|gb|CP151260.1|	Fusarium acuminatum isolate 1A chromosome 1	CP151260	12683142	1	123	5.95e-57	228	123	0	0	5515	N/A	N/A	N/A	N/A
35	123	gi|2324156538|gb|CP109666.1|	Fusarium avenaceum strain WV21P1A chromosome 5	CP109666	4835698	1	123	5.95e-57	228	123	0	0	40199	N/A	N/A	N/A	N/A
35	123	gi|27436073|gb|AF345531.1|	Gibberella avenacea strain 93014 28S ribosomal RNA gene and intergenic spacer region, partial sequence	AF345531	273	1	123	5.95e-57	228	123	0	0	40199	N/A	N/A	N/A	N/A
35	123	gi|37359342|gb|AY155672.1|	Gibberella avenacea strain 93014 28S ribosomal RNA gene and intergenic spacer region, partial sequence	AY155672	265	3	123	7.7e-56	224	121	0	0	40199	N/A	N/A	N/A	N/A
35	123	gi|1799637335|gb|MH539754.1|	Fusarium brasiliense strain F-16-20 28S large subunit ribosomal RNA gene and 28S-18S ribosomal RNA intergenic spacer, partial sequence	MH539754	2674	1	123	2.77e-55	222	120	1	0	235270	N/A	N/A	N/A	N/A
38	121	gi|2717294770|gb|CP151260.1|	Fusarium acuminatum isolate 1A chromosome 1	CP151260	12683142	1	121	7.53e-56	224	121	0	0	5515	N/A	N/A	N/A	N/A
38	121	gi|2324156538|gb|CP109666.1|	Fusarium avenaceum strain WV21P1A chromosome 5	CP109666	4835698	1	121	7.53e-56	224	121	0	0	40199	N/A	N/A	N/A	N/A
38	121	gi|37359342|gb|AY155672.1|	Gibberella avenacea strain 93014 28S ribosomal RNA gene and intergenic spacer region, partial sequence	AY155672	265	1	121	7.53e-56	224	121	0	0	40199	N/A	N/A	N/A	N/A
38	121	gi|22202863|gb|AF406624.1|	Gibberella acuminata strain BBA71372 28S ribosomal RNA gene and intergenic spacer region, partial sequence	AF406624	554	1	121	7.53e-56	224	121	0	0	5515	N/A	N/A	N/A	N/A
38	121	gi|27436073|gb|AF345531.1|	Gibberella avenacea strain 93014 28S ribosomal RNA gene and intergenic spacer region, partial sequence	AF345531	273	1	121	7.53e-56	224	121	0	0	40199	N/A	N/A	N/A	N/A
39	122	gi|2717294770|gb|CP151260.1|	Fusarium acuminatum isolate 1A chromosome 1	CP151260	12683142	1	122	2.12e-56	226	122	0	0	5515	N/A	N/A	N/A	N/A
39	122	gi|2324156538|gb|CP109666.1|	Fusarium avenaceum strain WV21P1A chromosome 5	CP109666	4835698	1	122	2.12e-56	226	122	0	0	40199	N/A	N/A	N/A	N/A
39	122	gi|37359342|gb|AY155672.1|	Gibberella avenacea strain 93014 28S ribosomal RNA gene and intergenic spacer region, partial sequence	AY155672	265	1	122	2.12e-56	226	122	0	0	40199	N/A	N/A	N/A	N/A
39	122	gi|22202863|gb|AF406624.1|	Gibberella acuminata strain BBA71372 28S ribosomal RNA gene and intergenic spacer region, partial sequence	AF406624	554	1	122	2.12e-56	226	122	0	0	5515	N/A	N/A	N/A	N/A
39	122	gi|27436073|gb|AF345531.1|	Gibberella avenacea strain 93014 28S ribosomal RNA gene and intergenic spacer region, partial sequence	AF345531	273	1	122	2.12e-56	226	122	0	0	40199	N/A	N/A	N/A	N/A
40	121	gi|2717294770|gb|CP151260.1|	Fusarium acuminatum isolate 1A chromosome 1	CP151260	12683142	1	121	7.53e-56	224	121	0	0	5515	N/A	N/A	N/A	N/A
40	121	gi|2324156538|gb|CP109666.1|	Fusarium avenaceum strain WV21P1A chromosome 5	CP109666	4835698	1	121	7.53e-56	224	121	0	0	40199	N/A	N/A	N/A	N/A
40	121	gi|37359342|gb|AY155672.1|	Gibberella avenacea strain 93014 28S ribosomal RNA gene and intergenic spacer region, partial sequence	AY155672	265	1	121	7.53e-56	224	121	0	0	40199	N/A	N/A	N/A	N/A
40	121	gi|22202863|gb|AF406624.1|	Gibberella acuminata strain BBA71372 28S ribosomal RNA gene and intergenic spacer region, partial sequence	AF406624	554	1	121	7.53e-56	224	121	0	0	5515	N/A	N/A	N/A	N/A
40	121	gi|27436073|gb|AF345531.1|	Gibberella avenacea strain 93014 28S ribosomal RNA gene and intergenic spacer region, partial sequence	AF345531	273	1	121	7.53e-56	224	121	0	0	40199	N/A	N/A	N/A	N/A
43	122	gi|2717294770|gb|CP151260.1|	Fusarium acuminatum isolate 1A chromosome 1	CP151260	12683142	1	122	2.12e-56	226	122	0	0	5515	N/A	N/A	N/A	N/A
43	122	gi|2324156538|gb|CP109666.1|	Fusarium avenaceum strain WV21P1A chromosome 5	CP109666	4835698	1	122	2.12e-56	226	122	0	0	40199	N/A	N/A	N/A	N/A
43	122	gi|37359342|gb|AY155672.1|	Gibberella avenacea strain 93014 28S ribosomal RNA gene and intergenic spacer region, partial sequence	AY155672	265	1	122	2.12e-56	226	122	0	0	40199	N/A	N/A	N/A	N/A
43	122	gi|33308998|gb|AF405492.1|	Fusarium kyushuense strain BBA-70813 28S ribosomal RNA gene and ribosomal RNA intergenic spacer region, partial sequence	AF405492	475	1	122	2.12e-56	226	122	0	0	56665	N/A	N/A	N/A	N/A
43	122	gi|33308997|gb|AF405491.1|	Fusarium kyushuense strain BBA-70812 28S ribosomal RNA gene and ribosomal RNA intergenic spacer region, partial sequence	AF405491	476	1	122	2.12e-56	226	122	0	0	56665	N/A	N/A	N/A	N/A
55	122	gi|1848665072|gb|MT563084.1|	Fusarium sp. isolate ZH2-2 internal transcribed spacer 1, partial sequence; 5.8S ribosomal RNA gene and internal transcribed spacer 2, complete sequence; and large subunit ribosomal RNA gene, partial sequence	MT563084	1037	1	122	2.12e-56	226	122	0	0	29916	N/A	N/A	N/A	N/A
55	122	gi|1848000355|gb|MT557494.1|	Fusarium sp. isolate RL303 internal transcribed spacer 1, partial sequence; 5.8S ribosomal RNA gene and internal transcribed spacer 2, complete sequence; and large subunit ribosomal RNA gene, partial sequence	MT557494	700	1	122	2.12e-56	226	122	0	0	29916	N/A	N/A	N/A	N/A
55	122	gi|1848000352|gb|MT557491.1|	Fusarium sp. isolate RL433 internal transcribed spacer 1, partial sequence; 5.8S ribosomal RNA gene and internal transcribed spacer 2, complete sequence; and large subunit ribosomal RNA gene, partial sequence	MT557491	650	1	122	2.12e-56	226	122	0	0	29916	N/A	N/A	N/A	N/A
55	122	gi|1848000276|gb|MT557415.1|	Fusarium sp. isolate RL815 internal transcribed spacer 1, partial sequence; 5.8S ribosomal RNA gene and internal transcribed spacer 2, complete sequence; and large subunit ribosomal RNA gene, partial sequence	MT557415	700	1	122	2.12e-56	226	122	0	0	29916	N/A	N/A	N/A	N/A
55	122	gi|1848000261|gb|MT557400.1|	Fusarium sp. isolate RL698 internal transcribed spacer 1, partial sequence; 5.8S ribosomal RNA gene and internal transcribed spacer 2, complete sequence; and large subunit ribosomal RNA gene, partial sequence	MT557400	700	1	122	2.12e-56	226	122	0	0	29916	N/A	N/A	N/A	N/A
56	122	gi|1848665072|gb|MT563084.1|	Fusarium sp. isolate ZH2-2 internal transcribed spacer 1, partial sequence; 5.8S ribosomal RNA gene and internal transcribed spacer 2, complete sequence; and large subunit ribosomal RNA gene, partial sequence	MT563084	1037	1	122	2.12e-56	226	122	0	0	29916	N/A	N/A	N/A	N/A
56	122	gi|1848000355|gb|MT557494.1|	Fusarium sp. isolate RL303 internal transcribed spacer 1, partial sequence; 5.8S ribosomal RNA gene and internal transcribed spacer 2, complete sequence; and large subunit ribosomal RNA gene, partial sequence	MT557494	700	1	122	2.12e-56	226	122	0	0	29916	N/A	N/A	N/A	N/A
56	122	gi|1848000352|gb|MT557491.1|	Fusarium sp. isolate RL433 internal transcribed spacer 1, partial sequence; 5.8S ribosomal RNA gene and internal transcribed spacer 2, complete sequence; and large subunit ribosomal RNA gene, partial sequence	MT557491	650	1	122	2.12e-56	226	122	0	0	29916	N/A	N/A	N/A	N/A
56	122	gi|1848000276|gb|MT557415.1|	Fusarium sp. isolate RL815 internal transcribed spacer 1, partial sequence; 5.8S ribosomal RNA gene and internal transcribed spacer 2, complete sequence; and large subunit ribosomal RNA gene, partial sequence	MT557415	700	1	122	2.12e-56	226	122	0	0	29916	N/A	N/A	N/A	N/A
56	122	gi|1848000261|gb|MT557400.1|	Fusarium sp. isolate RL698 internal transcribed spacer 1, partial sequence; 5.8S ribosomal RNA gene and internal transcribed spacer 2, complete sequence; and large subunit ribosomal RNA gene, partial sequence	MT557400	700	1	122	2.12e-56	226	122	0	0	29916	N/A	N/A	N/A	N/A
57	122	gi|1848665072|gb|MT563084.1|	Fusarium sp. isolate ZH2-2 internal transcribed spacer 1, partial sequence; 5.8S ribosomal RNA gene and internal transcribed spacer 2, complete sequence; and large subunit ribosomal RNA gene, partial sequence	MT563084	1037	1	122	2.12e-56	226	122	0	0	29916	N/A	N/A	N/A	N/A
57	122	gi|1848000355|gb|MT557494.1|	Fusarium sp. isolate RL303 internal transcribed spacer 1, partial sequence; 5.8S ribosomal RNA gene and internal transcribed spacer 2, complete sequence; and large subunit ribosomal RNA gene, partial sequence	MT557494	700	1	122	2.12e-56	226	122	0	0	29916	N/A	N/A	N/A	N/A
57	122	gi|1848000352|gb|MT557491.1|	Fusarium sp. isolate RL433 internal transcribed spacer 1, partial sequence; 5.8S ribosomal RNA gene and internal transcribed spacer 2, complete sequence; and large subunit ribosomal RNA gene, partial sequence	MT557491	650	1	122	2.12e-56	226	122	0	0	29916	N/A	N/A	N/A	N/A
57	122	gi|1848000276|gb|MT557415.1|	Fusarium sp. isolate RL815 internal transcribed spacer 1, partial sequence; 5.8S ribosomal RNA gene and internal transcribed spacer 2, complete sequence; and large subunit ribosomal RNA gene, partial sequence	MT557415	700	1	122	2.12e-56	226	122	0	0	29916	N/A	N/A	N/A	N/A
57	122	gi|1848000261|gb|MT557400.1|	Fusarium sp. isolate RL698 internal transcribed spacer 1, partial sequence; 5.8S ribosomal RNA gene and internal transcribed spacer 2, complete sequence; and large subunit ribosomal RNA gene, partial sequence	MT557400	700	1	122	2.12e-56	226	122	0	0	29916	N/A	N/A	N/A	N/A
58	121	gi|1848665072|gb|MT563084.1|	Fusarium sp. isolate ZH2-2 internal transcribed spacer 1, partial sequence; 5.8S ribosomal RNA gene and internal transcribed spacer 2, complete sequence; and large subunit ribosomal RNA gene, partial sequence	MT563084	1037	1	121	7.53e-56	224	121	0	0	29916	N/A	N/A	N/A	N/A
58	121	gi|1848000355|gb|MT557494.1|	Fusarium sp. isolate RL303 internal transcribed spacer 1, partial sequence; 5.8S ribosomal RNA gene and internal transcribed spacer 2, complete sequence; and large subunit ribosomal RNA gene, partial sequence	MT557494	700	1	121	7.53e-56	224	121	0	0	29916	N/A	N/A	N/A	N/A
58	121	gi|1848000352|gb|MT557491.1|	Fusarium sp. isolate RL433 internal transcribed spacer 1, partial sequence; 5.8S ribosomal RNA gene and internal transcribed spacer 2, complete sequence; and large subunit ribosomal RNA gene, partial sequence	MT557491	650	1	121	7.53e-56	224	121	0	0	29916	N/A	N/A	N/A	N/A
58	121	gi|1848000276|gb|MT557415.1|	Fusarium sp. isolate RL815 internal transcribed spacer 1, partial sequence; 5.8S ribosomal RNA gene and internal transcribed spacer 2, complete sequence; and large subunit ribosomal RNA gene, partial sequence	MT557415	700	1	121	7.53e-56	224	121	0	0	29916	N/A	N/A	N/A	N/A
58	121	gi|1848000261|gb|MT557400.1|	Fusarium sp. isolate RL698 internal transcribed spacer 1, partial sequence; 5.8S ribosomal RNA gene and internal transcribed spacer 2, complete sequence; and large subunit ribosomal RNA gene, partial sequence	MT557400	700	1	121	7.53e-56	224	121	0	0	29916	N/A	N/A	N/A	N/A
59	122	gi|1848665072|gb|MT563084.1|	Fusarium sp. isolate ZH2-2 internal transcribed spacer 1, partial sequence; 5.8S ribosomal RNA gene and internal transcribed spacer 2, complete sequence; and large subunit ribosomal RNA gene, partial sequence	MT563084	1037	1	122	2.12e-56	226	122	0	0	29916	N/A	N/A	N/A	N/A
59	122	gi|1848000355|gb|MT557494.1|	Fusarium sp. isolate RL303 internal transcribed spacer 1, partial sequence; 5.8S ribosomal RNA gene and internal transcribed spacer 2, complete sequence; and large subunit ribosomal RNA gene, partial sequence	MT557494	700	1	122	2.12e-56	226	122	0	0	29916	N/A	N/A	N/A	N/A
59	122	gi|1848000352|gb|MT557491.1|	Fusarium sp. isolate RL433 internal transcribed spacer 1, partial sequence; 5.8S ribosomal RNA gene and internal transcribed spacer 2, complete sequence; and large subunit ribosomal RNA gene, partial sequence	MT557491	650	1	122	2.12e-56	226	122	0	0	29916	N/A	N/A	N/A	N/A
59	122	gi|1848000276|gb|MT557415.1|	Fusarium sp. isolate RL815 internal transcribed spacer 1, partial sequence; 5.8S ribosomal RNA gene and internal transcribed spacer 2, complete sequence; and large subunit ribosomal RNA gene, partial sequence	MT557415	700	1	122	2.12e-56	226	122	0	0	29916	N/A	N/A	N/A	N/A
59	122	gi|1848000261|gb|MT557400.1|	Fusarium sp. isolate RL698 internal transcribed spacer 1, partial sequence; 5.8S ribosomal RNA gene and internal transcribed spacer 2, complete sequence; and large subunit ribosomal RNA gene, partial sequence	MT557400	700	1	122	2.12e-56	226	122	0	0	29916	N/A	N/A	N/A	N/A
62	122	gi|1848665072|gb|MT563084.1|	Fusarium sp. isolate ZH2-2 internal transcribed spacer 1, partial sequence; 5.8S ribosomal RNA gene and internal transcribed spacer 2, complete sequence; and large subunit ribosomal RNA gene, partial sequence	MT563084	1037	1	122	2.12e-56	226	122	0	0	29916	N/A	N/A	N/A	N/A
62	122	gi|1848000355|gb|MT557494.1|	Fusarium sp. isolate RL303 internal transcribed spacer 1, partial sequence; 5.8S ribosomal RNA gene and internal transcribed spacer 2, complete sequence; and large subunit ribosomal RNA gene, partial sequence	MT557494	700	1	122	2.12e-56	226	122	0	0	29916	N/A	N/A	N/A	N/A
62	122	gi|1848000352|gb|MT557491.1|	Fusarium sp. isolate RL433 internal transcribed spacer 1, partial sequence; 5.8S ribosomal RNA gene and internal transcribed spacer 2, complete sequence; and large subunit ribosomal RNA gene, partial sequence	MT557491	650	1	122	2.12e-56	226	122	0	0	29916	N/A	N/A	N/A	N/A
62	122	gi|1848000276|gb|MT557415.1|	Fusarium sp. isolate RL815 internal transcribed spacer 1, partial sequence; 5.8S ribosomal RNA gene and internal transcribed spacer 2, complete sequence; and large subunit ribosomal RNA gene, partial sequence	MT557415	700	1	122	2.12e-56	226	122	0	0	29916	N/A	N/A	N/A	N/A
62	122	gi|1848000261|gb|MT557400.1|	Fusarium sp. isolate RL698 internal transcribed spacer 1, partial sequence; 5.8S ribosomal RNA gene and internal transcribed spacer 2, complete sequence; and large subunit ribosomal RNA gene, partial sequence	MT557400	700	1	122	2.12e-56	226	122	0	0	29916	N/A	N/A	N/A	N/A
63	121	gi|1848665072|gb|MT563084.1|	Fusarium sp. isolate ZH2-2 internal transcribed spacer 1, partial sequence; 5.8S ribosomal RNA gene and internal transcribed spacer 2, complete sequence; and large subunit ribosomal RNA gene, partial sequence	MT563084	1037	1	121	7.53e-56	224	121	0	0	29916	N/A	N/A	N/A	N/A
63	121	gi|1848000355|gb|MT557494.1|	Fusarium sp. isolate RL303 internal transcribed spacer 1, partial sequence; 5.8S ribosomal RNA gene and internal transcribed spacer 2, complete sequence; and large subunit ribosomal RNA gene, partial sequence	MT557494	700	1	121	7.53e-56	224	121	0	0	29916	N/A	N/A	N/A	N/A
63	121	gi|1848000352|gb|MT557491.1|	Fusarium sp. isolate RL433 internal transcribed spacer 1, partial sequence; 5.8S ribosomal RNA gene and internal transcribed spacer 2, complete sequence; and large subunit ribosomal RNA gene, partial sequence	MT557491	650	1	121	7.53e-56	224	121	0	0	29916	N/A	N/A	N/A	N/A
63	121	gi|1848000276|gb|MT557415.1|	Fusarium sp. isolate RL815 internal transcribed spacer 1, partial sequence; 5.8S ribosomal RNA gene and internal transcribed spacer 2, complete sequence; and large subunit ribosomal RNA gene, partial sequence	MT557415	700	1	121	7.53e-56	224	121	0	0	29916	N/A	N/A	N/A	N/A
63	121	gi|1848000261|gb|MT557400.1|	Fusarium sp. isolate RL698 internal transcribed spacer 1, partial sequence; 5.8S ribosomal RNA gene and internal transcribed spacer 2, complete sequence; and large subunit ribosomal RNA gene, partial sequence	MT557400	700	1	121	7.53e-56	224	121	0	0	29916	N/A	N/A	N/A	N/A
64	124	gi|1848665072|gb|MT563084.1|	Fusarium sp. isolate ZH2-2 internal transcribed spacer 1, partial sequence; 5.8S ribosomal RNA gene and internal transcribed spacer 2, complete sequence; and large subunit ribosomal RNA gene, partial sequence	MT563084	1037	1	124	1.67e-57	230	124	0	0	29916	N/A	N/A	N/A	N/A
64	124	gi|1848000355|gb|MT557494.1|	Fusarium sp. isolate RL303 internal transcribed spacer 1, partial sequence; 5.8S ribosomal RNA gene and internal transcribed spacer 2, complete sequence; and large subunit ribosomal RNA gene, partial sequence	MT557494	700	1	124	1.67e-57	230	124	0	0	29916	N/A	N/A	N/A	N/A
64	124	gi|1848000352|gb|MT557491.1|	Fusarium sp. isolate RL433 internal transcribed spacer 1, partial sequence; 5.8S ribosomal RNA gene and internal transcribed spacer 2, complete sequence; and large subunit ribosomal RNA gene, partial sequence	MT557491	650	1	124	1.67e-57	230	124	0	0	29916	N/A	N/A	N/A	N/A
64	124	gi|1848000276|gb|MT557415.1|	Fusarium sp. isolate RL815 internal transcribed spacer 1, partial sequence; 5.8S ribosomal RNA gene and internal transcribed spacer 2, complete sequence; and large subunit ribosomal RNA gene, partial sequence	MT557415	700	1	124	1.67e-57	230	124	0	0	29916	N/A	N/A	N/A	N/A
64	124	gi|1848000261|gb|MT557400.1|	Fusarium sp. isolate RL698 internal transcribed spacer 1, partial sequence; 5.8S ribosomal RNA gene and internal transcribed spacer 2, complete sequence; and large subunit ribosomal RNA gene, partial sequence	MT557400	700	1	124	1.67e-57	230	124	0	0	29916	N/A	N/A	N/A	N/A
94	122	gi|2717294770|gb|CP151260.1|	Fusarium acuminatum isolate 1A chromosome 1	CP151260	12683142	1	122	4.58e-53	215	116	2	0	5515	N/A	N/A	N/A	N/A
94	122	gi|2324156538|gb|CP109666.1|	Fusarium avenaceum strain WV21P1A chromosome 5	CP109666	4835698	1	122	4.58e-53	215	116	2	0	40199	N/A	N/A	N/A	N/A
94	122	gi|333463364|gb|HQ165903.1|	Fusarium acuminatum strain PUF036 28S ribosomal RNA and 28S-18S ribosomal RNA intergenic spacer, partial sequence	HQ165903	2433	1	122	4.58e-53	215	116	2	0	5515	N/A	N/A	N/A	N/A
94	122	gi|333463363|gb|HQ165902.1|	Fusarium acuminatum strain PUF035 28S ribosomal RNA and 28S-18S ribosomal RNA intergenic spacer, partial sequence	HQ165902	2448	1	122	4.58e-53	215	116	2	0	5515	N/A	N/A	N/A	N/A
94	122	gi|197296620|gb|FJ154748.1|	Fusarium acuminatum isolate R-6678 28S-18S ribosomal RNA intergenic spacer, partial sequence	FJ154748	1348	1	122	4.58e-53	215	116	2	0	5515	N/A	N/A	N/A	N/A
96	121	gi|2717294770|gb|CP151260.1|	Fusarium acuminatum isolate 1A chromosome 1	CP151260	12683142	1	121	1.63e-52	213	115	2	0	5515	N/A	N/A	N/A	N/A
96	121	gi|2324156538|gb|CP109666.1|	Fusarium avenaceum strain WV21P1A chromosome 5	CP109666	4835698	1	121	1.63e-52	213	115	2	0	40199	N/A	N/A	N/A	N/A
96	121	gi|333463364|gb|HQ165903.1|	Fusarium acuminatum strain PUF036 28S ribosomal RNA and 28S-18S ribosomal RNA intergenic spacer, partial sequence	HQ165903	2433	1	121	1.63e-52	213	115	2	0	5515	N/A	N/A	N/A	N/A
96	121	gi|333463363|gb|HQ165902.1|	Fusarium acuminatum strain PUF035 28S ribosomal RNA and 28S-18S ribosomal RNA intergenic spacer, partial sequence	HQ165902	2448	1	121	1.63e-52	213	115	2	0	5515	N/A	N/A	N/A	N/A
96	121	gi|197296620|gb|FJ154748.1|	Fusarium acuminatum isolate R-6678 28S-18S ribosomal RNA intergenic spacer, partial sequence	FJ154748	1348	1	121	1.63e-52	213	115	2	0	5515	N/A	N/A	N/A	N/A
103	121	gi|2717294770|gb|CP151260.1|	Fusarium acuminatum isolate 1A chromosome 1	CP151260	12683142	1	121	1.63e-52	213	115	2	0	5515	N/A	N/A	N/A	N/A
103	121	gi|2324156538|gb|CP109666.1|	Fusarium avenaceum strain WV21P1A chromosome 5	CP109666	4835698	1	121	1.63e-52	213	115	2	0	40199	N/A	N/A	N/A	N/A
103	121	gi|333463364|gb|HQ165903.1|	Fusarium acuminatum strain PUF036 28S ribosomal RNA and 28S-18S ribosomal RNA intergenic spacer, partial sequence	HQ165903	2433	1	121	1.63e-52	213	115	2	0	5515	N/A	N/A	N/A	N/A
103	121	gi|333463363|gb|HQ165902.1|	Fusarium acuminatum strain PUF035 28S ribosomal RNA and 28S-18S ribosomal RNA intergenic spacer, partial sequence	HQ165902	2448	1	121	1.63e-52	213	115	2	0	5515	N/A	N/A	N/A	N/A
103	121	gi|197296620|gb|FJ154748.1|	Fusarium acuminatum isolate R-6678 28S-18S ribosomal RNA intergenic spacer, partial sequence	FJ154748	1348	1	121	1.63e-52	213	115	2	0	5515	N/A	N/A	N/A	N/A
116	127	gi|1859735619|gb|MT644937.1|	Cortinarius mucifluus isolate DM1010 small subunit ribosomal RNA gene, partial sequence; internal transcribed spacer 1, 5.8S ribosomal RNA gene, and internal transcribed spacer 2, complete sequence; and large subunit ribosomal RNA gene, partial sequence	MT644937	5792	1	127	3.71e-59	235	127	0	0	129180	N/A	N/A	N/A	N/A
116	127	gi|1859735617|gb|MT644935.1|	Stropharia caerulea isolate DM1012 small subunit ribosomal RNA gene, partial sequence; internal transcribed spacer 1, 5.8S ribosomal RNA gene, and internal transcribed spacer 2, complete sequence; and large subunit ribosomal RNA gene, partial sequence	MT644935	5804	1	127	3.71e-59	235	127	0	0	75322	N/A	N/A	N/A	N/A
116	127	gi|1859735614|gb|MT644932.1|	Cortinarius sp. isolate DM1018 small subunit ribosomal RNA gene, partial sequence; internal transcribed spacer 1, 5.8S ribosomal RNA gene, and internal transcribed spacer 2, complete sequence; and large subunit ribosomal RNA gene, partial sequence	MT644932	5601	1	127	3.71e-59	235	127	0	0	1745193	N/A	N/A	N/A	N/A
116	127	gi|1859735613|gb|MT644931.1|	Mucidula mucida isolate DM1019 small subunit ribosomal RNA gene, partial sequence; internal transcribed spacer 1, 5.8S ribosomal RNA gene, and internal transcribed spacer 2, complete sequence; and large subunit ribosomal RNA gene, partial sequence	MT644931	5864	1	127	3.71e-59	235	127	0	0	139077	N/A	N/A	N/A	N/A
116	127	gi|1859735610|gb|MT644928.1|	Mycena galopus isolate DM1023 small subunit ribosomal RNA gene, partial sequence; internal transcribed spacer 1, 5.8S ribosomal RNA gene, and internal transcribed spacer 2, complete sequence; and large subunit ribosomal RNA gene, partial sequence	MT644928	5198	1	127	3.71e-59	235	127	0	0	41248	N/A	N/A	N/A	N/A
117	121	gi|1859735619|gb|MT644937.1|	Cortinarius mucifluus isolate DM1010 small subunit ribosomal RNA gene, partial sequence; internal transcribed spacer 1, 5.8S ribosomal RNA gene, and internal transcribed spacer 2, complete sequence; and large subunit ribosomal RNA gene, partial sequence	MT644937	5792	1	121	7.53e-56	224	121	0	0	129180	N/A	N/A	N/A	N/A
117	121	gi|1859735617|gb|MT644935.1|	Stropharia caerulea isolate DM1012 small subunit ribosomal RNA gene, partial sequence; internal transcribed spacer 1, 5.8S ribosomal RNA gene, and internal transcribed spacer 2, complete sequence; and large subunit ribosomal RNA gene, partial sequence	MT644935	5804	1	121	7.53e-56	224	121	0	0	75322	N/A	N/A	N/A	N/A
117	121	gi|1859735614|gb|MT644932.1|	Cortinarius sp. isolate DM1018 small subunit ribosomal RNA gene, partial sequence; internal transcribed spacer 1, 5.8S ribosomal RNA gene, and internal transcribed spacer 2, complete sequence; and large subunit ribosomal RNA gene, partial sequence	MT644932	5601	1	121	7.53e-56	224	121	0	0	1745193	N/A	N/A	N/A	N/A
117	121	gi|1859735613|gb|MT644931.1|	Mucidula mucida isolate DM1019 small subunit ribosomal RNA gene, partial sequence; internal transcribed spacer 1, 5.8S ribosomal RNA gene, and internal transcribed spacer 2, complete sequence; and large subunit ribosomal RNA gene, partial sequence	MT644931	5864	1	121	7.53e-56	224	121	0	0	139077	N/A	N/A	N/A	N/A
117	121	gi|1859735610|gb|MT644928.1|	Mycena galopus isolate DM1023 small subunit ribosomal RNA gene, partial sequence; internal transcribed spacer 1, 5.8S ribosomal RNA gene, and internal transcribed spacer 2, complete sequence; and large subunit ribosomal RNA gene, partial sequence	MT644928	5198	1	121	7.53e-56	224	121	0	0	41248	N/A	N/A	N/A	N/A
118	123	gi|1859735619|gb|MT644937.1|	Cortinarius mucifluus isolate DM1010 small subunit ribosomal RNA gene, partial sequence; internal transcribed spacer 1, 5.8S ribosomal RNA gene, and internal transcribed spacer 2, complete sequence; and large subunit ribosomal RNA gene, partial sequence	MT644937	5792	1	123	5.95e-57	228	123	0	0	129180	N/A	N/A	N/A	N/A
118	123	gi|1859735617|gb|MT644935.1|	Stropharia caerulea isolate DM1012 small subunit ribosomal RNA gene, partial sequence; internal transcribed spacer 1, 5.8S ribosomal RNA gene, and internal transcribed spacer 2, complete sequence; and large subunit ribosomal RNA gene, partial sequence	MT644935	5804	1	123	5.95e-57	228	123	0	0	75322	N/A	N/A	N/A	N/A
118	123	gi|1859735614|gb|MT644932.1|	Cortinarius sp. isolate DM1018 small subunit ribosomal RNA gene, partial sequence; internal transcribed spacer 1, 5.8S ribosomal RNA gene, and internal transcribed spacer 2, complete sequence; and large subunit ribosomal RNA gene, partial sequence	MT644932	5601	1	123	5.95e-57	228	123	0	0	1745193	N/A	N/A	N/A	N/A
118	123	gi|1859735613|gb|MT644931.1|	Mucidula mucida isolate DM1019 small subunit ribosomal RNA gene, partial sequence; internal transcribed spacer 1, 5.8S ribosomal RNA gene, and internal transcribed spacer 2, complete sequence; and large subunit ribosomal RNA gene, partial sequence	MT644931	5864	1	123	5.95e-57	228	123	0	0	139077	N/A	N/A	N/A	N/A
118	123	gi|1859735610|gb|MT644928.1|	Mycena galopus isolate DM1023 small subunit ribosomal RNA gene, partial sequence; internal transcribed spacer 1, 5.8S ribosomal RNA gene, and internal transcribed spacer 2, complete sequence; and large subunit ribosomal RNA gene, partial sequence	MT644928	5198	1	123	5.95e-57	228	123	0	0	41248	N/A	N/A	N/A	N/A
121	125	gi|1859735575|gb|MT644893.1|	Hypoxylon fragiforme isolate DM1087 small subunit ribosomal RNA gene, partial sequence; internal transcribed spacer 1, 5.8S ribosomal RNA gene, and internal transcribed spacer 2, complete sequence; and large subunit ribosomal RNA gene, partial sequence	MT644893	5786	1	125	4.7e-58	231	125	0	0	63214	N/A	N/A	N/A	N/A
121	125	gi|1859735559|gb|MT644877.1|	Nectria cinnabarina isolate DM1152 small subunit ribosomal RNA gene, partial sequence; internal transcribed spacer 1, 5.8S ribosomal RNA gene, and internal transcribed spacer 2, complete sequence; and large subunit ribosomal RNA gene, partial sequence	MT644877	5163	1	125	4.7e-58	231	125	0	0	29855	N/A	N/A	N/A	N/A
121	125	gi|1859735547|gb|MT644865.1|	Hypocreopsis lichenoides isolate DM1176 small subunit ribosomal RNA gene, partial sequence; internal transcribed spacer 1, 5.8S ribosomal RNA gene, and internal transcribed spacer 2, complete sequence; and large subunit ribosomal RNA gene, partial sequence	MT644865	5150	1	125	4.7e-58	231	125	0	0	1052584	N/A	N/A	N/A	N/A
121	125	gi|1841337668|gb|CP052041.1|	Fusarium oxysporum Fo47 chromosome IV	CP052041	4731052	1	125	4.7e-58	231	125	0	0	660027	N/A	N/A	N/A	N/A
121	125	gi|1829864386|gb|CP050920.1|	Pyricularia oryzae strain LpKY97 chromosome 1	CP050920	6359358	1	125	4.7e-58	231	125	0	0	318829	N/A	N/A	N/A	N/A
122	124	gi|1859735575|gb|MT644893.1|	Hypoxylon fragiforme isolate DM1087 small subunit ribosomal RNA gene, partial sequence; internal transcribed spacer 1, 5.8S ribosomal RNA gene, and internal transcribed spacer 2, complete sequence; and large subunit ribosomal RNA gene, partial sequence	MT644893	5786	1	124	1.67e-57	230	124	0	0	63214	N/A	N/A	N/A	N/A
122	124	gi|1859735559|gb|MT644877.1|	Nectria cinnabarina isolate DM1152 small subunit ribosomal RNA gene, partial sequence; internal transcribed spacer 1, 5.8S ribosomal RNA gene, and internal transcribed spacer 2, complete sequence; and large subunit ribosomal RNA gene, partial sequence	MT644877	5163	1	124	1.67e-57	230	124	0	0	29855	N/A	N/A	N/A	N/A
122	124	gi|1859735547|gb|MT644865.1|	Hypocreopsis lichenoides isolate DM1176 small subunit ribosomal RNA gene, partial sequence; internal transcribed spacer 1, 5.8S ribosomal RNA gene, and internal transcribed spacer 2, complete sequence; and large subunit ribosomal RNA gene, partial sequence	MT644865	5150	1	124	1.67e-57	230	124	0	0	1052584	N/A	N/A	N/A	N/A
122	124	gi|1841337668|gb|CP052041.1|	Fusarium oxysporum Fo47 chromosome IV	CP052041	4731052	1	124	1.67e-57	230	124	0	0	660027	N/A	N/A	N/A	N/A
122	124	gi|1829864386|gb|CP050920.1|	Pyricularia oryzae strain LpKY97 chromosome 1	CP050920	6359358	1	124	1.67e-57	230	124	0	0	318829	N/A	N/A	N/A	N/A
123	122	gi|1859735575|gb|MT644893.1|	Hypoxylon fragiforme isolate DM1087 small subunit ribosomal RNA gene, partial sequence; internal transcribed spacer 1, 5.8S ribosomal RNA gene, and internal transcribed spacer 2, complete sequence; and large subunit ribosomal RNA gene, partial sequence	MT644893	5786	1	122	2.12e-56	226	122	0	0	63214	N/A	N/A	N/A	N/A
123	122	gi|1859735559|gb|MT644877.1|	Nectria cinnabarina isolate DM1152 small subunit ribosomal RNA gene, partial sequence; internal transcribed spacer 1, 5.8S ribosomal RNA gene, and internal transcribed spacer 2, complete sequence; and large subunit ribosomal RNA gene, partial sequence	MT644877	5163	1	122	2.12e-56	226	122	0	0	29855	N/A	N/A	N/A	N/A
123	122	gi|1859735547|gb|MT644865.1|	Hypocreopsis lichenoides isolate DM1176 small subunit ribosomal RNA gene, partial sequence; internal transcribed spacer 1, 5.8S ribosomal RNA gene, and internal transcribed spacer 2, complete sequence; and large subunit ribosomal RNA gene, partial sequence	MT644865	5150	1	122	2.12e-56	226	122	0	0	1052584	N/A	N/A	N/A	N/A
123	122	gi|1841337668|gb|CP052041.1|	Fusarium oxysporum Fo47 chromosome IV	CP052041	4731052	1	122	2.12e-56	226	122	0	0	660027	N/A	N/A	N/A	N/A
123	122	gi|1829864386|gb|CP050920.1|	Pyricularia oryzae strain LpKY97 chromosome 1	CP050920	6359358	1	122	2.12e-56	226	122	0	0	318829	N/A	N/A	N/A	N/A
124	121	gi|1859735575|gb|MT644893.1|	Hypoxylon fragiforme isolate DM1087 small subunit ribosomal RNA gene, partial sequence; internal transcribed spacer 1, 5.8S ribosomal RNA gene, and internal transcribed spacer 2, complete sequence; and large subunit ribosomal RNA gene, partial sequence	MT644893	5786	1	121	7.53e-56	224	121	0	0	63214	N/A	N/A	N/A	N/A
124	121	gi|1859735559|gb|MT644877.1|	Nectria cinnabarina isolate DM1152 small subunit ribosomal RNA gene, partial sequence; internal transcribed spacer 1, 5.8S ribosomal RNA gene, and internal transcribed spacer 2, complete sequence; and large subunit ribosomal RNA gene, partial sequence	MT644877	5163	1	121	7.53e-56	224	121	0	0	29855	N/A	N/A	N/A	N/A
124	121	gi|1859735547|gb|MT644865.1|	Hypocreopsis lichenoides isolate DM1176 small subunit ribosomal RNA gene, partial sequence; internal transcribed spacer 1, 5.8S ribosomal RNA gene, and internal transcribed spacer 2, complete sequence; and large subunit ribosomal RNA gene, partial sequence	MT644865	5150	1	121	7.53e-56	224	121	0	0	1052584	N/A	N/A	N/A	N/A
124	121	gi|1841337668|gb|CP052041.1|	Fusarium oxysporum Fo47 chromosome IV	CP052041	4731052	1	121	7.53e-56	224	121	0	0	660027	N/A	N/A	N/A	N/A
124	121	gi|1829864386|gb|CP050920.1|	Pyricularia oryzae strain LpKY97 chromosome 1	CP050920	6359358	1	121	7.53e-56	224	121	0	0	318829	N/A	N/A	N/A	N/A
125	121	gi|1859735575|gb|MT644893.1|	Hypoxylon fragiforme isolate DM1087 small subunit ribosomal RNA gene, partial sequence; internal transcribed spacer 1, 5.8S ribosomal RNA gene, and internal transcribed spacer 2, complete sequence; and large subunit ribosomal RNA gene, partial sequence	MT644893	5786	1	121	7.53e-56	224	121	0	0	63214	N/A	N/A	N/A	N/A
125	121	gi|1859735559|gb|MT644877.1|	Nectria cinnabarina isolate DM1152 small subunit ribosomal RNA gene, partial sequence; internal transcribed spacer 1, 5.8S ribosomal RNA gene, and internal transcribed spacer 2, complete sequence; and large subunit ribosomal RNA gene, partial sequence	MT644877	5163	1	121	7.53e-56	224	121	0	0	29855	N/A	N/A	N/A	N/A
125	121	gi|1859735547|gb|MT644865.1|	Hypocreopsis lichenoides isolate DM1176 small subunit ribosomal RNA gene, partial sequence; internal transcribed spacer 1, 5.8S ribosomal RNA gene, and internal transcribed spacer 2, complete sequence; and large subunit ribosomal RNA gene, partial sequence	MT644865	5150	1	121	7.53e-56	224	121	0	0	1052584	N/A	N/A	N/A	N/A
125	121	gi|1841337668|gb|CP052041.1|	Fusarium oxysporum Fo47 chromosome IV	CP052041	4731052	1	121	7.53e-56	224	121	0	0	660027	N/A	N/A	N/A	N/A
125	121	gi|1829864386|gb|CP050920.1|	Pyricularia oryzae strain LpKY97 chromosome 1	CP050920	6359358	1	121	7.53e-56	224	121	0	0	318829	N/A	N/A	N/A	N/A
127	122	gi|1859735575|gb|MT644893.1|	Hypoxylon fragiforme isolate DM1087 small subunit ribosomal RNA gene, partial sequence; internal transcribed spacer 1, 5.8S ribosomal RNA gene, and internal transcribed spacer 2, complete sequence; and large subunit ribosomal RNA gene, partial sequence	MT644893	5786	1	122	2.12e-56	226	122	0	0	63214	N/A	N/A	N/A	N/A
127	122	gi|1859735559|gb|MT644877.1|	Nectria cinnabarina isolate DM1152 small subunit ribosomal RNA gene, partial sequence; internal transcribed spacer 1, 5.8S ribosomal RNA gene, and internal transcribed spacer 2, complete sequence; and large subunit ribosomal RNA gene, partial sequence	MT644877	5163	1	122	2.12e-56	226	122	0	0	29855	N/A	N/A	N/A	N/A
127	122	gi|1859735547|gb|MT644865.1|	Hypocreopsis lichenoides isolate DM1176 small subunit ribosomal RNA gene, partial sequence; internal transcribed spacer 1, 5.8S ribosomal RNA gene, and internal transcribed spacer 2, complete sequence; and large subunit ribosomal RNA gene, partial sequence	MT644865	5150	1	122	2.12e-56	226	122	0	0	1052584	N/A	N/A	N/A	N/A
127	122	gi|1841337668|gb|CP052041.1|	Fusarium oxysporum Fo47 chromosome IV	CP052041	4731052	1	122	2.12e-56	226	122	0	0	660027	N/A	N/A	N/A	N/A
127	122	gi|1829864386|gb|CP050920.1|	Pyricularia oryzae strain LpKY97 chromosome 1	CP050920	6359358	1	122	2.12e-56	226	122	0	0	318829	N/A	N/A	N/A	N/A
128	121	gi|1859735575|gb|MT644893.1|	Hypoxylon fragiforme isolate DM1087 small subunit ribosomal RNA gene, partial sequence; internal transcribed spacer 1, 5.8S ribosomal RNA gene, and internal transcribed spacer 2, complete sequence; and large subunit ribosomal RNA gene, partial sequence	MT644893	5786	1	121	7.53e-56	224	121	0	0	63214	N/A	N/A	N/A	N/A
128	121	gi|1859735559|gb|MT644877.1|	Nectria cinnabarina isolate DM1152 small subunit ribosomal RNA gene, partial sequence; internal transcribed spacer 1, 5.8S ribosomal RNA gene, and internal transcribed spacer 2, complete sequence; and large subunit ribosomal RNA gene, partial sequence	MT644877	5163	1	121	7.53e-56	224	121	0	0	29855	N/A	N/A	N/A	N/A
128	121	gi|1859735547|gb|MT644865.1|	Hypocreopsis lichenoides isolate DM1176 small subunit ribosomal RNA gene, partial sequence; internal transcribed spacer 1, 5.8S ribosomal RNA gene, and internal transcribed spacer 2, complete sequence; and large subunit ribosomal RNA gene, partial sequence	MT644865	5150	1	121	7.53e-56	224	121	0	0	1052584	N/A	N/A	N/A	N/A
128	121	gi|1841337668|gb|CP052041.1|	Fusarium oxysporum Fo47 chromosome IV	CP052041	4731052	1	121	7.53e-56	224	121	0	0	660027	N/A	N/A	N/A	N/A
128	121	gi|1829864386|gb|CP050920.1|	Pyricularia oryzae strain LpKY97 chromosome 1	CP050920	6359358	1	121	7.53e-56	224	121	0	0	318829	N/A	N/A	N/A	N/A
129	121	gi|1859735575|gb|MT644893.1|	Hypoxylon fragiforme isolate DM1087 small subunit ribosomal RNA gene, partial sequence; internal transcribed spacer 1, 5.8S ribosomal RNA gene, and internal transcribed spacer 2, complete sequence; and large subunit ribosomal RNA gene, partial sequence	MT644893	5786	1	121	7.53e-56	224	121	0	0	63214	N/A	N/A	N/A	N/A
129	121	gi|1859735559|gb|MT644877.1|	Nectria cinnabarina isolate DM1152 small subunit ribosomal RNA gene, partial sequence; internal transcribed spacer 1, 5.8S ribosomal RNA gene, and internal transcribed spacer 2, complete sequence; and large subunit ribosomal RNA gene, partial sequence	MT644877	5163	1	121	7.53e-56	224	121	0	0	29855	N/A	N/A	N/A	N/A
129	121	gi|1859735547|gb|MT644865.1|	Hypocreopsis lichenoides isolate DM1176 small subunit ribosomal RNA gene, partial sequence; internal transcribed spacer 1, 5.8S ribosomal RNA gene, and internal transcribed spacer 2, complete sequence; and large subunit ribosomal RNA gene, partial sequence	MT644865	5150	1	121	7.53e-56	224	121	0	0	1052584	N/A	N/A	N/A	N/A
129	121	gi|1841337668|gb|CP052041.1|	Fusarium oxysporum Fo47 chromosome IV	CP052041	4731052	1	121	7.53e-56	224	121	0	0	660027	N/A	N/A	N/A	N/A
129	121	gi|1829864386|gb|CP050920.1|	Pyricularia oryzae strain LpKY97 chromosome 1	CP050920	6359358	1	121	7.53e-56	224	121	0	0	318829	N/A	N/A	N/A	N/A
176	139	gi|1835927594|gb|MT269798.1|	Fusarium tricinctum mitochondrion, complete genome	MT269798	46314	1	139	1.94e-57	230	124	5	0	61284	N/A	N/A	N/A	N/A
176	139	gi|2717306168|gb|CP151270.1|	Fusarium acuminatum isolate 1A chromosome 11	CP151270	46229	1	139	1.94e-57	230	124	5	0	5515	N/A	N/A	N/A	N/A
176	139	gi|1841750726|gb|MN935429.1|	Fusarium asiaticum strain 191317 mitochondrion, complete genome	MN935429	91967	18	139	1.17e-49	204	110	4	0	282267	N/A	N/A	N/A	N/A
176	139	gi|1841750671|gb|MN935428.1|	Fusarium asiaticum strain 180459 mitochondrion, complete genome	MN935428	91352	18	139	1.17e-49	204	110	4	0	282267	N/A	N/A	N/A	N/A
176	139	gi|1841750614|gb|MN935427.1|	Fusarium asiaticum strain 180432 mitochondrion, complete genome	MN935427	94917	18	139	1.17e-49	204	110	4	0	282267	N/A	N/A	N/A	N/A
177	140	gi|1839126855|gb|MT010909.1|	Fusarium redolens culture CBS:743.97 strain CBS 743.97 mitochondrion, complete genome	MT010909	48384	1	140	1.17e-59	237	128	4	0	48865	N/A	N/A	N/A	N/A
177	140	gi|1835927594|gb|MT269798.1|	Fusarium tricinctum mitochondrion, complete genome	MT269798	46314	1	140	1.17e-59	237	128	4	0	61284	N/A	N/A	N/A	N/A
177	140	gi|2717306168|gb|CP151270.1|	Fusarium acuminatum isolate 1A chromosome 11	CP151270	46229	1	140	1.17e-59	237	128	4	0	5515	N/A	N/A	N/A	N/A
177	140	gi|1839127525|gb|MT010933.1|	Fusarium oxysporum culture CBS:130302 strain CBS 130302 mitochondrion, complete genome	MT010933	47288	1	140	5.44e-58	231	125	5	0	5507	N/A	N/A	N/A	N/A
177	140	gi|1839127506|gb|MT010932.1|	Fusarium foetens culture CBS:110286 strain CBS 110286 mitochondrion, complete genome	MT010932	46180	1	140	5.44e-58	231	125	5	0	246455	N/A	N/A	N/A	N/A
205	121	gi|1860287941|gb|MT649588.1|	Fusarium venenatum isolate 96 small subunit ribosomal RNA gene, partial sequence	MT649588	1654	1	121	7.53e-56	224	121	0	0	56646	N/A	N/A	N/A	N/A
205	121	gi|1860287934|gb|MT649581.1|	Fusarium sp. isolate 89 small subunit ribosomal RNA gene, partial sequence	MT649581	1654	1	121	7.53e-56	224	121	0	0	29916	N/A	N/A	N/A	N/A
205	121	gi|1860287931|gb|MT649578.1|	Acremonium sp. isolate 86 small subunit ribosomal RNA gene, partial sequence	MT649578	1647	1	121	7.53e-56	224	121	0	0	2046025	N/A	N/A	N/A	N/A
205	121	gi|1860287905|gb|MT649552.1|	Fusarium sp. isolate 59 small subunit ribosomal RNA gene, partial sequence	MT649552	1652	1	121	7.53e-56	224	121	0	0	29916	N/A	N/A	N/A	N/A
205	121	gi|1860287900|gb|MT649547.1|	Fusarium sp. isolate 54 small subunit ribosomal RNA gene, partial sequence	MT649547	1653	1	121	7.53e-56	224	121	0	0	29916	N/A	N/A	N/A	N/A
206	122	gi|1860287941|gb|MT649588.1|	Fusarium venenatum isolate 96 small subunit ribosomal RNA gene, partial sequence	MT649588	1654	1	122	2.12e-56	226	122	0	0	56646	N/A	N/A	N/A	N/A
206	122	gi|1860287934|gb|MT649581.1|	Fusarium sp. isolate 89 small subunit ribosomal RNA gene, partial sequence	MT649581	1654	1	122	2.12e-56	226	122	0	0	29916	N/A	N/A	N/A	N/A
206	122	gi|1860287931|gb|MT649578.1|	Acremonium sp. isolate 86 small subunit ribosomal RNA gene, partial sequence	MT649578	1647	1	122	2.12e-56	226	122	0	0	2046025	N/A	N/A	N/A	N/A
206	122	gi|1860287905|gb|MT649552.1|	Fusarium sp. isolate 59 small subunit ribosomal RNA gene, partial sequence	MT649552	1652	1	122	2.12e-56	226	122	0	0	29916	N/A	N/A	N/A	N/A
206	122	gi|1860287900|gb|MT649547.1|	Fusarium sp. isolate 54 small subunit ribosomal RNA gene, partial sequence	MT649547	1653	1	122	2.12e-56	226	122	0	0	29916	N/A	N/A	N/A	N/A
210	123	gi|1860287934|gb|MT649581.1|	Fusarium sp. isolate 89 small subunit ribosomal RNA gene, partial sequence	MT649581	1654	1	123	5.95e-57	228	123	0	0	29916	N/A	N/A	N/A	N/A
210	123	gi|1860287905|gb|MT649552.1|	Fusarium sp. isolate 59 small subunit ribosomal RNA gene, partial sequence	MT649552	1652	1	123	5.95e-57	228	123	0	0	29916	N/A	N/A	N/A	N/A
210	123	gi|1860287900|gb|MT649547.1|	Fusarium sp. isolate 54 small subunit ribosomal RNA gene, partial sequence	MT649547	1653	1	123	5.95e-57	228	123	0	0	29916	N/A	N/A	N/A	N/A
210	123	gi|1860287897|gb|MT649544.1|	Fusarium sp. isolate 51 small subunit ribosomal RNA gene, partial sequence	MT649544	1631	1	123	5.95e-57	228	123	0	0	29916	N/A	N/A	N/A	N/A
210	123	gi|1860287889|gb|MT649536.1|	Fusarium oxysporum isolate 43 small subunit ribosomal RNA gene, partial sequence	MT649536	1650	1	123	5.95e-57	228	123	0	0	5507	N/A	N/A	N/A	N/A
214	121	gi|1860287934|gb|MT649581.1|	Fusarium sp. isolate 89 small subunit ribosomal RNA gene, partial sequence	MT649581	1654	1	121	7.53e-56	224	121	0	0	29916	N/A	N/A	N/A	N/A
214	121	gi|1860287905|gb|MT649552.1|	Fusarium sp. isolate 59 small subunit ribosomal RNA gene, partial sequence	MT649552	1652	1	121	7.53e-56	224	121	0	0	29916	N/A	N/A	N/A	N/A
214	121	gi|1860287900|gb|MT649547.1|	Fusarium sp. isolate 54 small subunit ribosomal RNA gene, partial sequence	MT649547	1653	1	121	7.53e-56	224	121	0	0	29916	N/A	N/A	N/A	N/A
214	121	gi|1860287897|gb|MT649544.1|	Fusarium sp. isolate 51 small subunit ribosomal RNA gene, partial sequence	MT649544	1631	1	121	7.53e-56	224	121	0	0	29916	N/A	N/A	N/A	N/A
214	121	gi|1860287889|gb|MT649536.1|	Fusarium oxysporum isolate 43 small subunit ribosomal RNA gene, partial sequence	MT649536	1650	1	121	7.53e-56	224	121	0	0	5507	N/A	N/A	N/A	N/A
221	219	gi|1839127280|gb|MT010925.1|	Fusarium pseudonygamai culture CBS:417.97 strain CBS 417.97 mitochondrion, complete genome	MT010925	65694	1	99	1.24e-36	161	87	4	0	47755	N/A	N/A	N/A	N/A
221	219	gi|1839127247|gb|MT010924.1|	Fusarium pseudoanthophilum culture CBS:414.97 strain CBS 414.97 mitochondrion, complete genome	MT010924	70256	1	99	1.24e-36	161	87	4	0	48495	N/A	N/A	N/A	N/A
221	219	gi|1839127212|gb|MT010923.1|	Fusarium brevicatenulatum culture CBS:404.97 strain CBS 404.97 mitochondrion, complete genome	MT010923	71537	1	99	1.24e-36	161	87	4	0	48488	N/A	N/A	N/A	N/A
221	219	gi|1839127086|gb|MT010919.1|	Fusarium ramigenum culture CBS:418.97 strain CBS 418.97 mitochondrion, complete genome	MT010919	65572	1	99	1.24e-36	161	87	4	0	48496	N/A	N/A	N/A	N/A
221	219	gi|1839127057|gb|MT010918.1|	Fusarium napiforme culture CBS:748.97 strain CBS 748.97 mitochondrion, complete genome	MT010918	65735	1	99	1.24e-36	161	87	4	0	42672	N/A	N/A	N/A	N/A
224	127	gi|1841746813|gb|MN935359.1|	Fusarium asiaticum strain 171484 mitochondrion, complete genome	MN935359	96019	1	127	8.08e-51	207	112	5	0	282267	N/A	N/A	N/A	N/A
224	127	gi|1841746308|gb|MN935350.1|	Fusarium asiaticum strain 171471 mitochondrion, complete genome	MN935350	96019	1	127	8.08e-51	207	112	5	0	282267	N/A	N/A	N/A	N/A
224	127	gi|2248509803|ref|NC_063725.1|	Fusarium nepalense voucher CBS127503 mitochondrion, complete genome	NC_063725	95676	3	127	1.05e-49	204	110	5	0	1571107	N/A	N/A	N/A	N/A
224	127	gi|1841750330|gb|MN935422.1|	Fusarium asiaticum strain 180283 mitochondrion, complete genome	MN935422	98876	1	127	3.76e-49	202	109	6	0	282267	N/A	N/A	N/A	N/A
224	127	gi|1841750270|gb|MN935421.1|	Fusarium asiaticum strain 180282 mitochondrion, complete genome	MN935421	98925	1	127	3.76e-49	202	109	6	0	282267	N/A	N/A	N/A	N/A
233	123	gi|1860287941|gb|MT649588.1|	Fusarium venenatum isolate 96 small subunit ribosomal RNA gene, partial sequence	MT649588	1654	1	123	5.95e-57	228	123	0	0	56646	N/A	N/A	N/A	N/A
233	123	gi|1860287934|gb|MT649581.1|	Fusarium sp. isolate 89 small subunit ribosomal RNA gene, partial sequence	MT649581	1654	1	123	5.95e-57	228	123	0	0	29916	N/A	N/A	N/A	N/A
233	123	gi|1860287905|gb|MT649552.1|	Fusarium sp. isolate 59 small subunit ribosomal RNA gene, partial sequence	MT649552	1652	1	123	5.95e-57	228	123	0	0	29916	N/A	N/A	N/A	N/A
233	123	gi|1860287900|gb|MT649547.1|	Fusarium sp. isolate 54 small subunit ribosomal RNA gene, partial sequence	MT649547	1653	1	123	5.95e-57	228	123	0	0	29916	N/A	N/A	N/A	N/A
233	123	gi|1860287898|gb|MT649545.1|	Fusarium sp. isolate 52 small subunit ribosomal RNA gene, partial sequence	MT649545	1653	1	123	5.95e-57	228	123	0	0	29916	N/A	N/A	N/A	N/A
234	122	gi|1860287941|gb|MT649588.1|	Fusarium venenatum isolate 96 small subunit ribosomal RNA gene, partial sequence	MT649588	1654	1	122	2.12e-56	226	122	0	0	56646	N/A	N/A	N/A	N/A
234	122	gi|1860287934|gb|MT649581.1|	Fusarium sp. isolate 89 small subunit ribosomal RNA gene, partial sequence	MT649581	1654	1	122	2.12e-56	226	122	0	0	29916	N/A	N/A	N/A	N/A
234	122	gi|1860287905|gb|MT649552.1|	Fusarium sp. isolate 59 small subunit ribosomal RNA gene, partial sequence	MT649552	1652	1	122	2.12e-56	226	122	0	0	29916	N/A	N/A	N/A	N/A
234	122	gi|1860287900|gb|MT649547.1|	Fusarium sp. isolate 54 small subunit ribosomal RNA gene, partial sequence	MT649547	1653	1	122	2.12e-56	226	122	0	0	29916	N/A	N/A	N/A	N/A
234	122	gi|1860287898|gb|MT649545.1|	Fusarium sp. isolate 52 small subunit ribosomal RNA gene, partial sequence	MT649545	1653	1	122	2.12e-56	226	122	0	0	29916	N/A	N/A	N/A	N/A
235	122	gi|1860287941|gb|MT649588.1|	Fusarium venenatum isolate 96 small subunit ribosomal RNA gene, partial sequence	MT649588	1654	1	122	2.12e-56	226	122	0	0	56646	N/A	N/A	N/A	N/A
235	122	gi|1860287934|gb|MT649581.1|	Fusarium sp. isolate 89 small subunit ribosomal RNA gene, partial sequence	MT649581	1654	1	122	2.12e-56	226	122	0	0	29916	N/A	N/A	N/A	N/A
235	122	gi|1860287905|gb|MT649552.1|	Fusarium sp. isolate 59 small subunit ribosomal RNA gene, partial sequence	MT649552	1652	1	122	2.12e-56	226	122	0	0	29916	N/A	N/A	N/A	N/A
235	122	gi|1860287900|gb|MT649547.1|	Fusarium sp. isolate 54 small subunit ribosomal RNA gene, partial sequence	MT649547	1653	1	122	2.12e-56	226	122	0	0	29916	N/A	N/A	N/A	N/A
235	122	gi|1860287898|gb|MT649545.1|	Fusarium sp. isolate 52 small subunit ribosomal RNA gene, partial sequence	MT649545	1653	1	122	2.12e-56	226	122	0	0	29916	N/A	N/A	N/A	N/A
238	121	gi|1860287941|gb|MT649588.1|	Fusarium venenatum isolate 96 small subunit ribosomal RNA gene, partial sequence	MT649588	1654	1	121	7.53e-56	224	121	0	0	56646	N/A	N/A	N/A	N/A
238	121	gi|1860287934|gb|MT649581.1|	Fusarium sp. isolate 89 small subunit ribosomal RNA gene, partial sequence	MT649581	1654	1	121	7.53e-56	224	121	0	0	29916	N/A	N/A	N/A	N/A
238	121	gi|1860287905|gb|MT649552.1|	Fusarium sp. isolate 59 small subunit ribosomal RNA gene, partial sequence	MT649552	1652	1	121	7.53e-56	224	121	0	0	29916	N/A	N/A	N/A	N/A
238	121	gi|1860287900|gb|MT649547.1|	Fusarium sp. isolate 54 small subunit ribosomal RNA gene, partial sequence	MT649547	1653	1	121	7.53e-56	224	121	0	0	29916	N/A	N/A	N/A	N/A
238	121	gi|1860287898|gb|MT649545.1|	Fusarium sp. isolate 52 small subunit ribosomal RNA gene, partial sequence	MT649545	1653	1	121	7.53e-56	224	121	0	0	29916	N/A	N/A	N/A	N/A
239	121	gi|1860287941|gb|MT649588.1|	Fusarium venenatum isolate 96 small subunit ribosomal RNA gene, partial sequence	MT649588	1654	1	121	7.53e-56	224	121	0	0	56646	N/A	N/A	N/A	N/A
239	121	gi|1860287934|gb|MT649581.1|	Fusarium sp. isolate 89 small subunit ribosomal RNA gene, partial sequence	MT649581	1654	1	121	7.53e-56	224	121	0	0	29916	N/A	N/A	N/A	N/A
239	121	gi|1860287905|gb|MT649552.1|	Fusarium sp. isolate 59 small subunit ribosomal RNA gene, partial sequence	MT649552	1652	1	121	7.53e-56	224	121	0	0	29916	N/A	N/A	N/A	N/A
239	121	gi|1860287900|gb|MT649547.1|	Fusarium sp. isolate 54 small subunit ribosomal RNA gene, partial sequence	MT649547	1653	1	121	7.53e-56	224	121	0	0	29916	N/A	N/A	N/A	N/A
239	121	gi|1860287898|gb|MT649545.1|	Fusarium sp. isolate 52 small subunit ribosomal RNA gene, partial sequence	MT649545	1653	1	121	7.53e-56	224	121	0	0	29916	N/A	N/A	N/A	N/A
240	122	gi|1860287941|gb|MT649588.1|	Fusarium venenatum isolate 96 small subunit ribosomal RNA gene, partial sequence	MT649588	1654	1	122	2.12e-56	226	122	0	0	56646	N/A	N/A	N/A	N/A
240	122	gi|1860287934|gb|MT649581.1|	Fusarium sp. isolate 89 small subunit ribosomal RNA gene, partial sequence	MT649581	1654	1	122	2.12e-56	226	122	0	0	29916	N/A	N/A	N/A	N/A
240	122	gi|1860287905|gb|MT649552.1|	Fusarium sp. isolate 59 small subunit ribosomal RNA gene, partial sequence	MT649552	1652	1	122	2.12e-56	226	122	0	0	29916	N/A	N/A	N/A	N/A
240	122	gi|1860287900|gb|MT649547.1|	Fusarium sp. isolate 54 small subunit ribosomal RNA gene, partial sequence	MT649547	1653	1	122	2.12e-56	226	122	0	0	29916	N/A	N/A	N/A	N/A
240	122	gi|1860287898|gb|MT649545.1|	Fusarium sp. isolate 52 small subunit ribosomal RNA gene, partial sequence	MT649545	1653	1	122	2.12e-56	226	122	0	0	29916	N/A	N/A	N/A	N/A
241	121	gi|1860287941|gb|MT649588.1|	Fusarium venenatum isolate 96 small subunit ribosomal RNA gene, partial sequence	MT649588	1654	1	121	7.53e-56	224	121	0	0	56646	N/A	N/A	N/A	N/A
241	121	gi|1860287934|gb|MT649581.1|	Fusarium sp. isolate 89 small subunit ribosomal RNA gene, partial sequence	MT649581	1654	1	121	7.53e-56	224	121	0	0	29916	N/A	N/A	N/A	N/A
241	121	gi|1860287905|gb|MT649552.1|	Fusarium sp. isolate 59 small subunit ribosomal RNA gene, partial sequence	MT649552	1652	1	121	7.53e-56	224	121	0	0	29916	N/A	N/A	N/A	N/A
241	121	gi|1860287900|gb|MT649547.1|	Fusarium sp. isolate 54 small subunit ribosomal RNA gene, partial sequence	MT649547	1653	1	121	7.53e-56	224	121	0	0	29916	N/A	N/A	N/A	N/A
241	121	gi|1860287898|gb|MT649545.1|	Fusarium sp. isolate 52 small subunit ribosomal RNA gene, partial sequence	MT649545	1653	1	121	7.53e-56	224	121	0	0	29916	N/A	N/A	N/A	N/A
242	121	gi|1860287941|gb|MT649588.1|	Fusarium venenatum isolate 96 small subunit ribosomal RNA gene, partial sequence	MT649588	1654	1	121	7.53e-56	224	121	0	0	56646	N/A	N/A	N/A	N/A
242	121	gi|1860287934|gb|MT649581.1|	Fusarium sp. isolate 89 small subunit ribosomal RNA gene, partial sequence	MT649581	1654	1	121	7.53e-56	224	121	0	0	29916	N/A	N/A	N/A	N/A
242	121	gi|1860287905|gb|MT649552.1|	Fusarium sp. isolate 59 small subunit ribosomal RNA gene, partial sequence	MT649552	1652	1	121	7.53e-56	224	121	0	0	29916	N/A	N/A	N/A	N/A
242	121	gi|1860287900|gb|MT649547.1|	Fusarium sp. isolate 54 small subunit ribosomal RNA gene, partial sequence	MT649547	1653	1	121	7.53e-56	224	121	0	0	29916	N/A	N/A	N/A	N/A
242	121	gi|1860287898|gb|MT649545.1|	Fusarium sp. isolate 52 small subunit ribosomal RNA gene, partial sequence	MT649545	1653	1	121	7.53e-56	224	121	0	0	29916	N/A	N/A	N/A	N/A
243	122	gi|1860287941|gb|MT649588.1|	Fusarium venenatum isolate 96 small subunit ribosomal RNA gene, partial sequence	MT649588	1654	1	122	2.12e-56	226	122	0	0	56646	N/A	N/A	N/A	N/A
243	122	gi|1860287934|gb|MT649581.1|	Fusarium sp. isolate 89 small subunit ribosomal RNA gene, partial sequence	MT649581	1654	1	122	2.12e-56	226	122	0	0	29916	N/A	N/A	N/A	N/A
243	122	gi|1860287905|gb|MT649552.1|	Fusarium sp. isolate 59 small subunit ribosomal RNA gene, partial sequence	MT649552	1652	1	122	2.12e-56	226	122	0	0	29916	N/A	N/A	N/A	N/A
243	122	gi|1860287900|gb|MT649547.1|	Fusarium sp. isolate 54 small subunit ribosomal RNA gene, partial sequence	MT649547	1653	1	122	2.12e-56	226	122	0	0	29916	N/A	N/A	N/A	N/A
243	122	gi|1860287898|gb|MT649545.1|	Fusarium sp. isolate 52 small subunit ribosomal RNA gene, partial sequence	MT649545	1653	1	122	2.12e-56	226	122	0	0	29916	N/A	N/A	N/A	N/A
244	121	gi|1860287941|gb|MT649588.1|	Fusarium venenatum isolate 96 small subunit ribosomal RNA gene, partial sequence	MT649588	1654	1	121	7.53e-56	224	121	0	0	56646	N/A	N/A	N/A	N/A
244	121	gi|1860287934|gb|MT649581.1|	Fusarium sp. isolate 89 small subunit ribosomal RNA gene, partial sequence	MT649581	1654	1	121	7.53e-56	224	121	0	0	29916	N/A	N/A	N/A	N/A
244	121	gi|1860287905|gb|MT649552.1|	Fusarium sp. isolate 59 small subunit ribosomal RNA gene, partial sequence	MT649552	1652	1	121	7.53e-56	224	121	0	0	29916	N/A	N/A	N/A	N/A
244	121	gi|1860287900|gb|MT649547.1|	Fusarium sp. isolate 54 small subunit ribosomal RNA gene, partial sequence	MT649547	1653	1	121	7.53e-56	224	121	0	0	29916	N/A	N/A	N/A	N/A
244	121	gi|1860287898|gb|MT649545.1|	Fusarium sp. isolate 52 small subunit ribosomal RNA gene, partial sequence	MT649545	1653	1	121	7.53e-56	224	121	0	0	29916	N/A	N/A	N/A	N/A
245	121	gi|1860287941|gb|MT649588.1|	Fusarium venenatum isolate 96 small subunit ribosomal RNA gene, partial sequence	MT649588	1654	1	121	7.53e-56	224	121	0	0	56646	N/A	N/A	N/A	N/A
245	121	gi|1860287934|gb|MT649581.1|	Fusarium sp. isolate 89 small subunit ribosomal RNA gene, partial sequence	MT649581	1654	1	121	7.53e-56	224	121	0	0	29916	N/A	N/A	N/A	N/A
245	121	gi|1860287905|gb|MT649552.1|	Fusarium sp. isolate 59 small subunit ribosomal RNA gene, partial sequence	MT649552	1652	1	121	7.53e-56	224	121	0	0	29916	N/A	N/A	N/A	N/A
245	121	gi|1860287900|gb|MT649547.1|	Fusarium sp. isolate 54 small subunit ribosomal RNA gene, partial sequence	MT649547	1653	1	121	7.53e-56	224	121	0	0	29916	N/A	N/A	N/A	N/A
245	121	gi|1860287898|gb|MT649545.1|	Fusarium sp. isolate 52 small subunit ribosomal RNA gene, partial sequence	MT649545	1653	1	121	7.53e-56	224	121	0	0	29916	N/A	N/A	N/A	N/A
246	123	gi|1860287941|gb|MT649588.1|	Fusarium venenatum isolate 96 small subunit ribosomal RNA gene, partial sequence	MT649588	1654	1	123	5.95e-57	228	123	0	0	56646	N/A	N/A	N/A	N/A
246	123	gi|1860287934|gb|MT649581.1|	Fusarium sp. isolate 89 small subunit ribosomal RNA gene, partial sequence	MT649581	1654	1	123	5.95e-57	228	123	0	0	29916	N/A	N/A	N/A	N/A
246	123	gi|1860287905|gb|MT649552.1|	Fusarium sp. isolate 59 small subunit ribosomal RNA gene, partial sequence	MT649552	1652	1	123	5.95e-57	228	123	0	0	29916	N/A	N/A	N/A	N/A
246	123	gi|1860287900|gb|MT649547.1|	Fusarium sp. isolate 54 small subunit ribosomal RNA gene, partial sequence	MT649547	1653	1	123	5.95e-57	228	123	0	0	29916	N/A	N/A	N/A	N/A
246	123	gi|1860287898|gb|MT649545.1|	Fusarium sp. isolate 52 small subunit ribosomal RNA gene, partial sequence	MT649545	1653	1	123	5.95e-57	228	123	0	0	29916	N/A	N/A	N/A	N/A
247	122	gi|1860287941|gb|MT649588.1|	Fusarium venenatum isolate 96 small subunit ribosomal RNA gene, partial sequence	MT649588	1654	1	122	2.12e-56	226	122	0	0	56646	N/A	N/A	N/A	N/A
247	122	gi|1860287934|gb|MT649581.1|	Fusarium sp. isolate 89 small subunit ribosomal RNA gene, partial sequence	MT649581	1654	1	122	2.12e-56	226	122	0	0	29916	N/A	N/A	N/A	N/A
247	122	gi|1860287905|gb|MT649552.1|	Fusarium sp. isolate 59 small subunit ribosomal RNA gene, partial sequence	MT649552	1652	1	122	2.12e-56	226	122	0	0	29916	N/A	N/A	N/A	N/A
247	122	gi|1860287900|gb|MT649547.1|	Fusarium sp. isolate 54 small subunit ribosomal RNA gene, partial sequence	MT649547	1653	1	122	2.12e-56	226	122	0	0	29916	N/A	N/A	N/A	N/A
247	122	gi|1860287898|gb|MT649545.1|	Fusarium sp. isolate 52 small subunit ribosomal RNA gene, partial sequence	MT649545	1653	1	122	2.12e-56	226	122	0	0	29916	N/A	N/A	N/A	N/A
248	121	gi|1860287941|gb|MT649588.1|	Fusarium venenatum isolate 96 small subunit ribosomal RNA gene, partial sequence	MT649588	1654	1	121	7.53e-56	224	121	0	0	56646	N/A	N/A	N/A	N/A
248	121	gi|1860287934|gb|MT649581.1|	Fusarium sp. isolate 89 small subunit ribosomal RNA gene, partial sequence	MT649581	1654	1	121	7.53e-56	224	121	0	0	29916	N/A	N/A	N/A	N/A
248	121	gi|1860287905|gb|MT649552.1|	Fusarium sp. isolate 59 small subunit ribosomal RNA gene, partial sequence	MT649552	1652	1	121	7.53e-56	224	121	0	0	29916	N/A	N/A	N/A	N/A
248	121	gi|1860287900|gb|MT649547.1|	Fusarium sp. isolate 54 small subunit ribosomal RNA gene, partial sequence	MT649547	1653	1	121	7.53e-56	224	121	0	0	29916	N/A	N/A	N/A	N/A
248	121	gi|1860287898|gb|MT649545.1|	Fusarium sp. isolate 52 small subunit ribosomal RNA gene, partial sequence	MT649545	1653	1	121	7.53e-56	224	121	0	0	29916	N/A	N/A	N/A	N/A
270	123	gi|333463362|gb|HQ165901.1|	Fusarium avenaceum strain PUF034 28S ribosomal RNA and 28S-18S ribosomal RNA intergenic spacer, partial sequence	HQ165901	2380	1	123	5.95e-57	228	123	0	0	40199	N/A	N/A	N/A	N/A
270	123	gi|197311058|gb|EU357892.2|	Gibberella avenacea voucher FRC R-9802 28S-18S ribosomal RNA intergenic spacer, partial sequence	EU357892	1333	1	123	5.95e-57	228	123	0	0	40199	N/A	N/A	N/A	N/A
270	123	gi|197311063|gb|EU357897.2|	Gibberella avenacea voucher FRC R-9808 28S-18S ribosomal RNA intergenic spacer, partial sequence	EU357897	1319	1	123	5.95e-57	228	123	0	0	40199	N/A	N/A	N/A	N/A
270	123	gi|197311062|gb|EU357896.2|	Gibberella avenacea voucher FRC R-9807 28S-18S ribosomal RNA intergenic spacer, partial sequence	EU357896	1322	1	123	5.95e-57	228	123	0	0	40199	N/A	N/A	N/A	N/A
270	123	gi|197311061|gb|EU357895.2|	Gibberella avenacea voucher FRC R-9806 28S-18S ribosomal RNA intergenic spacer, partial sequence	EU357895	1322	1	123	5.95e-57	228	123	0	0	40199	N/A	N/A	N/A	N/A
271	121	gi|333463362|gb|HQ165901.1|	Fusarium avenaceum strain PUF034 28S ribosomal RNA and 28S-18S ribosomal RNA intergenic spacer, partial sequence	HQ165901	2380	1	121	7.53e-56	224	121	0	0	40199	N/A	N/A	N/A	N/A
271	121	gi|197311058|gb|EU357892.2|	Gibberella avenacea voucher FRC R-9802 28S-18S ribosomal RNA intergenic spacer, partial sequence	EU357892	1333	1	121	7.53e-56	224	121	0	0	40199	N/A	N/A	N/A	N/A
271	121	gi|197311063|gb|EU357897.2|	Gibberella avenacea voucher FRC R-9808 28S-18S ribosomal RNA intergenic spacer, partial sequence	EU357897	1319	1	121	7.53e-56	224	121	0	0	40199	N/A	N/A	N/A	N/A
271	121	gi|197311062|gb|EU357896.2|	Gibberella avenacea voucher FRC R-9807 28S-18S ribosomal RNA intergenic spacer, partial sequence	EU357896	1322	1	121	7.53e-56	224	121	0	0	40199	N/A	N/A	N/A	N/A
271	121	gi|197311061|gb|EU357895.2|	Gibberella avenacea voucher FRC R-9806 28S-18S ribosomal RNA intergenic spacer, partial sequence	EU357895	1322	1	121	7.53e-56	224	121	0	0	40199	N/A	N/A	N/A	N/A
272	122	gi|333463362|gb|HQ165901.1|	Fusarium avenaceum strain PUF034 28S ribosomal RNA and 28S-18S ribosomal RNA intergenic spacer, partial sequence	HQ165901	2380	1	122	2.12e-56	226	122	0	0	40199	N/A	N/A	N/A	N/A
272	122	gi|197311058|gb|EU357892.2|	Gibberella avenacea voucher FRC R-9802 28S-18S ribosomal RNA intergenic spacer, partial sequence	EU357892	1333	1	122	2.12e-56	226	122	0	0	40199	N/A	N/A	N/A	N/A
272	122	gi|197311063|gb|EU357897.2|	Gibberella avenacea voucher FRC R-9808 28S-18S ribosomal RNA intergenic spacer, partial sequence	EU357897	1319	1	122	2.12e-56	226	122	0	0	40199	N/A	N/A	N/A	N/A
272	122	gi|197311062|gb|EU357896.2|	Gibberella avenacea voucher FRC R-9807 28S-18S ribosomal RNA intergenic spacer, partial sequence	EU357896	1322	1	122	2.12e-56	226	122	0	0	40199	N/A	N/A	N/A	N/A
272	122	gi|197311061|gb|EU357895.2|	Gibberella avenacea voucher FRC R-9806 28S-18S ribosomal RNA intergenic spacer, partial sequence	EU357895	1322	1	122	2.12e-56	226	122	0	0	40199	N/A	N/A	N/A	N/A
273	122	gi|333463362|gb|HQ165901.1|	Fusarium avenaceum strain PUF034 28S ribosomal RNA and 28S-18S ribosomal RNA intergenic spacer, partial sequence	HQ165901	2380	1	122	2.12e-56	226	122	0	0	40199	N/A	N/A	N/A	N/A
273	122	gi|197311058|gb|EU357892.2|	Gibberella avenacea voucher FRC R-9802 28S-18S ribosomal RNA intergenic spacer, partial sequence	EU357892	1333	1	122	2.12e-56	226	122	0	0	40199	N/A	N/A	N/A	N/A
273	122	gi|197311063|gb|EU357897.2|	Gibberella avenacea voucher FRC R-9808 28S-18S ribosomal RNA intergenic spacer, partial sequence	EU357897	1319	1	122	2.12e-56	226	122	0	0	40199	N/A	N/A	N/A	N/A
273	122	gi|197311062|gb|EU357896.2|	Gibberella avenacea voucher FRC R-9807 28S-18S ribosomal RNA intergenic spacer, partial sequence	EU357896	1322	1	122	2.12e-56	226	122	0	0	40199	N/A	N/A	N/A	N/A
273	122	gi|197311061|gb|EU357895.2|	Gibberella avenacea voucher FRC R-9806 28S-18S ribosomal RNA intergenic spacer, partial sequence	EU357895	1322	1	122	2.12e-56	226	122	0	0	40199	N/A	N/A	N/A	N/A
274	122	gi|333463362|gb|HQ165901.1|	Fusarium avenaceum strain PUF034 28S ribosomal RNA and 28S-18S ribosomal RNA intergenic spacer, partial sequence	HQ165901	2380	1	122	2.12e-56	226	122	0	0	40199	N/A	N/A	N/A	N/A
274	122	gi|197311058|gb|EU357892.2|	Gibberella avenacea voucher FRC R-9802 28S-18S ribosomal RNA intergenic spacer, partial sequence	EU357892	1333	1	122	2.12e-56	226	122	0	0	40199	N/A	N/A	N/A	N/A
274	122	gi|197311063|gb|EU357897.2|	Gibberella avenacea voucher FRC R-9808 28S-18S ribosomal RNA intergenic spacer, partial sequence	EU357897	1319	1	122	2.12e-56	226	122	0	0	40199	N/A	N/A	N/A	N/A
274	122	gi|197311062|gb|EU357896.2|	Gibberella avenacea voucher FRC R-9807 28S-18S ribosomal RNA intergenic spacer, partial sequence	EU357896	1322	1	122	2.12e-56	226	122	0	0	40199	N/A	N/A	N/A	N/A
274	122	gi|197311061|gb|EU357895.2|	Gibberella avenacea voucher FRC R-9806 28S-18S ribosomal RNA intergenic spacer, partial sequence	EU357895	1322	1	122	2.12e-56	226	122	0	0	40199	N/A	N/A	N/A	N/A
280	122	gi|333463362|gb|HQ165901.1|	Fusarium avenaceum strain PUF034 28S ribosomal RNA and 28S-18S ribosomal RNA intergenic spacer, partial sequence	HQ165901	2380	1	122	9.85e-55	220	119	1	0	40199	N/A	N/A	N/A	N/A
280	122	gi|197311058|gb|EU357892.2|	Gibberella avenacea voucher FRC R-9802 28S-18S ribosomal RNA intergenic spacer, partial sequence	EU357892	1333	1	122	9.85e-55	220	119	1	0	40199	N/A	N/A	N/A	N/A
280	122	gi|197311063|gb|EU357897.2|	Gibberella avenacea voucher FRC R-9808 28S-18S ribosomal RNA intergenic spacer, partial sequence	EU357897	1319	1	122	9.85e-55	220	119	1	0	40199	N/A	N/A	N/A	N/A
280	122	gi|197311062|gb|EU357896.2|	Gibberella avenacea voucher FRC R-9807 28S-18S ribosomal RNA intergenic spacer, partial sequence	EU357896	1322	1	122	9.85e-55	220	119	1	0	40199	N/A	N/A	N/A	N/A
280	122	gi|197311061|gb|EU357895.2|	Gibberella avenacea voucher FRC R-9806 28S-18S ribosomal RNA intergenic spacer, partial sequence	EU357895	1322	1	122	9.85e-55	220	119	1	0	40199	N/A	N/A	N/A	N/A
313	121	gi|1860287941|gb|MT649588.1|	Fusarium venenatum isolate 96 small subunit ribosomal RNA gene, partial sequence	MT649588	1654	1	121	7.53e-56	224	121	0	0	56646	N/A	N/A	N/A	N/A
313	121	gi|1860287934|gb|MT649581.1|	Fusarium sp. isolate 89 small subunit ribosomal RNA gene, partial sequence	MT649581	1654	1	121	7.53e-56	224	121	0	0	29916	N/A	N/A	N/A	N/A
313	121	gi|1860287905|gb|MT649552.1|	Fusarium sp. isolate 59 small subunit ribosomal RNA gene, partial sequence	MT649552	1652	1	121	7.53e-56	224	121	0	0	29916	N/A	N/A	N/A	N/A
313	121	gi|1860287900|gb|MT649547.1|	Fusarium sp. isolate 54 small subunit ribosomal RNA gene, partial sequence	MT649547	1653	1	121	7.53e-56	224	121	0	0	29916	N/A	N/A	N/A	N/A
313	121	gi|1860287898|gb|MT649545.1|	Fusarium sp. isolate 52 small subunit ribosomal RNA gene, partial sequence	MT649545	1653	1	121	7.53e-56	224	121	0	0	29916	N/A	N/A	N/A	N/A
316	123	gi|1860287941|gb|MT649588.1|	Fusarium venenatum isolate 96 small subunit ribosomal RNA gene, partial sequence	MT649588	1654	1	123	5.95e-57	228	123	0	0	56646	N/A	N/A	N/A	N/A
316	123	gi|1860287934|gb|MT649581.1|	Fusarium sp. isolate 89 small subunit ribosomal RNA gene, partial sequence	MT649581	1654	1	123	5.95e-57	228	123	0	0	29916	N/A	N/A	N/A	N/A
316	123	gi|1860287922|gb|MT649569.1|	Stachybotrys sp. isolate 77 small subunit ribosomal RNA gene, partial sequence	MT649569	1638	1	123	5.95e-57	228	123	0	0	1718872	N/A	N/A	N/A	N/A
316	123	gi|1860287905|gb|MT649552.1|	Fusarium sp. isolate 59 small subunit ribosomal RNA gene, partial sequence	MT649552	1652	1	123	5.95e-57	228	123	0	0	29916	N/A	N/A	N/A	N/A
316	123	gi|1860287900|gb|MT649547.1|	Fusarium sp. isolate 54 small subunit ribosomal RNA gene, partial sequence	MT649547	1653	1	123	5.95e-57	228	123	0	0	29916	N/A	N/A	N/A	N/A
317	130	gi|1860287941|gb|MT649588.1|	Fusarium venenatum isolate 96 small subunit ribosomal RNA gene, partial sequence	MT649588	1654	1	130	8.22e-61	241	130	0	0	56646	N/A	N/A	N/A	N/A
317	130	gi|1860287934|gb|MT649581.1|	Fusarium sp. isolate 89 small subunit ribosomal RNA gene, partial sequence	MT649581	1654	1	130	8.22e-61	241	130	0	0	29916	N/A	N/A	N/A	N/A
317	130	gi|1860287922|gb|MT649569.1|	Stachybotrys sp. isolate 77 small subunit ribosomal RNA gene, partial sequence	MT649569	1638	1	130	8.22e-61	241	130	0	0	1718872	N/A	N/A	N/A	N/A
317	130	gi|1860287905|gb|MT649552.1|	Fusarium sp. isolate 59 small subunit ribosomal RNA gene, partial sequence	MT649552	1652	1	130	8.22e-61	241	130	0	0	29916	N/A	N/A	N/A	N/A
317	130	gi|1860287900|gb|MT649547.1|	Fusarium sp. isolate 54 small subunit ribosomal RNA gene, partial sequence	MT649547	1653	1	130	8.22e-61	241	130	0	0	29916	N/A	N/A	N/A	N/A
319	122	gi|1860287941|gb|MT649588.1|	Fusarium venenatum isolate 96 small subunit ribosomal RNA gene, partial sequence	MT649588	1654	1	122	2.12e-56	226	122	0	0	56646	N/A	N/A	N/A	N/A
319	122	gi|1860287934|gb|MT649581.1|	Fusarium sp. isolate 89 small subunit ribosomal RNA gene, partial sequence	MT649581	1654	1	122	2.12e-56	226	122	0	0	29916	N/A	N/A	N/A	N/A
319	122	gi|1860287922|gb|MT649569.1|	Stachybotrys sp. isolate 77 small subunit ribosomal RNA gene, partial sequence	MT649569	1638	1	122	2.12e-56	226	122	0	0	1718872	N/A	N/A	N/A	N/A
319	122	gi|1860287905|gb|MT649552.1|	Fusarium sp. isolate 59 small subunit ribosomal RNA gene, partial sequence	MT649552	1652	1	122	2.12e-56	226	122	0	0	29916	N/A	N/A	N/A	N/A
319	122	gi|1860287900|gb|MT649547.1|	Fusarium sp. isolate 54 small subunit ribosomal RNA gene, partial sequence	MT649547	1653	1	122	2.12e-56	226	122	0	0	29916	N/A	N/A	N/A	N/A
324	121	gi|1860287941|gb|MT649588.1|	Fusarium venenatum isolate 96 small subunit ribosomal RNA gene, partial sequence	MT649588	1654	1	121	7.53e-56	224	121	0	0	56646	N/A	N/A	N/A	N/A
324	121	gi|1860287934|gb|MT649581.1|	Fusarium sp. isolate 89 small subunit ribosomal RNA gene, partial sequence	MT649581	1654	1	121	7.53e-56	224	121	0	0	29916	N/A	N/A	N/A	N/A
324	121	gi|1860287922|gb|MT649569.1|	Stachybotrys sp. isolate 77 small subunit ribosomal RNA gene, partial sequence	MT649569	1638	1	121	7.53e-56	224	121	0	0	1718872	N/A	N/A	N/A	N/A
324	121	gi|1860287905|gb|MT649552.1|	Fusarium sp. isolate 59 small subunit ribosomal RNA gene, partial sequence	MT649552	1652	1	121	7.53e-56	224	121	0	0	29916	N/A	N/A	N/A	N/A
324	121	gi|1860287900|gb|MT649547.1|	Fusarium sp. isolate 54 small subunit ribosomal RNA gene, partial sequence	MT649547	1653	1	121	7.53e-56	224	121	0	0	29916	N/A	N/A	N/A	N/A
328	122	gi|2717294770|gb|CP151260.1|	Fusarium acuminatum isolate 1A chromosome 1	CP151260	12683142	1	122	2.12e-56	226	122	0	0	5515	N/A	N/A	N/A	N/A
328	122	gi|2324156538|gb|CP109666.1|	Fusarium avenaceum strain WV21P1A chromosome 5	CP109666	4835698	1	122	2.12e-56	226	122	0	0	40199	N/A	N/A	N/A	N/A
328	122	gi|1841337668|gb|CP052041.1|	Fusarium oxysporum Fo47 chromosome IV	CP052041	4731052	1	122	4.58e-53	215	116	2	0	660027	N/A	N/A	N/A	N/A
328	122	gi|1807812919|emb|LT222056.1|	Fusarium graminearum genome assembly, chromosome: IV	LT222056	8055933	1	122	4.58e-53	215	116	2	0	5518	N/A	N/A	N/A	N/A
328	122	gi|1352677129|emb|LN649232.1|	Fusarium venenatum strain A3/5 genome assembly, chromosome: IIII	LN649232	9101081	1	122	4.58e-53	215	116	2	0	56646	N/A	N/A	N/A	N/A
329	121	gi|2717294770|gb|CP151260.1|	Fusarium acuminatum isolate 1A chromosome 1	CP151260	12683142	1	121	7.53e-56	224	121	0	0	5515	N/A	N/A	N/A	N/A
329	121	gi|2324156538|gb|CP109666.1|	Fusarium avenaceum strain WV21P1A chromosome 5	CP109666	4835698	1	121	7.53e-56	224	121	0	0	40199	N/A	N/A	N/A	N/A
329	121	gi|1841337668|gb|CP052041.1|	Fusarium oxysporum Fo47 chromosome IV	CP052041	4731052	3	121	4.53e-53	215	116	1	0	660027	N/A	N/A	N/A	N/A
329	121	gi|1352677129|emb|LN649232.1|	Fusarium venenatum strain A3/5 genome assembly, chromosome: IIII	LN649232	9101081	3	121	4.53e-53	215	116	1	0	56646	N/A	N/A	N/A	N/A
329	121	gi|1206256888|emb|LT841236.1|	Fusarium oxysporum f. sp. dianthi partial 18S rRNA gene for 18S ribosomal RNA, strain Fod008	LT841236	7875	3	121	4.53e-53	215	116	1	0	42551	N/A	N/A	N/A	N/A
331	121	gi|2717294770|gb|CP151260.1|	Fusarium acuminatum isolate 1A chromosome 1	CP151260	12683142	1	121	7.53e-56	224	121	0	0	5515	N/A	N/A	N/A	N/A
331	121	gi|2324156538|gb|CP109666.1|	Fusarium avenaceum strain WV21P1A chromosome 5	CP109666	4835698	1	121	7.53e-56	224	121	0	0	40199	N/A	N/A	N/A	N/A
331	121	gi|1841337668|gb|CP052041.1|	Fusarium oxysporum Fo47 chromosome IV	CP052041	4731052	1	121	3.5e-54	219	118	1	0	660027	N/A	N/A	N/A	N/A
331	121	gi|1352677129|emb|LN649232.1|	Fusarium venenatum strain A3/5 genome assembly, chromosome: IIII	LN649232	9101081	1	121	3.5e-54	219	118	1	0	56646	N/A	N/A	N/A	N/A
331	121	gi|1206256888|emb|LT841236.1|	Fusarium oxysporum f. sp. dianthi partial 18S rRNA gene for 18S ribosomal RNA, strain Fod008	LT841236	7875	1	121	3.5e-54	219	118	1	0	42551	N/A	N/A	N/A	N/A
332	121	gi|2717294770|gb|CP151260.1|	Fusarium acuminatum isolate 1A chromosome 1	CP151260	12683142	1	121	7.53e-56	224	121	0	0	5515	N/A	N/A	N/A	N/A
332	121	gi|2324156538|gb|CP109666.1|	Fusarium avenaceum strain WV21P1A chromosome 5	CP109666	4835698	1	121	7.53e-56	224	121	0	0	40199	N/A	N/A	N/A	N/A
332	121	gi|1841337668|gb|CP052041.1|	Fusarium oxysporum Fo47 chromosome IV	CP052041	4731052	1	121	3.5e-54	219	118	1	0	660027	N/A	N/A	N/A	N/A
332	121	gi|1352677129|emb|LN649232.1|	Fusarium venenatum strain A3/5 genome assembly, chromosome: IIII	LN649232	9101081	1	121	3.5e-54	219	118	1	0	56646	N/A	N/A	N/A	N/A
332	121	gi|1206256888|emb|LT841236.1|	Fusarium oxysporum f. sp. dianthi partial 18S rRNA gene for 18S ribosomal RNA, strain Fod008	LT841236	7875	1	121	3.5e-54	219	118	1	0	42551	N/A	N/A	N/A	N/A
334	122	gi|2717294770|gb|CP151260.1|	Fusarium acuminatum isolate 1A chromosome 1	CP151260	12683142	1	122	2.12e-56	226	122	0	0	5515	N/A	N/A	N/A	N/A
334	122	gi|2324156538|gb|CP109666.1|	Fusarium avenaceum strain WV21P1A chromosome 5	CP109666	4835698	1	122	2.12e-56	226	122	0	0	40199	N/A	N/A	N/A	N/A
334	122	gi|1841337668|gb|CP052041.1|	Fusarium oxysporum Fo47 chromosome IV	CP052041	4731052	1	122	9.85e-55	220	119	1	0	660027	N/A	N/A	N/A	N/A
334	122	gi|1352677129|emb|LN649232.1|	Fusarium venenatum strain A3/5 genome assembly, chromosome: IIII	LN649232	9101081	1	122	9.85e-55	220	119	1	0	56646	N/A	N/A	N/A	N/A
334	122	gi|1206256888|emb|LT841236.1|	Fusarium oxysporum f. sp. dianthi partial 18S rRNA gene for 18S ribosomal RNA, strain Fod008	LT841236	7875	1	122	9.85e-55	220	119	1	0	42551	N/A	N/A	N/A	N/A
339	121	gi|2717294770|gb|CP151260.1|	Fusarium acuminatum isolate 1A chromosome 1	CP151260	12683142	1	121	7.53e-56	224	121	0	0	5515	N/A	N/A	N/A	N/A
339	121	gi|2324156538|gb|CP109666.1|	Fusarium avenaceum strain WV21P1A chromosome 5	CP109666	4835698	1	121	7.53e-56	224	121	0	0	40199	N/A	N/A	N/A	N/A
339	121	gi|1841337668|gb|CP052041.1|	Fusarium oxysporum Fo47 chromosome IV	CP052041	4731052	1	121	3.5e-54	219	118	1	0	660027	N/A	N/A	N/A	N/A
339	121	gi|1807812919|emb|LT222056.1|	Fusarium graminearum genome assembly, chromosome: IV	LT222056	8055933	1	121	3.5e-54	219	118	1	0	5518	N/A	N/A	N/A	N/A
339	121	gi|1353720866|gb|MH014982.1|	Metarhizium viride isolate VS10220 large subunit ribosomal RNA gene, partial sequence	MH014982	3809	1	121	3.5e-54	219	118	1	0	858349	N/A	N/A	N/A	N/A
341	123	gi|2717294770|gb|CP151260.1|	Fusarium acuminatum isolate 1A chromosome 1	CP151260	12683142	1	123	5.95e-57	228	123	0	0	5515	N/A	N/A	N/A	N/A
341	123	gi|2324156538|gb|CP109666.1|	Fusarium avenaceum strain WV21P1A chromosome 5	CP109666	4835698	1	123	5.95e-57	228	123	0	0	40199	N/A	N/A	N/A	N/A
341	123	gi|1807812919|emb|LT222056.1|	Fusarium graminearum genome assembly, chromosome: IV	LT222056	8055933	3	123	7.7e-56	224	121	0	0	5518	N/A	N/A	N/A	N/A
341	123	gi|1333183594|gb|MG491499.1|	Coniochaeta hoffmannii strain CBS 245.38 18S ribosomal RNA gene, internal transcribed spacer 1, 5.8S ribosomal RNA gene, internal transcribed spacer 2, and 28S ribosomal RNA gene, complete sequence; and 28S-18S intergenic spacer, partial sequence	MG491499	7916	3	123	7.7e-56	224	121	0	0	91930	N/A	N/A	N/A	N/A
341	123	gi|2714474496|gb|CP150811.1|	Colletotrichum jinshuiense isolate EsH8 chromosome 8	CP150811	4210165	3	123	7.7e-56	224	121	0	0	2283408	N/A	N/A	N/A	N/A
344	121	gi|1807812919|emb|LT222056.1|	Fusarium graminearum genome assembly, chromosome: IV	LT222056	8055933	1	121	7.53e-56	224	121	0	0	5518	N/A	N/A	N/A	N/A
344	121	gi|1333183594|gb|MG491499.1|	Coniochaeta hoffmannii strain CBS 245.38 18S ribosomal RNA gene, internal transcribed spacer 1, 5.8S ribosomal RNA gene, internal transcribed spacer 2, and 28S ribosomal RNA gene, complete sequence; and 28S-18S intergenic spacer, partial sequence	MG491499	7916	1	121	7.53e-56	224	121	0	0	91930	N/A	N/A	N/A	N/A
344	121	gi|2717294770|gb|CP151260.1|	Fusarium acuminatum isolate 1A chromosome 1	CP151260	12683142	1	121	7.53e-56	224	121	0	0	5515	N/A	N/A	N/A	N/A
344	121	gi|2714474496|gb|CP150811.1|	Colletotrichum jinshuiense isolate EsH8 chromosome 8	CP150811	4210165	1	121	7.53e-56	224	121	0	0	2283408	N/A	N/A	N/A	N/A
344	121	gi|2699626840|gb|CP147674.1|	Fusarium graminearum strain KSU23473 chromosome 4	CP147674	8104878	1	121	7.53e-56	224	121	0	0	5518	N/A	N/A	N/A	N/A
345	121	gi|1807812919|emb|LT222056.1|	Fusarium graminearum genome assembly, chromosome: IV	LT222056	8055933	1	121	7.53e-56	224	121	0	0	5518	N/A	N/A	N/A	N/A
345	121	gi|1333183594|gb|MG491499.1|	Coniochaeta hoffmannii strain CBS 245.38 18S ribosomal RNA gene, internal transcribed spacer 1, 5.8S ribosomal RNA gene, internal transcribed spacer 2, and 28S ribosomal RNA gene, complete sequence; and 28S-18S intergenic spacer, partial sequence	MG491499	7916	1	121	7.53e-56	224	121	0	0	91930	N/A	N/A	N/A	N/A
345	121	gi|2717294770|gb|CP151260.1|	Fusarium acuminatum isolate 1A chromosome 1	CP151260	12683142	1	121	7.53e-56	224	121	0	0	5515	N/A	N/A	N/A	N/A
345	121	gi|2714474496|gb|CP150811.1|	Colletotrichum jinshuiense isolate EsH8 chromosome 8	CP150811	4210165	1	121	7.53e-56	224	121	0	0	2283408	N/A	N/A	N/A	N/A
345	121	gi|2699626840|gb|CP147674.1|	Fusarium graminearum strain KSU23473 chromosome 4	CP147674	8104878	1	121	7.53e-56	224	121	0	0	5518	N/A	N/A	N/A	N/A
363	135	gi|1835927594|gb|MT269798.1|	Fusarium tricinctum mitochondrion, complete genome	MT269798	46314	1	135	6.67e-62	244	132	1	0	61284	N/A	N/A	N/A	N/A
363	135	gi|2717306168|gb|CP151270.1|	Fusarium acuminatum isolate 1A chromosome 11	CP151270	46229	1	135	6.67e-62	244	132	1	0	5515	N/A	N/A	N/A	N/A
366	167	gi|1835927594|gb|MT269798.1|	Fusarium tricinctum mitochondrion, complete genome	MT269798	46314	1	167	1.4e-79	303	164	1	0	61284	N/A	N/A	N/A	N/A
366	167	gi|2717306168|gb|CP151270.1|	Fusarium acuminatum isolate 1A chromosome 11	CP151270	46229	1	167	1.4e-79	303	164	1	0	5515	N/A	N/A	N/A	N/A
366	167	gi|1841750726|gb|MN935429.1|	Fusarium asiaticum strain 191317 mitochondrion, complete genome	MN935429	91967	20	167	8.95e-37	161	87	13	6	282267	N/A	N/A	N/A	N/A
366	167	gi|1841750671|gb|MN935428.1|	Fusarium asiaticum strain 180459 mitochondrion, complete genome	MN935428	91352	20	167	8.95e-37	161	87	13	6	282267	N/A	N/A	N/A	N/A
366	167	gi|1841750614|gb|MN935427.1|	Fusarium asiaticum strain 180432 mitochondrion, complete genome	MN935427	94917	20	167	8.95e-37	161	87	13	6	282267	N/A	N/A	N/A	N/A
381	121	gi|1860287941|gb|MT649588.1|	Fusarium venenatum isolate 96 small subunit ribosomal RNA gene, partial sequence	MT649588	1654	1	121	7.53e-56	224	121	0	0	56646	N/A	N/A	N/A	N/A
381	121	gi|1860287934|gb|MT649581.1|	Fusarium sp. isolate 89 small subunit ribosomal RNA gene, partial sequence	MT649581	1654	1	121	7.53e-56	224	121	0	0	29916	N/A	N/A	N/A	N/A
381	121	gi|1860287905|gb|MT649552.1|	Fusarium sp. isolate 59 small subunit ribosomal RNA gene, partial sequence	MT649552	1652	1	121	7.53e-56	224	121	0	0	29916	N/A	N/A	N/A	N/A
381	121	gi|1860287900|gb|MT649547.1|	Fusarium sp. isolate 54 small subunit ribosomal RNA gene, partial sequence	MT649547	1653	1	121	7.53e-56	224	121	0	0	29916	N/A	N/A	N/A	N/A
381	121	gi|1860287898|gb|MT649545.1|	Fusarium sp. isolate 52 small subunit ribosomal RNA gene, partial sequence	MT649545	1653	1	121	7.53e-56	224	121	0	0	29916	N/A	N/A	N/A	N/A
382	121	gi|1860287941|gb|MT649588.1|	Fusarium venenatum isolate 96 small subunit ribosomal RNA gene, partial sequence	MT649588	1654	1	121	7.53e-56	224	121	0	0	56646	N/A	N/A	N/A	N/A
382	121	gi|1860287934|gb|MT649581.1|	Fusarium sp. isolate 89 small subunit ribosomal RNA gene, partial sequence	MT649581	1654	1	121	7.53e-56	224	121	0	0	29916	N/A	N/A	N/A	N/A
382	121	gi|1860287905|gb|MT649552.1|	Fusarium sp. isolate 59 small subunit ribosomal RNA gene, partial sequence	MT649552	1652	1	121	7.53e-56	224	121	0	0	29916	N/A	N/A	N/A	N/A
382	121	gi|1860287900|gb|MT649547.1|	Fusarium sp. isolate 54 small subunit ribosomal RNA gene, partial sequence	MT649547	1653	1	121	7.53e-56	224	121	0	0	29916	N/A	N/A	N/A	N/A
382	121	gi|1860287898|gb|MT649545.1|	Fusarium sp. isolate 52 small subunit ribosomal RNA gene, partial sequence	MT649545	1653	1	121	7.53e-56	224	121	0	0	29916	N/A	N/A	N/A	N/A
383	121	gi|1860287941|gb|MT649588.1|	Fusarium venenatum isolate 96 small subunit ribosomal RNA gene, partial sequence	MT649588	1654	1	121	7.53e-56	224	121	0	0	56646	N/A	N/A	N/A	N/A
383	121	gi|1860287934|gb|MT649581.1|	Fusarium sp. isolate 89 small subunit ribosomal RNA gene, partial sequence	MT649581	1654	1	121	7.53e-56	224	121	0	0	29916	N/A	N/A	N/A	N/A
383	121	gi|1860287905|gb|MT649552.1|	Fusarium sp. isolate 59 small subunit ribosomal RNA gene, partial sequence	MT649552	1652	1	121	7.53e-56	224	121	0	0	29916	N/A	N/A	N/A	N/A
383	121	gi|1860287900|gb|MT649547.1|	Fusarium sp. isolate 54 small subunit ribosomal RNA gene, partial sequence	MT649547	1653	1	121	7.53e-56	224	121	0	0	29916	N/A	N/A	N/A	N/A
383	121	gi|1860287898|gb|MT649545.1|	Fusarium sp. isolate 52 small subunit ribosomal RNA gene, partial sequence	MT649545	1653	1	121	7.53e-56	224	121	0	0	29916	N/A	N/A	N/A	N/A
385	121	gi|1860287941|gb|MT649588.1|	Fusarium venenatum isolate 96 small subunit ribosomal RNA gene, partial sequence	MT649588	1654	1	121	7.53e-56	224	121	0	0	56646	N/A	N/A	N/A	N/A
385	121	gi|1860287934|gb|MT649581.1|	Fusarium sp. isolate 89 small subunit ribosomal RNA gene, partial sequence	MT649581	1654	1	121	7.53e-56	224	121	0	0	29916	N/A	N/A	N/A	N/A
385	121	gi|1860287905|gb|MT649552.1|	Fusarium sp. isolate 59 small subunit ribosomal RNA gene, partial sequence	MT649552	1652	1	121	7.53e-56	224	121	0	0	29916	N/A	N/A	N/A	N/A
385	121	gi|1860287900|gb|MT649547.1|	Fusarium sp. isolate 54 small subunit ribosomal RNA gene, partial sequence	MT649547	1653	1	121	7.53e-56	224	121	0	0	29916	N/A	N/A	N/A	N/A
385	121	gi|1860287898|gb|MT649545.1|	Fusarium sp. isolate 52 small subunit ribosomal RNA gene, partial sequence	MT649545	1653	1	121	7.53e-56	224	121	0	0	29916	N/A	N/A	N/A	N/A
386	123	gi|1860287941|gb|MT649588.1|	Fusarium venenatum isolate 96 small subunit ribosomal RNA gene, partial sequence	MT649588	1654	1	123	5.95e-57	228	123	0	0	56646	N/A	N/A	N/A	N/A
386	123	gi|1860287934|gb|MT649581.1|	Fusarium sp. isolate 89 small subunit ribosomal RNA gene, partial sequence	MT649581	1654	1	123	5.95e-57	228	123	0	0	29916	N/A	N/A	N/A	N/A
386	123	gi|1860287905|gb|MT649552.1|	Fusarium sp. isolate 59 small subunit ribosomal RNA gene, partial sequence	MT649552	1652	1	123	5.95e-57	228	123	0	0	29916	N/A	N/A	N/A	N/A
386	123	gi|1860287900|gb|MT649547.1|	Fusarium sp. isolate 54 small subunit ribosomal RNA gene, partial sequence	MT649547	1653	1	123	5.95e-57	228	123	0	0	29916	N/A	N/A	N/A	N/A
386	123	gi|1860287898|gb|MT649545.1|	Fusarium sp. isolate 52 small subunit ribosomal RNA gene, partial sequence	MT649545	1653	1	123	5.95e-57	228	123	0	0	29916	N/A	N/A	N/A	N/A
387	122	gi|1860287941|gb|MT649588.1|	Fusarium venenatum isolate 96 small subunit ribosomal RNA gene, partial sequence	MT649588	1654	1	122	2.12e-56	226	122	0	0	56646	N/A	N/A	N/A	N/A
387	122	gi|1860287934|gb|MT649581.1|	Fusarium sp. isolate 89 small subunit ribosomal RNA gene, partial sequence	MT649581	1654	1	122	2.12e-56	226	122	0	0	29916	N/A	N/A	N/A	N/A
387	122	gi|1860287905|gb|MT649552.1|	Fusarium sp. isolate 59 small subunit ribosomal RNA gene, partial sequence	MT649552	1652	1	122	2.12e-56	226	122	0	0	29916	N/A	N/A	N/A	N/A
387	122	gi|1860287900|gb|MT649547.1|	Fusarium sp. isolate 54 small subunit ribosomal RNA gene, partial sequence	MT649547	1653	1	122	2.12e-56	226	122	0	0	29916	N/A	N/A	N/A	N/A
387	122	gi|1860287898|gb|MT649545.1|	Fusarium sp. isolate 52 small subunit ribosomal RNA gene, partial sequence	MT649545	1653	1	122	2.12e-56	226	122	0	0	29916	N/A	N/A	N/A	N/A
388	121	gi|1860287941|gb|MT649588.1|	Fusarium venenatum isolate 96 small subunit ribosomal RNA gene, partial sequence	MT649588	1654	1	121	7.53e-56	224	121	0	0	56646	N/A	N/A	N/A	N/A
388	121	gi|1860287934|gb|MT649581.1|	Fusarium sp. isolate 89 small subunit ribosomal RNA gene, partial sequence	MT649581	1654	1	121	7.53e-56	224	121	0	0	29916	N/A	N/A	N/A	N/A
388	121	gi|1860287905|gb|MT649552.1|	Fusarium sp. isolate 59 small subunit ribosomal RNA gene, partial sequence	MT649552	1652	1	121	7.53e-56	224	121	0	0	29916	N/A	N/A	N/A	N/A
388	121	gi|1860287900|gb|MT649547.1|	Fusarium sp. isolate 54 small subunit ribosomal RNA gene, partial sequence	MT649547	1653	1	121	7.53e-56	224	121	0	0	29916	N/A	N/A	N/A	N/A
388	121	gi|1860287898|gb|MT649545.1|	Fusarium sp. isolate 52 small subunit ribosomal RNA gene, partial sequence	MT649545	1653	1	121	7.53e-56	224	121	0	0	29916	N/A	N/A	N/A	N/A
389	122	gi|1860287941|gb|MT649588.1|	Fusarium venenatum isolate 96 small subunit ribosomal RNA gene, partial sequence	MT649588	1654	1	122	2.12e-56	226	122	0	0	56646	N/A	N/A	N/A	N/A
389	122	gi|1860287934|gb|MT649581.1|	Fusarium sp. isolate 89 small subunit ribosomal RNA gene, partial sequence	MT649581	1654	1	122	2.12e-56	226	122	0	0	29916	N/A	N/A	N/A	N/A
389	122	gi|1860287905|gb|MT649552.1|	Fusarium sp. isolate 59 small subunit ribosomal RNA gene, partial sequence	MT649552	1652	1	122	2.12e-56	226	122	0	0	29916	N/A	N/A	N/A	N/A
389	122	gi|1860287900|gb|MT649547.1|	Fusarium sp. isolate 54 small subunit ribosomal RNA gene, partial sequence	MT649547	1653	1	122	2.12e-56	226	122	0	0	29916	N/A	N/A	N/A	N/A
389	122	gi|1860287898|gb|MT649545.1|	Fusarium sp. isolate 52 small subunit ribosomal RNA gene, partial sequence	MT649545	1653	1	122	2.12e-56	226	122	0	0	29916	N/A	N/A	N/A	N/A
390	121	gi|1860287941|gb|MT649588.1|	Fusarium venenatum isolate 96 small subunit ribosomal RNA gene, partial sequence	MT649588	1654	1	121	7.53e-56	224	121	0	0	56646	N/A	N/A	N/A	N/A
390	121	gi|1860287934|gb|MT649581.1|	Fusarium sp. isolate 89 small subunit ribosomal RNA gene, partial sequence	MT649581	1654	1	121	7.53e-56	224	121	0	0	29916	N/A	N/A	N/A	N/A
390	121	gi|1860287905|gb|MT649552.1|	Fusarium sp. isolate 59 small subunit ribosomal RNA gene, partial sequence	MT649552	1652	1	121	7.53e-56	224	121	0	0	29916	N/A	N/A	N/A	N/A
390	121	gi|1860287900|gb|MT649547.1|	Fusarium sp. isolate 54 small subunit ribosomal RNA gene, partial sequence	MT649547	1653	1	121	7.53e-56	224	121	0	0	29916	N/A	N/A	N/A	N/A
390	121	gi|1860287898|gb|MT649545.1|	Fusarium sp. isolate 52 small subunit ribosomal RNA gene, partial sequence	MT649545	1653	1	121	7.53e-56	224	121	0	0	29916	N/A	N/A	N/A	N/A
392	123	gi|1860287941|gb|MT649588.1|	Fusarium venenatum isolate 96 small subunit ribosomal RNA gene, partial sequence	MT649588	1654	1	123	5.95e-57	228	123	0	0	56646	N/A	N/A	N/A	N/A
392	123	gi|1860287934|gb|MT649581.1|	Fusarium sp. isolate 89 small subunit ribosomal RNA gene, partial sequence	MT649581	1654	1	123	5.95e-57	228	123	0	0	29916	N/A	N/A	N/A	N/A
392	123	gi|1860287905|gb|MT649552.1|	Fusarium sp. isolate 59 small subunit ribosomal RNA gene, partial sequence	MT649552	1652	1	123	5.95e-57	228	123	0	0	29916	N/A	N/A	N/A	N/A
392	123	gi|1860287900|gb|MT649547.1|	Fusarium sp. isolate 54 small subunit ribosomal RNA gene, partial sequence	MT649547	1653	1	123	5.95e-57	228	123	0	0	29916	N/A	N/A	N/A	N/A
392	123	gi|1860287898|gb|MT649545.1|	Fusarium sp. isolate 52 small subunit ribosomal RNA gene, partial sequence	MT649545	1653	1	123	5.95e-57	228	123	0	0	29916	N/A	N/A	N/A	N/A
393	122	gi|1860287941|gb|MT649588.1|	Fusarium venenatum isolate 96 small subunit ribosomal RNA gene, partial sequence	MT649588	1654	1	122	2.12e-56	226	122	0	0	56646	N/A	N/A	N/A	N/A
393	122	gi|1860287934|gb|MT649581.1|	Fusarium sp. isolate 89 small subunit ribosomal RNA gene, partial sequence	MT649581	1654	1	122	2.12e-56	226	122	0	0	29916	N/A	N/A	N/A	N/A
393	122	gi|1860287905|gb|MT649552.1|	Fusarium sp. isolate 59 small subunit ribosomal RNA gene, partial sequence	MT649552	1652	1	122	2.12e-56	226	122	0	0	29916	N/A	N/A	N/A	N/A
393	122	gi|1860287900|gb|MT649547.1|	Fusarium sp. isolate 54 small subunit ribosomal RNA gene, partial sequence	MT649547	1653	1	122	2.12e-56	226	122	0	0	29916	N/A	N/A	N/A	N/A
393	122	gi|1860287898|gb|MT649545.1|	Fusarium sp. isolate 52 small subunit ribosomal RNA gene, partial sequence	MT649545	1653	1	122	2.12e-56	226	122	0	0	29916	N/A	N/A	N/A	N/A
395	121	gi|1860287941|gb|MT649588.1|	Fusarium venenatum isolate 96 small subunit ribosomal RNA gene, partial sequence	MT649588	1654	1	121	7.53e-56	224	121	0	0	56646	N/A	N/A	N/A	N/A
395	121	gi|1860287934|gb|MT649581.1|	Fusarium sp. isolate 89 small subunit ribosomal RNA gene, partial sequence	MT649581	1654	1	121	7.53e-56	224	121	0	0	29916	N/A	N/A	N/A	N/A
395	121	gi|1860287905|gb|MT649552.1|	Fusarium sp. isolate 59 small subunit ribosomal RNA gene, partial sequence	MT649552	1652	1	121	7.53e-56	224	121	0	0	29916	N/A	N/A	N/A	N/A
395	121	gi|1860287900|gb|MT649547.1|	Fusarium sp. isolate 54 small subunit ribosomal RNA gene, partial sequence	MT649547	1653	1	121	7.53e-56	224	121	0	0	29916	N/A	N/A	N/A	N/A
395	121	gi|1860287898|gb|MT649545.1|	Fusarium sp. isolate 52 small subunit ribosomal RNA gene, partial sequence	MT649545	1653	1	121	7.53e-56	224	121	0	0	29916	N/A	N/A	N/A	N/A
396	122	gi|1860287941|gb|MT649588.1|	Fusarium venenatum isolate 96 small subunit ribosomal RNA gene, partial sequence	MT649588	1654	1	122	2.12e-56	226	122	0	0	56646	N/A	N/A	N/A	N/A
396	122	gi|1860287934|gb|MT649581.1|	Fusarium sp. isolate 89 small subunit ribosomal RNA gene, partial sequence	MT649581	1654	1	122	2.12e-56	226	122	0	0	29916	N/A	N/A	N/A	N/A
396	122	gi|1860287905|gb|MT649552.1|	Fusarium sp. isolate 59 small subunit ribosomal RNA gene, partial sequence	MT649552	1652	1	122	2.12e-56	226	122	0	0	29916	N/A	N/A	N/A	N/A
396	122	gi|1860287900|gb|MT649547.1|	Fusarium sp. isolate 54 small subunit ribosomal RNA gene, partial sequence	MT649547	1653	1	122	2.12e-56	226	122	0	0	29916	N/A	N/A	N/A	N/A
396	122	gi|1860287898|gb|MT649545.1|	Fusarium sp. isolate 52 small subunit ribosomal RNA gene, partial sequence	MT649545	1653	1	122	2.12e-56	226	122	0	0	29916	N/A	N/A	N/A	N/A
398	121	gi|1860287934|gb|MT649581.1|	Fusarium sp. isolate 89 small subunit ribosomal RNA gene, partial sequence	MT649581	1654	1	121	7.53e-56	224	121	0	0	29916	N/A	N/A	N/A	N/A
398	121	gi|1860287905|gb|MT649552.1|	Fusarium sp. isolate 59 small subunit ribosomal RNA gene, partial sequence	MT649552	1652	1	121	7.53e-56	224	121	0	0	29916	N/A	N/A	N/A	N/A
398	121	gi|1860287900|gb|MT649547.1|	Fusarium sp. isolate 54 small subunit ribosomal RNA gene, partial sequence	MT649547	1653	1	121	7.53e-56	224	121	0	0	29916	N/A	N/A	N/A	N/A
398	121	gi|1860287897|gb|MT649544.1|	Fusarium sp. isolate 51 small subunit ribosomal RNA gene, partial sequence	MT649544	1631	1	121	7.53e-56	224	121	0	0	29916	N/A	N/A	N/A	N/A
398	121	gi|1860287889|gb|MT649536.1|	Fusarium oxysporum isolate 43 small subunit ribosomal RNA gene, partial sequence	MT649536	1650	1	121	7.53e-56	224	121	0	0	5507	N/A	N/A	N/A	N/A
399	127	gi|1860287934|gb|MT649581.1|	Fusarium sp. isolate 89 small subunit ribosomal RNA gene, partial sequence	MT649581	1654	1	127	3.71e-59	235	127	0	0	29916	N/A	N/A	N/A	N/A
399	127	gi|1860287905|gb|MT649552.1|	Fusarium sp. isolate 59 small subunit ribosomal RNA gene, partial sequence	MT649552	1652	1	127	3.71e-59	235	127	0	0	29916	N/A	N/A	N/A	N/A
399	127	gi|1860287900|gb|MT649547.1|	Fusarium sp. isolate 54 small subunit ribosomal RNA gene, partial sequence	MT649547	1653	1	127	3.71e-59	235	127	0	0	29916	N/A	N/A	N/A	N/A
399	127	gi|1860287897|gb|MT649544.1|	Fusarium sp. isolate 51 small subunit ribosomal RNA gene, partial sequence	MT649544	1631	1	127	3.71e-59	235	127	0	0	29916	N/A	N/A	N/A	N/A
399	127	gi|1860287889|gb|MT649536.1|	Fusarium oxysporum isolate 43 small subunit ribosomal RNA gene, partial sequence	MT649536	1650	1	127	3.71e-59	235	127	0	0	5507	N/A	N/A	N/A	N/A
421	124	gi|1824776532|gb|MT251157.1|	Fusarium verticillioides strain DTO 423-B7 large subunit ribosomal RNA gene, partial sequence	MT251157	830	1	124	1.67e-57	230	124	0	0	117187	N/A	N/A	N/A	N/A
421	124	gi|1858898198|ref|NG_069868.1|	Fusarium foetens CBS 110286 28S rRNA gene, partial sequence; from TYPE material	NG_069868	897	1	124	1.67e-57	230	124	0	0	246455	N/A	N/A	N/A	N/A
421	124	gi|1858898176|ref|NG_069846.1|	Fusarium pseudonygamai CBS 417.97 28S rRNA gene, partial sequence; from TYPE material	NG_069846	900	1	124	1.67e-57	230	124	0	0	47755	N/A	N/A	N/A	N/A
421	124	gi|1858898174|ref|NG_069844.1|	Fusarium denticulatum CBS 407.97 28S rRNA gene, partial sequence; from TYPE material	NG_069844	901	1	124	1.67e-57	230	124	0	0	48507	N/A	N/A	N/A	N/A
421	124	gi|1858898173|ref|NG_069843.1|	Fusarium circinatum CBS 405.97 28S rRNA gene, partial sequence; from TYPE material	NG_069843	893	1	124	1.67e-57	230	124	0	0	48490	N/A	N/A	N/A	N/A
426	122	gi|1824776532|gb|MT251157.1|	Fusarium verticillioides strain DTO 423-B7 large subunit ribosomal RNA gene, partial sequence	MT251157	830	1	122	2.12e-56	226	122	0	0	117187	N/A	N/A	N/A	N/A
426	122	gi|1858898198|ref|NG_069868.1|	Fusarium foetens CBS 110286 28S rRNA gene, partial sequence; from TYPE material	NG_069868	897	1	122	2.12e-56	226	122	0	0	246455	N/A	N/A	N/A	N/A
426	122	gi|1858898176|ref|NG_069846.1|	Fusarium pseudonygamai CBS 417.97 28S rRNA gene, partial sequence; from TYPE material	NG_069846	900	1	122	2.12e-56	226	122	0	0	47755	N/A	N/A	N/A	N/A
426	122	gi|1858898174|ref|NG_069844.1|	Fusarium denticulatum CBS 407.97 28S rRNA gene, partial sequence; from TYPE material	NG_069844	901	1	122	2.12e-56	226	122	0	0	48507	N/A	N/A	N/A	N/A
426	122	gi|1858898173|ref|NG_069843.1|	Fusarium circinatum CBS 405.97 28S rRNA gene, partial sequence; from TYPE material	NG_069843	893	1	122	2.12e-56	226	122	0	0	48490	N/A	N/A	N/A	N/A
427	122	gi|1824776532|gb|MT251157.1|	Fusarium verticillioides strain DTO 423-B7 large subunit ribosomal RNA gene, partial sequence	MT251157	830	1	122	2.12e-56	226	122	0	0	117187	N/A	N/A	N/A	N/A
427	122	gi|1858898198|ref|NG_069868.1|	Fusarium foetens CBS 110286 28S rRNA gene, partial sequence; from TYPE material	NG_069868	897	1	122	2.12e-56	226	122	0	0	246455	N/A	N/A	N/A	N/A
427	122	gi|1858898176|ref|NG_069846.1|	Fusarium pseudonygamai CBS 417.97 28S rRNA gene, partial sequence; from TYPE material	NG_069846	900	1	122	2.12e-56	226	122	0	0	47755	N/A	N/A	N/A	N/A
427	122	gi|1858898174|ref|NG_069844.1|	Fusarium denticulatum CBS 407.97 28S rRNA gene, partial sequence; from TYPE material	NG_069844	901	1	122	2.12e-56	226	122	0	0	48507	N/A	N/A	N/A	N/A
427	122	gi|1858898173|ref|NG_069843.1|	Fusarium circinatum CBS 405.97 28S rRNA gene, partial sequence; from TYPE material	NG_069843	893	1	122	2.12e-56	226	122	0	0	48490	N/A	N/A	N/A	N/A
429	121	gi|1824776532|gb|MT251157.1|	Fusarium verticillioides strain DTO 423-B7 large subunit ribosomal RNA gene, partial sequence	MT251157	830	1	121	7.53e-56	224	121	0	0	117187	N/A	N/A	N/A	N/A
429	121	gi|1858898198|ref|NG_069868.1|	Fusarium foetens CBS 110286 28S rRNA gene, partial sequence; from TYPE material	NG_069868	897	1	121	7.53e-56	224	121	0	0	246455	N/A	N/A	N/A	N/A
429	121	gi|1858898176|ref|NG_069846.1|	Fusarium pseudonygamai CBS 417.97 28S rRNA gene, partial sequence; from TYPE material	NG_069846	900	1	121	7.53e-56	224	121	0	0	47755	N/A	N/A	N/A	N/A
429	121	gi|1858898174|ref|NG_069844.1|	Fusarium denticulatum CBS 407.97 28S rRNA gene, partial sequence; from TYPE material	NG_069844	901	1	121	7.53e-56	224	121	0	0	48507	N/A	N/A	N/A	N/A
429	121	gi|1858898173|ref|NG_069843.1|	Fusarium circinatum CBS 405.97 28S rRNA gene, partial sequence; from TYPE material	NG_069843	893	1	121	7.53e-56	224	121	0	0	48490	N/A	N/A	N/A	N/A
430	121	gi|1824776532|gb|MT251157.1|	Fusarium verticillioides strain DTO 423-B7 large subunit ribosomal RNA gene, partial sequence	MT251157	830	1	121	7.53e-56	224	121	0	0	117187	N/A	N/A	N/A	N/A
430	121	gi|1858898198|ref|NG_069868.1|	Fusarium foetens CBS 110286 28S rRNA gene, partial sequence; from TYPE material	NG_069868	897	1	121	7.53e-56	224	121	0	0	246455	N/A	N/A	N/A	N/A
430	121	gi|1858898176|ref|NG_069846.1|	Fusarium pseudonygamai CBS 417.97 28S rRNA gene, partial sequence; from TYPE material	NG_069846	900	1	121	7.53e-56	224	121	0	0	47755	N/A	N/A	N/A	N/A
430	121	gi|1858898174|ref|NG_069844.1|	Fusarium denticulatum CBS 407.97 28S rRNA gene, partial sequence; from TYPE material	NG_069844	901	1	121	7.53e-56	224	121	0	0	48507	N/A	N/A	N/A	N/A
430	121	gi|1858898173|ref|NG_069843.1|	Fusarium circinatum CBS 405.97 28S rRNA gene, partial sequence; from TYPE material	NG_069843	893	1	121	7.53e-56	224	121	0	0	48490	N/A	N/A	N/A	N/A
431	123	gi|1824776532|gb|MT251157.1|	Fusarium verticillioides strain DTO 423-B7 large subunit ribosomal RNA gene, partial sequence	MT251157	830	1	123	5.95e-57	228	123	0	0	117187	N/A	N/A	N/A	N/A
431	123	gi|1858898198|ref|NG_069868.1|	Fusarium foetens CBS 110286 28S rRNA gene, partial sequence; from TYPE material	NG_069868	897	1	123	5.95e-57	228	123	0	0	246455	N/A	N/A	N/A	N/A
431	123	gi|1858898176|ref|NG_069846.1|	Fusarium pseudonygamai CBS 417.97 28S rRNA gene, partial sequence; from TYPE material	NG_069846	900	1	123	5.95e-57	228	123	0	0	47755	N/A	N/A	N/A	N/A
431	123	gi|1858898174|ref|NG_069844.1|	Fusarium denticulatum CBS 407.97 28S rRNA gene, partial sequence; from TYPE material	NG_069844	901	1	123	5.95e-57	228	123	0	0	48507	N/A	N/A	N/A	N/A
431	123	gi|1858898173|ref|NG_069843.1|	Fusarium circinatum CBS 405.97 28S rRNA gene, partial sequence; from TYPE material	NG_069843	893	1	123	5.95e-57	228	123	0	0	48490	N/A	N/A	N/A	N/A
432	122	gi|1824776532|gb|MT251157.1|	Fusarium verticillioides strain DTO 423-B7 large subunit ribosomal RNA gene, partial sequence	MT251157	830	1	122	2.12e-56	226	122	0	0	117187	N/A	N/A	N/A	N/A
432	122	gi|1858898198|ref|NG_069868.1|	Fusarium foetens CBS 110286 28S rRNA gene, partial sequence; from TYPE material	NG_069868	897	1	122	2.12e-56	226	122	0	0	246455	N/A	N/A	N/A	N/A
432	122	gi|1858898176|ref|NG_069846.1|	Fusarium pseudonygamai CBS 417.97 28S rRNA gene, partial sequence; from TYPE material	NG_069846	900	1	122	2.12e-56	226	122	0	0	47755	N/A	N/A	N/A	N/A
432	122	gi|1858898174|ref|NG_069844.1|	Fusarium denticulatum CBS 407.97 28S rRNA gene, partial sequence; from TYPE material	NG_069844	901	1	122	2.12e-56	226	122	0	0	48507	N/A	N/A	N/A	N/A
432	122	gi|1858898173|ref|NG_069843.1|	Fusarium circinatum CBS 405.97 28S rRNA gene, partial sequence; from TYPE material	NG_069843	893	1	122	2.12e-56	226	122	0	0	48490	N/A	N/A	N/A	N/A
433	125	gi|1858898198|ref|NG_069868.1|	Fusarium foetens CBS 110286 28S rRNA gene, partial sequence; from TYPE material	NG_069868	897	1	125	4.7e-58	231	125	0	0	246455	N/A	N/A	N/A	N/A
433	125	gi|1858898176|ref|NG_069846.1|	Fusarium pseudonygamai CBS 417.97 28S rRNA gene, partial sequence; from TYPE material	NG_069846	900	1	125	4.7e-58	231	125	0	0	47755	N/A	N/A	N/A	N/A
433	125	gi|1858898174|ref|NG_069844.1|	Fusarium denticulatum CBS 407.97 28S rRNA gene, partial sequence; from TYPE material	NG_069844	901	1	125	4.7e-58	231	125	0	0	48507	N/A	N/A	N/A	N/A
433	125	gi|1858898173|ref|NG_069843.1|	Fusarium circinatum CBS 405.97 28S rRNA gene, partial sequence; from TYPE material	NG_069843	893	1	125	4.7e-58	231	125	0	0	48490	N/A	N/A	N/A	N/A
433	125	gi|1848000393|gb|MT557532.1|	Fusarium oxysporum isolate RL836 internal transcribed spacer 1, partial sequence; 5.8S ribosomal RNA gene and internal transcribed spacer 2, complete sequence; and large subunit ribosomal RNA gene, partial sequence	MT557532	700	1	125	4.7e-58	231	125	0	0	5507	N/A	N/A	N/A	N/A
437	132	gi|1835927594|gb|MT269798.1|	Fusarium tricinctum mitochondrion, complete genome	MT269798	46314	1	132	6.48e-62	244	132	0	0	61284	N/A	N/A	N/A	N/A
437	132	gi|2717306168|gb|CP151270.1|	Fusarium acuminatum isolate 1A chromosome 11	CP151270	46229	1	132	6.48e-62	244	132	0	0	5515	N/A	N/A	N/A	N/A
437	132	gi|372291194|ref|NC_016680.1|	Fusarium solani mitochondrion, complete genome	NC_016680	62978	1	132	6.57e-52	211	114	6	0	169388	N/A	N/A	N/A	N/A
437	132	gi|1583079340|gb|MK110677.1|	Cordyceps cicadae strain ARSEF 11726 mitochondrion, complete genome	MK110677	49138	1	132	6.66e-42	178	96	12	0	218633	N/A	N/A	N/A	N/A
437	132	gi|1610622634|ref|NC_041489.1|	Cordyceps cicadae strain CCAD02 mitochondrion, complete genome	NC_041489	56581	1	132	6.66e-42	178	96	12	0	218633	N/A	N/A	N/A	N/A
443	121	gi|1860287941|gb|MT649588.1|	Fusarium venenatum isolate 96 small subunit ribosomal RNA gene, partial sequence	MT649588	1654	1	121	7.53e-56	224	121	0	0	56646	N/A	N/A	N/A	N/A
443	121	gi|1860287934|gb|MT649581.1|	Fusarium sp. isolate 89 small subunit ribosomal RNA gene, partial sequence	MT649581	1654	1	121	7.53e-56	224	121	0	0	29916	N/A	N/A	N/A	N/A
443	121	gi|1860287905|gb|MT649552.1|	Fusarium sp. isolate 59 small subunit ribosomal RNA gene, partial sequence	MT649552	1652	1	121	7.53e-56	224	121	0	0	29916	N/A	N/A	N/A	N/A
443	121	gi|1860287900|gb|MT649547.1|	Fusarium sp. isolate 54 small subunit ribosomal RNA gene, partial sequence	MT649547	1653	1	121	7.53e-56	224	121	0	0	29916	N/A	N/A	N/A	N/A
443	121	gi|1860287898|gb|MT649545.1|	Fusarium sp. isolate 52 small subunit ribosomal RNA gene, partial sequence	MT649545	1653	1	121	7.53e-56	224	121	0	0	29916	N/A	N/A	N/A	N/A
444	121	gi|1860287941|gb|MT649588.1|	Fusarium venenatum isolate 96 small subunit ribosomal RNA gene, partial sequence	MT649588	1654	1	121	7.53e-56	224	121	0	0	56646	N/A	N/A	N/A	N/A
444	121	gi|1860287934|gb|MT649581.1|	Fusarium sp. isolate 89 small subunit ribosomal RNA gene, partial sequence	MT649581	1654	1	121	7.53e-56	224	121	0	0	29916	N/A	N/A	N/A	N/A
444	121	gi|1860287905|gb|MT649552.1|	Fusarium sp. isolate 59 small subunit ribosomal RNA gene, partial sequence	MT649552	1652	1	121	7.53e-56	224	121	0	0	29916	N/A	N/A	N/A	N/A
444	121	gi|1860287900|gb|MT649547.1|	Fusarium sp. isolate 54 small subunit ribosomal RNA gene, partial sequence	MT649547	1653	1	121	7.53e-56	224	121	0	0	29916	N/A	N/A	N/A	N/A
444	121	gi|1860287898|gb|MT649545.1|	Fusarium sp. isolate 52 small subunit ribosomal RNA gene, partial sequence	MT649545	1653	1	121	7.53e-56	224	121	0	0	29916	N/A	N/A	N/A	N/A
445	126	gi|1860287941|gb|MT649588.1|	Fusarium venenatum isolate 96 small subunit ribosomal RNA gene, partial sequence	MT649588	1654	1	126	1.32e-58	233	126	0	0	56646	N/A	N/A	N/A	N/A
445	126	gi|1860287934|gb|MT649581.1|	Fusarium sp. isolate 89 small subunit ribosomal RNA gene, partial sequence	MT649581	1654	1	126	1.32e-58	233	126	0	0	29916	N/A	N/A	N/A	N/A
445	126	gi|1860287905|gb|MT649552.1|	Fusarium sp. isolate 59 small subunit ribosomal RNA gene, partial sequence	MT649552	1652	1	126	1.32e-58	233	126	0	0	29916	N/A	N/A	N/A	N/A
445	126	gi|1860287900|gb|MT649547.1|	Fusarium sp. isolate 54 small subunit ribosomal RNA gene, partial sequence	MT649547	1653	1	126	1.32e-58	233	126	0	0	29916	N/A	N/A	N/A	N/A
445	126	gi|1860287898|gb|MT649545.1|	Fusarium sp. isolate 52 small subunit ribosomal RNA gene, partial sequence	MT649545	1653	1	126	1.32e-58	233	126	0	0	29916	N/A	N/A	N/A	N/A
450	122	gi|1860287941|gb|MT649588.1|	Fusarium venenatum isolate 96 small subunit ribosomal RNA gene, partial sequence	MT649588	1654	1	122	2.12e-56	226	122	0	0	56646	N/A	N/A	N/A	N/A
450	122	gi|1860287934|gb|MT649581.1|	Fusarium sp. isolate 89 small subunit ribosomal RNA gene, partial sequence	MT649581	1654	1	122	2.12e-56	226	122	0	0	29916	N/A	N/A	N/A	N/A
450	122	gi|1860287905|gb|MT649552.1|	Fusarium sp. isolate 59 small subunit ribosomal RNA gene, partial sequence	MT649552	1652	1	122	2.12e-56	226	122	0	0	29916	N/A	N/A	N/A	N/A
450	122	gi|1860287900|gb|MT649547.1|	Fusarium sp. isolate 54 small subunit ribosomal RNA gene, partial sequence	MT649547	1653	1	122	2.12e-56	226	122	0	0	29916	N/A	N/A	N/A	N/A
450	122	gi|1860287898|gb|MT649545.1|	Fusarium sp. isolate 52 small subunit ribosomal RNA gene, partial sequence	MT649545	1653	1	122	2.12e-56	226	122	0	0	29916	N/A	N/A	N/A	N/A
452	124	gi|1860287941|gb|MT649588.1|	Fusarium venenatum isolate 96 small subunit ribosomal RNA gene, partial sequence	MT649588	1654	1	124	1.67e-57	230	124	0	0	56646	N/A	N/A	N/A	N/A
452	124	gi|1860287934|gb|MT649581.1|	Fusarium sp. isolate 89 small subunit ribosomal RNA gene, partial sequence	MT649581	1654	1	124	1.67e-57	230	124	0	0	29916	N/A	N/A	N/A	N/A
452	124	gi|1860287905|gb|MT649552.1|	Fusarium sp. isolate 59 small subunit ribosomal RNA gene, partial sequence	MT649552	1652	1	124	1.67e-57	230	124	0	0	29916	N/A	N/A	N/A	N/A
452	124	gi|1860287900|gb|MT649547.1|	Fusarium sp. isolate 54 small subunit ribosomal RNA gene, partial sequence	MT649547	1653	1	124	1.67e-57	230	124	0	0	29916	N/A	N/A	N/A	N/A
452	124	gi|1860287898|gb|MT649545.1|	Fusarium sp. isolate 52 small subunit ribosomal RNA gene, partial sequence	MT649545	1653	1	124	1.67e-57	230	124	0	0	29916	N/A	N/A	N/A	N/A
483	124	gi|1848016960|gb|MT558582.1|	Fusarium sp. isolate F801I internal transcribed spacer 1, partial sequence; 5.8S ribosomal RNA gene and internal transcribed spacer 2, complete sequence; and large subunit ribosomal RNA gene, partial sequence	MT558582	516	1	124	1.67e-57	230	124	0	0	29916	N/A	N/A	N/A	N/A
483	124	gi|1811151545|gb|MT090006.1|	Fusarium tricinctum isolate TY182-03 internal transcribed spacer 1, partial sequence; 5.8S ribosomal RNA gene and internal transcribed spacer 2, complete sequence; and large subunit ribosomal RNA gene, partial sequence	MT090006	531	1	124	1.67e-57	230	124	0	0	61284	N/A	N/A	N/A	N/A
483	124	gi|1784864688|gb|MN833915.1|	Fusarium lateritium isolate UASWS2016 internal transcribed spacer 1, partial sequence; 5.8S ribosomal RNA gene and internal transcribed spacer 2, complete sequence; and large subunit ribosomal RNA gene, partial sequence	MN833915	525	1	124	1.67e-57	230	124	0	0	5523	N/A	N/A	N/A	N/A
483	124	gi|1784864676|gb|MN833903.1|	Fusarium lateritium isolate UASWS2064 internal transcribed spacer 1, partial sequence; 5.8S ribosomal RNA gene and internal transcribed spacer 2, complete sequence; and large subunit ribosomal RNA gene, partial sequence	MN833903	535	1	124	1.67e-57	230	124	0	0	5523	N/A	N/A	N/A	N/A
483	124	gi|1774536293|gb|MN660588.1|	Fusarium lateritium isolate SREF221 5.8S ribosomal RNA gene, partial sequence; internal transcribed spacer 2, complete sequence; and large subunit ribosomal RNA gene, partial sequence	MN660588	256	1	124	1.67e-57	230	124	0	0	5523	N/A	N/A	N/A	N/A
485	121	gi|1848016960|gb|MT558582.1|	Fusarium sp. isolate F801I internal transcribed spacer 1, partial sequence; 5.8S ribosomal RNA gene and internal transcribed spacer 2, complete sequence; and large subunit ribosomal RNA gene, partial sequence	MT558582	516	1	121	7.53e-56	224	121	0	0	29916	N/A	N/A	N/A	N/A
485	121	gi|1811151545|gb|MT090006.1|	Fusarium tricinctum isolate TY182-03 internal transcribed spacer 1, partial sequence; 5.8S ribosomal RNA gene and internal transcribed spacer 2, complete sequence; and large subunit ribosomal RNA gene, partial sequence	MT090006	531	1	121	7.53e-56	224	121	0	0	61284	N/A	N/A	N/A	N/A
485	121	gi|1784864688|gb|MN833915.1|	Fusarium lateritium isolate UASWS2016 internal transcribed spacer 1, partial sequence; 5.8S ribosomal RNA gene and internal transcribed spacer 2, complete sequence; and large subunit ribosomal RNA gene, partial sequence	MN833915	525	1	121	7.53e-56	224	121	0	0	5523	N/A	N/A	N/A	N/A
485	121	gi|1784864676|gb|MN833903.1|	Fusarium lateritium isolate UASWS2064 internal transcribed spacer 1, partial sequence; 5.8S ribosomal RNA gene and internal transcribed spacer 2, complete sequence; and large subunit ribosomal RNA gene, partial sequence	MN833903	535	1	121	7.53e-56	224	121	0	0	5523	N/A	N/A	N/A	N/A
485	121	gi|1774536293|gb|MN660588.1|	Fusarium lateritium isolate SREF221 5.8S ribosomal RNA gene, partial sequence; internal transcribed spacer 2, complete sequence; and large subunit ribosomal RNA gene, partial sequence	MN660588	256	1	121	7.53e-56	224	121	0	0	5523	N/A	N/A	N/A	N/A
488	122	gi|1848016960|gb|MT558582.1|	Fusarium sp. isolate F801I internal transcribed spacer 1, partial sequence; 5.8S ribosomal RNA gene and internal transcribed spacer 2, complete sequence; and large subunit ribosomal RNA gene, partial sequence	MT558582	516	1	122	2.12e-56	226	122	0	0	29916	N/A	N/A	N/A	N/A
488	122	gi|1811151545|gb|MT090006.1|	Fusarium tricinctum isolate TY182-03 internal transcribed spacer 1, partial sequence; 5.8S ribosomal RNA gene and internal transcribed spacer 2, complete sequence; and large subunit ribosomal RNA gene, partial sequence	MT090006	531	1	122	2.12e-56	226	122	0	0	61284	N/A	N/A	N/A	N/A
488	122	gi|1784864688|gb|MN833915.1|	Fusarium lateritium isolate UASWS2016 internal transcribed spacer 1, partial sequence; 5.8S ribosomal RNA gene and internal transcribed spacer 2, complete sequence; and large subunit ribosomal RNA gene, partial sequence	MN833915	525	1	122	2.12e-56	226	122	0	0	5523	N/A	N/A	N/A	N/A
488	122	gi|1784864676|gb|MN833903.1|	Fusarium lateritium isolate UASWS2064 internal transcribed spacer 1, partial sequence; 5.8S ribosomal RNA gene and internal transcribed spacer 2, complete sequence; and large subunit ribosomal RNA gene, partial sequence	MN833903	535	1	122	2.12e-56	226	122	0	0	5523	N/A	N/A	N/A	N/A
488	122	gi|1774536293|gb|MN660588.1|	Fusarium lateritium isolate SREF221 5.8S ribosomal RNA gene, partial sequence; internal transcribed spacer 2, complete sequence; and large subunit ribosomal RNA gene, partial sequence	MN660588	256	1	122	2.12e-56	226	122	0	0	5523	N/A	N/A	N/A	N/A
489	121	gi|1848016960|gb|MT558582.1|	Fusarium sp. isolate F801I internal transcribed spacer 1, partial sequence; 5.8S ribosomal RNA gene and internal transcribed spacer 2, complete sequence; and large subunit ribosomal RNA gene, partial sequence	MT558582	516	1	121	7.53e-56	224	121	0	0	29916	N/A	N/A	N/A	N/A
489	121	gi|1811151545|gb|MT090006.1|	Fusarium tricinctum isolate TY182-03 internal transcribed spacer 1, partial sequence; 5.8S ribosomal RNA gene and internal transcribed spacer 2, complete sequence; and large subunit ribosomal RNA gene, partial sequence	MT090006	531	1	121	7.53e-56	224	121	0	0	61284	N/A	N/A	N/A	N/A
489	121	gi|1784864688|gb|MN833915.1|	Fusarium lateritium isolate UASWS2016 internal transcribed spacer 1, partial sequence; 5.8S ribosomal RNA gene and internal transcribed spacer 2, complete sequence; and large subunit ribosomal RNA gene, partial sequence	MN833915	525	1	121	7.53e-56	224	121	0	0	5523	N/A	N/A	N/A	N/A
489	121	gi|1784864676|gb|MN833903.1|	Fusarium lateritium isolate UASWS2064 internal transcribed spacer 1, partial sequence; 5.8S ribosomal RNA gene and internal transcribed spacer 2, complete sequence; and large subunit ribosomal RNA gene, partial sequence	MN833903	535	1	121	7.53e-56	224	121	0	0	5523	N/A	N/A	N/A	N/A
489	121	gi|1774536293|gb|MN660588.1|	Fusarium lateritium isolate SREF221 5.8S ribosomal RNA gene, partial sequence; internal transcribed spacer 2, complete sequence; and large subunit ribosomal RNA gene, partial sequence	MN660588	256	1	121	7.53e-56	224	121	0	0	5523	N/A	N/A	N/A	N/A
492	122	gi|1848016960|gb|MT558582.1|	Fusarium sp. isolate F801I internal transcribed spacer 1, partial sequence; 5.8S ribosomal RNA gene and internal transcribed spacer 2, complete sequence; and large subunit ribosomal RNA gene, partial sequence	MT558582	516	1	122	2.12e-56	226	122	0	0	29916	N/A	N/A	N/A	N/A
492	122	gi|1811151545|gb|MT090006.1|	Fusarium tricinctum isolate TY182-03 internal transcribed spacer 1, partial sequence; 5.8S ribosomal RNA gene and internal transcribed spacer 2, complete sequence; and large subunit ribosomal RNA gene, partial sequence	MT090006	531	1	122	2.12e-56	226	122	0	0	61284	N/A	N/A	N/A	N/A
492	122	gi|1784864688|gb|MN833915.1|	Fusarium lateritium isolate UASWS2016 internal transcribed spacer 1, partial sequence; 5.8S ribosomal RNA gene and internal transcribed spacer 2, complete sequence; and large subunit ribosomal RNA gene, partial sequence	MN833915	525	1	122	2.12e-56	226	122	0	0	5523	N/A	N/A	N/A	N/A
492	122	gi|1784864676|gb|MN833903.1|	Fusarium lateritium isolate UASWS2064 internal transcribed spacer 1, partial sequence; 5.8S ribosomal RNA gene and internal transcribed spacer 2, complete sequence; and large subunit ribosomal RNA gene, partial sequence	MN833903	535	1	122	2.12e-56	226	122	0	0	5523	N/A	N/A	N/A	N/A
492	122	gi|1774536293|gb|MN660588.1|	Fusarium lateritium isolate SREF221 5.8S ribosomal RNA gene, partial sequence; internal transcribed spacer 2, complete sequence; and large subunit ribosomal RNA gene, partial sequence	MN660588	256	1	122	2.12e-56	226	122	0	0	5523	N/A	N/A	N/A	N/A
499	209	gi|1835927594|gb|MT269798.1|	Fusarium tricinctum mitochondrion, complete genome	MT269798	46314	1	209	1.77e-104	387	209	0	0	61284	N/A	N/A	N/A	N/A
499	209	gi|2717306168|gb|CP151270.1|	Fusarium acuminatum isolate 1A chromosome 11	CP151270	46229	1	209	1.77e-104	387	209	0	0	5515	N/A	N/A	N/A	N/A
499	209	gi|1839127037|gb|MT010917.1|	Fusarium andiyazi culture CBS:119857 strain CBS 119857 mitochondrion, complete genome	MT010917	49861	1	209	8.32e-98	364	197	4	0	520446	N/A	N/A	N/A	N/A
499	209	gi|1839127545|gb|MT010934.1|	Fusarium denticulatum culture CBS:407.97 strain CBS 407.97 mitochondrion, complete genome	MT010934	64417	1	209	3.87e-96	359	194	5	0	48507	N/A	N/A	N/A	N/A
499	209	gi|1839127474|gb|MT010931.1|	Fusarium guttiforme culture CBS:409.97 strain CBS 409.97 mitochondrion, complete genome	MT010931	64864	1	209	3.87e-96	359	194	5	0	47756	N/A	N/A	N/A	N/A
511	126	gi|2717294770|gb|CP151260.1|	Fusarium acuminatum isolate 1A chromosome 1	CP151260	12683142	1	126	2.22e-51	209	113	2	2	5515	N/A	N/A	N/A	N/A
511	126	gi|22202863|gb|AF406624.1|	Gibberella acuminata strain BBA71372 28S ribosomal RNA gene and intergenic spacer region, partial sequence	AF406624	554	1	126	2.88e-50	206	111	2	2	5515	N/A	N/A	N/A	N/A
511	126	gi|2324156538|gb|CP109666.1|	Fusarium avenaceum strain WV21P1A chromosome 5	CP109666	4835698	1	126	1.34e-48	200	108	3	2	40199	N/A	N/A	N/A	N/A
511	126	gi|333463364|gb|HQ165903.1|	Fusarium acuminatum strain PUF036 28S ribosomal RNA and 28S-18S ribosomal RNA intergenic spacer, partial sequence	HQ165903	2433	1	126	2.24e-46	193	104	3	3	5515	N/A	N/A	N/A	N/A
511	126	gi|333463363|gb|HQ165902.1|	Fusarium acuminatum strain PUF035 28S ribosomal RNA and 28S-18S ribosomal RNA intergenic spacer, partial sequence	HQ165902	2448	1	126	2.24e-46	193	104	3	3	5515	N/A	N/A	N/A	N/A
515	121	gi|2717294770|gb|CP151260.1|	Fusarium acuminatum isolate 1A chromosome 1	CP151260	12683142	1	121	5.86e-52	211	114	0	2	5515	N/A	N/A	N/A	N/A
515	121	gi|2324156538|gb|CP109666.1|	Fusarium avenaceum strain WV21P1A chromosome 5	CP109666	4835698	1	121	3.53e-49	202	109	1	2	40199	N/A	N/A	N/A	N/A
515	121	gi|22202863|gb|AF406624.1|	Gibberella acuminata strain BBA71372 28S ribosomal RNA gene and intergenic spacer region, partial sequence	AF406624	554	1	121	3.53e-49	202	109	1	2	5515	N/A	N/A	N/A	N/A
515	121	gi|333463364|gb|HQ165903.1|	Fusarium acuminatum strain PUF036 28S ribosomal RNA and 28S-18S ribosomal RNA intergenic spacer, partial sequence	HQ165903	2433	1	121	5.9e-47	195	105	1	3	5515	N/A	N/A	N/A	N/A
515	121	gi|333463363|gb|HQ165902.1|	Fusarium acuminatum strain PUF035 28S ribosomal RNA and 28S-18S ribosomal RNA intergenic spacer, partial sequence	HQ165902	2448	1	121	5.9e-47	195	105	1	3	5515	N/A	N/A	N/A	N/A
516	121	gi|2717294770|gb|CP151260.1|	Fusarium acuminatum isolate 1A chromosome 1	CP151260	12683142	1	121	5.86e-52	211	114	0	2	5515	N/A	N/A	N/A	N/A
516	121	gi|2324156538|gb|CP109666.1|	Fusarium avenaceum strain WV21P1A chromosome 5	CP109666	4835698	1	121	3.53e-49	202	109	1	2	40199	N/A	N/A	N/A	N/A
516	121	gi|22202863|gb|AF406624.1|	Gibberella acuminata strain BBA71372 28S ribosomal RNA gene and intergenic spacer region, partial sequence	AF406624	554	1	121	3.53e-49	202	109	1	2	5515	N/A	N/A	N/A	N/A
516	121	gi|333463364|gb|HQ165903.1|	Fusarium acuminatum strain PUF036 28S ribosomal RNA and 28S-18S ribosomal RNA intergenic spacer, partial sequence	HQ165903	2433	1	121	5.9e-47	195	105	1	3	5515	N/A	N/A	N/A	N/A
516	121	gi|333463363|gb|HQ165902.1|	Fusarium acuminatum strain PUF035 28S ribosomal RNA and 28S-18S ribosomal RNA intergenic spacer, partial sequence	HQ165902	2448	1	121	5.9e-47	195	105	1	3	5515	N/A	N/A	N/A	N/A
518	122	gi|2717294770|gb|CP151260.1|	Fusarium acuminatum isolate 1A chromosome 1	CP151260	12683142	1	122	1.65e-52	213	115	0	2	5515	N/A	N/A	N/A	N/A
518	122	gi|2324156538|gb|CP109666.1|	Fusarium avenaceum strain WV21P1A chromosome 5	CP109666	4835698	1	122	9.92e-50	204	110	1	2	40199	N/A	N/A	N/A	N/A
518	122	gi|22202863|gb|AF406624.1|	Gibberella acuminata strain BBA71372 28S ribosomal RNA gene and intergenic spacer region, partial sequence	AF406624	554	1	122	9.92e-50	204	110	1	2	5515	N/A	N/A	N/A	N/A
518	122	gi|333463364|gb|HQ165903.1|	Fusarium acuminatum strain PUF036 28S ribosomal RNA and 28S-18S ribosomal RNA intergenic spacer, partial sequence	HQ165903	2433	1	122	1.66e-47	196	106	1	3	5515	N/A	N/A	N/A	N/A
518	122	gi|333463363|gb|HQ165902.1|	Fusarium acuminatum strain PUF035 28S ribosomal RNA and 28S-18S ribosomal RNA intergenic spacer, partial sequence	HQ165902	2448	1	122	1.66e-47	196	106	1	3	5515	N/A	N/A	N/A	N/A
519	122	gi|2717294770|gb|CP151260.1|	Fusarium acuminatum isolate 1A chromosome 1	CP151260	12683142	1	122	1.65e-52	213	115	0	2	5515	N/A	N/A	N/A	N/A
519	122	gi|2324156538|gb|CP109666.1|	Fusarium avenaceum strain WV21P1A chromosome 5	CP109666	4835698	1	122	9.92e-50	204	110	1	2	40199	N/A	N/A	N/A	N/A
519	122	gi|22202863|gb|AF406624.1|	Gibberella acuminata strain BBA71372 28S ribosomal RNA gene and intergenic spacer region, partial sequence	AF406624	554	1	122	9.92e-50	204	110	1	2	5515	N/A	N/A	N/A	N/A
519	122	gi|333463364|gb|HQ165903.1|	Fusarium acuminatum strain PUF036 28S ribosomal RNA and 28S-18S ribosomal RNA intergenic spacer, partial sequence	HQ165903	2433	1	122	1.66e-47	196	106	1	3	5515	N/A	N/A	N/A	N/A
519	122	gi|333463363|gb|HQ165902.1|	Fusarium acuminatum strain PUF035 28S ribosomal RNA and 28S-18S ribosomal RNA intergenic spacer, partial sequence	HQ165902	2448	1	122	1.66e-47	196	106	1	3	5515	N/A	N/A	N/A	N/A
523	125	gi|2324156538|gb|CP109666.1|	Fusarium avenaceum strain WV21P1A chromosome 5	CP109666	4835698	59	125	0.000393	52.8	28	8	5	40199	N/A	N/A	N/A	N/A
524	121	gi|2324156538|gb|CP109666.1|	Fusarium avenaceum strain WV21P1A chromosome 5	CP109666	4835698	54	121	0.000105	54.7	29	8	5	40199	N/A	N/A	N/A	N/A
529	246	gi|1841750726|gb|MN935429.1|	Fusarium asiaticum strain 191317 mitochondrion, complete genome	MN935429	91967	1	246	5.92e-110	405	219	9	0	282267	N/A	N/A	N/A	N/A
529	246	gi|1841750671|gb|MN935428.1|	Fusarium asiaticum strain 180459 mitochondrion, complete genome	MN935428	91352	1	246	5.92e-110	405	219	9	0	282267	N/A	N/A	N/A	N/A
529	246	gi|1841750614|gb|MN935427.1|	Fusarium asiaticum strain 180432 mitochondrion, complete genome	MN935427	94917	1	246	5.92e-110	405	219	9	0	282267	N/A	N/A	N/A	N/A
529	246	gi|1841750560|gb|MN935426.1|	Fusarium asiaticum strain 180388 mitochondrion, complete genome	MN935426	89969	1	246	5.92e-110	405	219	9	0	282267	N/A	N/A	N/A	N/A
529	246	gi|1841750504|gb|MN935425.1|	Fusarium asiaticum strain 180363 mitochondrion, complete genome	MN935425	93531	1	246	5.92e-110	405	219	9	0	282267	N/A	N/A	N/A	N/A
532	127	gi|1690434287|gb|MH924828.1|	Ilyonectria sp. strain s56 mitochondrion, complete genome	MH924828	34584	20	78	1.11e-09	71.3	38	6	1	1755430	N/A	N/A	N/A	N/A
532	127	gi|1037241508|ref|NC_030340.1|	Ilyonectria destructans isolate 2007/P/476 mitochondrion, complete genome	NC_030340	42895	20	81	1.11e-09	71.3	38	7	1	64609	N/A	N/A	N/A	N/A
533	123	gi|1690434287|gb|MH924828.1|	Ilyonectria sp. strain s56 mitochondrion, complete genome	MH924828	34584	13	71	1.06e-09	71.3	38	6	1	1755430	N/A	N/A	N/A	N/A
533	123	gi|1037241508|ref|NC_030340.1|	Ilyonectria destructans isolate 2007/P/476 mitochondrion, complete genome	NC_030340	42895	13	74	1.06e-09	71.3	38	7	1	64609	N/A	N/A	N/A	N/A
541	121	gi|1835927594|gb|MT269798.1|	Fusarium tricinctum mitochondrion, complete genome	MT269798	46314	1	121	3.5e-54	219	118	1	0	61284	N/A	N/A	N/A	N/A
541	121	gi|2717306168|gb|CP151270.1|	Fusarium acuminatum isolate 1A chromosome 11	CP151270	46229	1	121	3.5e-54	219	118	1	0	5515	N/A	N/A	N/A	N/A
541	121	gi|1841750726|gb|MN935429.1|	Fusarium asiaticum strain 191317 mitochondrion, complete genome	MN935429	91967	1	121	1.63e-52	213	115	2	0	282267	N/A	N/A	N/A	N/A
541	121	gi|1841750671|gb|MN935428.1|	Fusarium asiaticum strain 180459 mitochondrion, complete genome	MN935428	91352	1	121	1.63e-52	213	115	2	0	282267	N/A	N/A	N/A	N/A
541	121	gi|1841750614|gb|MN935427.1|	Fusarium asiaticum strain 180432 mitochondrion, complete genome	MN935427	94917	1	121	1.63e-52	213	115	2	0	282267	N/A	N/A	N/A	N/A
543	223	gi|1835927594|gb|MT269798.1|	Fusarium tricinctum mitochondrion, complete genome	MT269798	46314	1	223	6.84e-109	401	217	2	0	61284	N/A	N/A	N/A	N/A
543	223	gi|2717306168|gb|CP151270.1|	Fusarium acuminatum isolate 1A chromosome 11	CP151270	46229	1	223	6.84e-109	401	217	2	0	5515	N/A	N/A	N/A	N/A
543	223	gi|1352680000|emb|LN649234.1|	Fusarium venenatum strain A3/5 genome assembly, organelle: mitochondrion	LN649234	78612	1	223	6.88e-104	385	208	5	0	56646	N/A	N/A	N/A	N/A
543	223	gi|1841750726|gb|MN935429.1|	Fusarium asiaticum strain 191317 mitochondrion, complete genome	MN935429	91967	1	223	6.93e-99	368	199	8	0	282267	N/A	N/A	N/A	N/A
543	223	gi|1841750671|gb|MN935428.1|	Fusarium asiaticum strain 180459 mitochondrion, complete genome	MN935428	91352	1	223	6.93e-99	368	199	8	0	282267	N/A	N/A	N/A	N/A
544	121	gi|333463364|gb|HQ165903.1|	Fusarium acuminatum strain PUF036 28S ribosomal RNA and 28S-18S ribosomal RNA intergenic spacer, partial sequence	HQ165903	2433	1	121	7.53e-56	224	121	0	0	5515	N/A	N/A	N/A	N/A
544	121	gi|333463363|gb|HQ165902.1|	Fusarium acuminatum strain PUF035 28S ribosomal RNA and 28S-18S ribosomal RNA intergenic spacer, partial sequence	HQ165902	2448	1	121	7.53e-56	224	121	0	0	5515	N/A	N/A	N/A	N/A
544	121	gi|333463362|gb|HQ165901.1|	Fusarium avenaceum strain PUF034 28S ribosomal RNA and 28S-18S ribosomal RNA intergenic spacer, partial sequence	HQ165901	2380	1	121	7.53e-56	224	121	0	0	40199	N/A	N/A	N/A	N/A
544	121	gi|197296619|gb|FJ154747.1|	Fusarium acuminatum isolate R-7408 28S-18S ribosomal RNA intergenic spacer, partial sequence	FJ154747	1349	1	121	7.53e-56	224	121	0	0	5515	N/A	N/A	N/A	N/A
544	121	gi|197296618|gb|FJ154746.1|	Fusarium avenaceum isolate R-3053 28S-18S ribosomal RNA intergenic spacer, partial sequence	FJ154746	1344	1	121	7.53e-56	224	121	0	0	40199	N/A	N/A	N/A	N/A
547	124	gi|333463364|gb|HQ165903.1|	Fusarium acuminatum strain PUF036 28S ribosomal RNA and 28S-18S ribosomal RNA intergenic spacer, partial sequence	HQ165903	2433	1	124	1.67e-57	230	124	0	0	5515	N/A	N/A	N/A	N/A
547	124	gi|333463363|gb|HQ165902.1|	Fusarium acuminatum strain PUF035 28S ribosomal RNA and 28S-18S ribosomal RNA intergenic spacer, partial sequence	HQ165902	2448	1	124	1.67e-57	230	124	0	0	5515	N/A	N/A	N/A	N/A
547	124	gi|333463362|gb|HQ165901.1|	Fusarium avenaceum strain PUF034 28S ribosomal RNA and 28S-18S ribosomal RNA intergenic spacer, partial sequence	HQ165901	2380	1	124	1.67e-57	230	124	0	0	40199	N/A	N/A	N/A	N/A
547	124	gi|197296619|gb|FJ154747.1|	Fusarium acuminatum isolate R-7408 28S-18S ribosomal RNA intergenic spacer, partial sequence	FJ154747	1349	1	124	1.67e-57	230	124	0	0	5515	N/A	N/A	N/A	N/A
547	124	gi|197296618|gb|FJ154746.1|	Fusarium avenaceum isolate R-3053 28S-18S ribosomal RNA intergenic spacer, partial sequence	FJ154746	1344	1	124	1.67e-57	230	124	0	0	40199	N/A	N/A	N/A	N/A
548	121	gi|333463364|gb|HQ165903.1|	Fusarium acuminatum strain PUF036 28S ribosomal RNA and 28S-18S ribosomal RNA intergenic spacer, partial sequence	HQ165903	2433	1	121	7.53e-56	224	121	0	0	5515	N/A	N/A	N/A	N/A
548	121	gi|333463363|gb|HQ165902.1|	Fusarium acuminatum strain PUF035 28S ribosomal RNA and 28S-18S ribosomal RNA intergenic spacer, partial sequence	HQ165902	2448	1	121	7.53e-56	224	121	0	0	5515	N/A	N/A	N/A	N/A
548	121	gi|333463362|gb|HQ165901.1|	Fusarium avenaceum strain PUF034 28S ribosomal RNA and 28S-18S ribosomal RNA intergenic spacer, partial sequence	HQ165901	2380	1	121	7.53e-56	224	121	0	0	40199	N/A	N/A	N/A	N/A
548	121	gi|197296619|gb|FJ154747.1|	Fusarium acuminatum isolate R-7408 28S-18S ribosomal RNA intergenic spacer, partial sequence	FJ154747	1349	1	121	7.53e-56	224	121	0	0	5515	N/A	N/A	N/A	N/A
548	121	gi|197296618|gb|FJ154746.1|	Fusarium avenaceum isolate R-3053 28S-18S ribosomal RNA intergenic spacer, partial sequence	FJ154746	1344	1	121	7.53e-56	224	121	0	0	40199	N/A	N/A	N/A	N/A
550	122	gi|333463364|gb|HQ165903.1|	Fusarium acuminatum strain PUF036 28S ribosomal RNA and 28S-18S ribosomal RNA intergenic spacer, partial sequence	HQ165903	2433	1	122	2.12e-56	226	122	0	0	5515	N/A	N/A	N/A	N/A
550	122	gi|333463363|gb|HQ165902.1|	Fusarium acuminatum strain PUF035 28S ribosomal RNA and 28S-18S ribosomal RNA intergenic spacer, partial sequence	HQ165902	2448	1	122	2.12e-56	226	122	0	0	5515	N/A	N/A	N/A	N/A
550	122	gi|333463362|gb|HQ165901.1|	Fusarium avenaceum strain PUF034 28S ribosomal RNA and 28S-18S ribosomal RNA intergenic spacer, partial sequence	HQ165901	2380	1	122	2.12e-56	226	122	0	0	40199	N/A	N/A	N/A	N/A
550	122	gi|197296619|gb|FJ154747.1|	Fusarium acuminatum isolate R-7408 28S-18S ribosomal RNA intergenic spacer, partial sequence	FJ154747	1349	1	122	2.12e-56	226	122	0	0	5515	N/A	N/A	N/A	N/A
550	122	gi|197296618|gb|FJ154746.1|	Fusarium avenaceum isolate R-3053 28S-18S ribosomal RNA intergenic spacer, partial sequence	FJ154746	1344	1	122	2.12e-56	226	122	0	0	40199	N/A	N/A	N/A	N/A
552	122	gi|333463364|gb|HQ165903.1|	Fusarium acuminatum strain PUF036 28S ribosomal RNA and 28S-18S ribosomal RNA intergenic spacer, partial sequence	HQ165903	2433	1	122	2.12e-56	226	122	0	0	5515	N/A	N/A	N/A	N/A
552	122	gi|333463363|gb|HQ165902.1|	Fusarium acuminatum strain PUF035 28S ribosomal RNA and 28S-18S ribosomal RNA intergenic spacer, partial sequence	HQ165902	2448	1	122	2.12e-56	226	122	0	0	5515	N/A	N/A	N/A	N/A
552	122	gi|333463362|gb|HQ165901.1|	Fusarium avenaceum strain PUF034 28S ribosomal RNA and 28S-18S ribosomal RNA intergenic spacer, partial sequence	HQ165901	2380	1	122	2.12e-56	226	122	0	0	40199	N/A	N/A	N/A	N/A
552	122	gi|197296619|gb|FJ154747.1|	Fusarium acuminatum isolate R-7408 28S-18S ribosomal RNA intergenic spacer, partial sequence	FJ154747	1349	1	122	2.12e-56	226	122	0	0	5515	N/A	N/A	N/A	N/A
552	122	gi|197296618|gb|FJ154746.1|	Fusarium avenaceum isolate R-3053 28S-18S ribosomal RNA intergenic spacer, partial sequence	FJ154746	1344	1	122	2.12e-56	226	122	0	0	40199	N/A	N/A	N/A	N/A
555	123	gi|333463364|gb|HQ165903.1|	Fusarium acuminatum strain PUF036 28S ribosomal RNA and 28S-18S ribosomal RNA intergenic spacer, partial sequence	HQ165903	2433	1	123	5.95e-57	228	123	0	0	5515	N/A	N/A	N/A	N/A
555	123	gi|333463363|gb|HQ165902.1|	Fusarium acuminatum strain PUF035 28S ribosomal RNA and 28S-18S ribosomal RNA intergenic spacer, partial sequence	HQ165902	2448	1	123	5.95e-57	228	123	0	0	5515	N/A	N/A	N/A	N/A
555	123	gi|333463362|gb|HQ165901.1|	Fusarium avenaceum strain PUF034 28S ribosomal RNA and 28S-18S ribosomal RNA intergenic spacer, partial sequence	HQ165901	2380	1	123	5.95e-57	228	123	0	0	40199	N/A	N/A	N/A	N/A
555	123	gi|197296619|gb|FJ154747.1|	Fusarium acuminatum isolate R-7408 28S-18S ribosomal RNA intergenic spacer, partial sequence	FJ154747	1349	1	123	5.95e-57	228	123	0	0	5515	N/A	N/A	N/A	N/A
555	123	gi|197296618|gb|FJ154746.1|	Fusarium avenaceum isolate R-3053 28S-18S ribosomal RNA intergenic spacer, partial sequence	FJ154746	1344	1	123	5.95e-57	228	123	0	0	40199	N/A	N/A	N/A	N/A
556	121	gi|2324156538|gb|CP109666.1|	Fusarium avenaceum strain WV21P1A chromosome 5	CP109666	4835698	1	121	7.53e-56	224	121	0	0	40199	N/A	N/A	N/A	N/A
556	121	gi|333463364|gb|HQ165903.1|	Fusarium acuminatum strain PUF036 28S ribosomal RNA and 28S-18S ribosomal RNA intergenic spacer, partial sequence	HQ165903	2433	1	121	7.53e-56	224	121	0	0	5515	N/A	N/A	N/A	N/A
556	121	gi|333463363|gb|HQ165902.1|	Fusarium acuminatum strain PUF035 28S ribosomal RNA and 28S-18S ribosomal RNA intergenic spacer, partial sequence	HQ165902	2448	1	121	7.53e-56	224	121	0	0	5515	N/A	N/A	N/A	N/A
556	121	gi|333463362|gb|HQ165901.1|	Fusarium avenaceum strain PUF034 28S ribosomal RNA and 28S-18S ribosomal RNA intergenic spacer, partial sequence	HQ165901	2380	1	121	7.53e-56	224	121	0	0	40199	N/A	N/A	N/A	N/A
556	121	gi|197296619|gb|FJ154747.1|	Fusarium acuminatum isolate R-7408 28S-18S ribosomal RNA intergenic spacer, partial sequence	FJ154747	1349	1	121	7.53e-56	224	121	0	0	5515	N/A	N/A	N/A	N/A
557	121	gi|2324156538|gb|CP109666.1|	Fusarium avenaceum strain WV21P1A chromosome 5	CP109666	4835698	1	121	7.53e-56	224	121	0	0	40199	N/A	N/A	N/A	N/A
557	121	gi|333463364|gb|HQ165903.1|	Fusarium acuminatum strain PUF036 28S ribosomal RNA and 28S-18S ribosomal RNA intergenic spacer, partial sequence	HQ165903	2433	1	121	7.53e-56	224	121	0	0	5515	N/A	N/A	N/A	N/A
557	121	gi|333463363|gb|HQ165902.1|	Fusarium acuminatum strain PUF035 28S ribosomal RNA and 28S-18S ribosomal RNA intergenic spacer, partial sequence	HQ165902	2448	1	121	7.53e-56	224	121	0	0	5515	N/A	N/A	N/A	N/A
557	121	gi|333463362|gb|HQ165901.1|	Fusarium avenaceum strain PUF034 28S ribosomal RNA and 28S-18S ribosomal RNA intergenic spacer, partial sequence	HQ165901	2380	1	121	7.53e-56	224	121	0	0	40199	N/A	N/A	N/A	N/A
557	121	gi|197296619|gb|FJ154747.1|	Fusarium acuminatum isolate R-7408 28S-18S ribosomal RNA intergenic spacer, partial sequence	FJ154747	1349	1	121	7.53e-56	224	121	0	0	5515	N/A	N/A	N/A	N/A
558	124	gi|2324156538|gb|CP109666.1|	Fusarium avenaceum strain WV21P1A chromosome 5	CP109666	4835698	1	124	1.67e-57	230	124	0	0	40199	N/A	N/A	N/A	N/A
558	124	gi|333463364|gb|HQ165903.1|	Fusarium acuminatum strain PUF036 28S ribosomal RNA and 28S-18S ribosomal RNA intergenic spacer, partial sequence	HQ165903	2433	1	124	1.67e-57	230	124	0	0	5515	N/A	N/A	N/A	N/A
558	124	gi|333463363|gb|HQ165902.1|	Fusarium acuminatum strain PUF035 28S ribosomal RNA and 28S-18S ribosomal RNA intergenic spacer, partial sequence	HQ165902	2448	1	124	1.67e-57	230	124	0	0	5515	N/A	N/A	N/A	N/A
558	124	gi|333463362|gb|HQ165901.1|	Fusarium avenaceum strain PUF034 28S ribosomal RNA and 28S-18S ribosomal RNA intergenic spacer, partial sequence	HQ165901	2380	1	124	1.67e-57	230	124	0	0	40199	N/A	N/A	N/A	N/A
558	124	gi|197296619|gb|FJ154747.1|	Fusarium acuminatum isolate R-7408 28S-18S ribosomal RNA intergenic spacer, partial sequence	FJ154747	1349	1	124	1.67e-57	230	124	0	0	5515	N/A	N/A	N/A	N/A
559	121	gi|2324156538|gb|CP109666.1|	Fusarium avenaceum strain WV21P1A chromosome 5	CP109666	4835698	1	121	7.53e-56	224	121	0	0	40199	N/A	N/A	N/A	N/A
559	121	gi|333463364|gb|HQ165903.1|	Fusarium acuminatum strain PUF036 28S ribosomal RNA and 28S-18S ribosomal RNA intergenic spacer, partial sequence	HQ165903	2433	1	121	7.53e-56	224	121	0	0	5515	N/A	N/A	N/A	N/A
559	121	gi|333463363|gb|HQ165902.1|	Fusarium acuminatum strain PUF035 28S ribosomal RNA and 28S-18S ribosomal RNA intergenic spacer, partial sequence	HQ165902	2448	1	121	7.53e-56	224	121	0	0	5515	N/A	N/A	N/A	N/A
559	121	gi|333463362|gb|HQ165901.1|	Fusarium avenaceum strain PUF034 28S ribosomal RNA and 28S-18S ribosomal RNA intergenic spacer, partial sequence	HQ165901	2380	1	121	7.53e-56	224	121	0	0	40199	N/A	N/A	N/A	N/A
559	121	gi|197296619|gb|FJ154747.1|	Fusarium acuminatum isolate R-7408 28S-18S ribosomal RNA intergenic spacer, partial sequence	FJ154747	1349	1	121	7.53e-56	224	121	0	0	5515	N/A	N/A	N/A	N/A
560	122	gi|2324156538|gb|CP109666.1|	Fusarium avenaceum strain WV21P1A chromosome 5	CP109666	4835698	1	122	2.12e-56	226	122	0	0	40199	N/A	N/A	N/A	N/A
560	122	gi|333463364|gb|HQ165903.1|	Fusarium acuminatum strain PUF036 28S ribosomal RNA and 28S-18S ribosomal RNA intergenic spacer, partial sequence	HQ165903	2433	1	122	2.12e-56	226	122	0	0	5515	N/A	N/A	N/A	N/A
560	122	gi|333463363|gb|HQ165902.1|	Fusarium acuminatum strain PUF035 28S ribosomal RNA and 28S-18S ribosomal RNA intergenic spacer, partial sequence	HQ165902	2448	1	122	2.12e-56	226	122	0	0	5515	N/A	N/A	N/A	N/A
560	122	gi|333463362|gb|HQ165901.1|	Fusarium avenaceum strain PUF034 28S ribosomal RNA and 28S-18S ribosomal RNA intergenic spacer, partial sequence	HQ165901	2380	1	122	2.12e-56	226	122	0	0	40199	N/A	N/A	N/A	N/A
560	122	gi|197296619|gb|FJ154747.1|	Fusarium acuminatum isolate R-7408 28S-18S ribosomal RNA intergenic spacer, partial sequence	FJ154747	1349	1	122	2.12e-56	226	122	0	0	5515	N/A	N/A	N/A	N/A
563	208	gi|1835927594|gb|MT269798.1|	Fusarium tricinctum mitochondrion, complete genome	MT269798	46314	1	208	6.44e-94	351	190	6	0	61284	N/A	N/A	N/A	N/A
563	208	gi|2717306168|gb|CP151270.1|	Fusarium acuminatum isolate 1A chromosome 11	CP151270	46229	1	208	6.44e-94	351	190	6	0	5515	N/A	N/A	N/A	N/A
563	208	gi|1839126855|gb|MT010909.1|	Fusarium redolens culture CBS:743.97 strain CBS 743.97 mitochondrion, complete genome	MT010909	48384	1	207	2.4e-68	267	144	21	0	48865	N/A	N/A	N/A	N/A
563	208	gi|1767098078|gb|MN259515.1|	Fusarium oxysporum f. sp. lactucae strain 09-002 mitochondrion, complete genome	MN259515	45020	5	207	8.63e-68	265	143	20	0	299031	N/A	N/A	N/A	N/A
563	208	gi|1267174241|ref|NC_036106.1|	Fusarium commune strain JCM11502 complete mitochondrion genome	NC_036106	47526	5	207	8.63e-68	265	143	20	0	249398	N/A	N/A	N/A	N/A
569	245	gi|1835927594|gb|MT269798.1|	Fusarium tricinctum mitochondrion, complete genome	MT269798	46314	1	153	1.37e-56	228	123	10	0	61284	N/A	N/A	N/A	N/A
569	245	gi|2717306168|gb|CP151270.1|	Fusarium acuminatum isolate 1A chromosome 11	CP151270	46229	1	153	1.37e-56	228	123	10	0	5515	N/A	N/A	N/A	N/A
569	245	gi|1839126948|gb|MT010913.1|	Fusarium globosum culture CBS:428.97 strain CBS 428.97 mitochondrion, complete genome	MT010913	46972	88	153	6.79e-10	73.1	39	9	0	78864	N/A	N/A	N/A	N/A
569	245	gi|1839126901|gb|MT010911.1|	Fusarium concentricum culture CBS:450.97 strain CBS 450.97 mitochondrion, complete genome	MT010911	46792	88	153	6.79e-10	73.1	39	9	0	48491	N/A	N/A	N/A	N/A
569	245	gi|1248497043|tpe|LT906347.1|	TPA_asm: Fusarium oxysporum f. sp. cubense race 4 strain II5 complete mitochondrion genome	LT906347	49692	79	153	6.79e-10	73.1	39	12	0	2502994	N/A	N/A	N/A	N/A
572	121	gi|1859735559|gb|MT644877.1|	Nectria cinnabarina isolate DM1152 small subunit ribosomal RNA gene, partial sequence; internal transcribed spacer 1, 5.8S ribosomal RNA gene, and internal transcribed spacer 2, complete sequence; and large subunit ribosomal RNA gene, partial sequence	MT644877	5163	1	121	7.53e-56	224	121	0	0	29855	N/A	N/A	N/A	N/A
572	121	gi|1859735547|gb|MT644865.1|	Hypocreopsis lichenoides isolate DM1176 small subunit ribosomal RNA gene, partial sequence; internal transcribed spacer 1, 5.8S ribosomal RNA gene, and internal transcribed spacer 2, complete sequence; and large subunit ribosomal RNA gene, partial sequence	MT644865	5150	1	121	7.53e-56	224	121	0	0	1052584	N/A	N/A	N/A	N/A
572	121	gi|1815651793|gb|MN494090.1|	Beauveria bassiana strain SZY2 18S ribosomal RNA gene, internal transcribed spacer 1, 5.8S ribosomal RNA gene, internal transcribed spacer 2, 28S ribosomal RNA gene, and 28S-18S ribosomal RNA intergenic spacer, complete sequence	MN494090	7770	1	121	7.53e-56	224	121	0	0	176275	N/A	N/A	N/A	N/A
572	121	gi|1815651792|gb|MN494089.1|	Beauveria bassiana strain SZY1 18S ribosomal RNA gene, internal transcribed spacer 1, 5.8S ribosomal RNA gene, internal transcribed spacer 2, 28S ribosomal RNA gene, and 28S-18S ribosomal RNA intergenic spacer, complete sequence	MN494089	7787	1	121	7.53e-56	224	121	0	0	176275	N/A	N/A	N/A	N/A
572	121	gi|1807812919|emb|LT222056.1|	Fusarium graminearum genome assembly, chromosome: IV	LT222056	8055933	1	121	7.53e-56	224	121	0	0	5518	N/A	N/A	N/A	N/A
573	125	gi|1859735575|gb|MT644893.1|	Hypoxylon fragiforme isolate DM1087 small subunit ribosomal RNA gene, partial sequence; internal transcribed spacer 1, 5.8S ribosomal RNA gene, and internal transcribed spacer 2, complete sequence; and large subunit ribosomal RNA gene, partial sequence	MT644893	5786	1	125	4.7e-58	231	125	0	0	63214	N/A	N/A	N/A	N/A
573	125	gi|1859735559|gb|MT644877.1|	Nectria cinnabarina isolate DM1152 small subunit ribosomal RNA gene, partial sequence; internal transcribed spacer 1, 5.8S ribosomal RNA gene, and internal transcribed spacer 2, complete sequence; and large subunit ribosomal RNA gene, partial sequence	MT644877	5163	1	125	4.7e-58	231	125	0	0	29855	N/A	N/A	N/A	N/A
573	125	gi|1859735547|gb|MT644865.1|	Hypocreopsis lichenoides isolate DM1176 small subunit ribosomal RNA gene, partial sequence; internal transcribed spacer 1, 5.8S ribosomal RNA gene, and internal transcribed spacer 2, complete sequence; and large subunit ribosomal RNA gene, partial sequence	MT644865	5150	1	125	4.7e-58	231	125	0	0	1052584	N/A	N/A	N/A	N/A
573	125	gi|1815651793|gb|MN494090.1|	Beauveria bassiana strain SZY2 18S ribosomal RNA gene, internal transcribed spacer 1, 5.8S ribosomal RNA gene, internal transcribed spacer 2, 28S ribosomal RNA gene, and 28S-18S ribosomal RNA intergenic spacer, complete sequence	MN494090	7770	1	125	4.7e-58	231	125	0	0	176275	N/A	N/A	N/A	N/A
573	125	gi|1815651792|gb|MN494089.1|	Beauveria bassiana strain SZY1 18S ribosomal RNA gene, internal transcribed spacer 1, 5.8S ribosomal RNA gene, internal transcribed spacer 2, 28S ribosomal RNA gene, and 28S-18S ribosomal RNA intergenic spacer, complete sequence	MN494089	7787	1	125	4.7e-58	231	125	0	0	176275	N/A	N/A	N/A	N/A
575	128	gi|1859735575|gb|MT644893.1|	Hypoxylon fragiforme isolate DM1087 small subunit ribosomal RNA gene, partial sequence; internal transcribed spacer 1, 5.8S ribosomal RNA gene, and internal transcribed spacer 2, complete sequence; and large subunit ribosomal RNA gene, partial sequence	MT644893	5786	1	128	1.04e-59	237	128	0	0	63214	N/A	N/A	N/A	N/A
575	128	gi|1859735559|gb|MT644877.1|	Nectria cinnabarina isolate DM1152 small subunit ribosomal RNA gene, partial sequence; internal transcribed spacer 1, 5.8S ribosomal RNA gene, and internal transcribed spacer 2, complete sequence; and large subunit ribosomal RNA gene, partial sequence	MT644877	5163	1	128	1.04e-59	237	128	0	0	29855	N/A	N/A	N/A	N/A
575	128	gi|1859735547|gb|MT644865.1|	Hypocreopsis lichenoides isolate DM1176 small subunit ribosomal RNA gene, partial sequence; internal transcribed spacer 1, 5.8S ribosomal RNA gene, and internal transcribed spacer 2, complete sequence; and large subunit ribosomal RNA gene, partial sequence	MT644865	5150	1	128	1.04e-59	237	128	0	0	1052584	N/A	N/A	N/A	N/A
575	128	gi|1807812919|emb|LT222056.1|	Fusarium graminearum genome assembly, chromosome: IV	LT222056	8055933	1	128	1.04e-59	237	128	0	0	5518	N/A	N/A	N/A	N/A
575	128	gi|1791107294|gb|CP020878.1|	Trichoderma reesei strain CBS999.97 chromosome VI, complete sequence	CP020878	3741771	1	128	1.04e-59	237	128	0	0	51453	N/A	N/A	N/A	N/A
578	121	gi|1859735575|gb|MT644893.1|	Hypoxylon fragiforme isolate DM1087 small subunit ribosomal RNA gene, partial sequence; internal transcribed spacer 1, 5.8S ribosomal RNA gene, and internal transcribed spacer 2, complete sequence; and large subunit ribosomal RNA gene, partial sequence	MT644893	5786	1	121	7.53e-56	224	121	0	0	63214	N/A	N/A	N/A	N/A
578	121	gi|1859735559|gb|MT644877.1|	Nectria cinnabarina isolate DM1152 small subunit ribosomal RNA gene, partial sequence; internal transcribed spacer 1, 5.8S ribosomal RNA gene, and internal transcribed spacer 2, complete sequence; and large subunit ribosomal RNA gene, partial sequence	MT644877	5163	1	121	7.53e-56	224	121	0	0	29855	N/A	N/A	N/A	N/A
578	121	gi|1859735547|gb|MT644865.1|	Hypocreopsis lichenoides isolate DM1176 small subunit ribosomal RNA gene, partial sequence; internal transcribed spacer 1, 5.8S ribosomal RNA gene, and internal transcribed spacer 2, complete sequence; and large subunit ribosomal RNA gene, partial sequence	MT644865	5150	1	121	7.53e-56	224	121	0	0	1052584	N/A	N/A	N/A	N/A
578	121	gi|1807812919|emb|LT222056.1|	Fusarium graminearum genome assembly, chromosome: IV	LT222056	8055933	1	121	7.53e-56	224	121	0	0	5518	N/A	N/A	N/A	N/A
578	121	gi|1791107294|gb|CP020878.1|	Trichoderma reesei strain CBS999.97 chromosome VI, complete sequence	CP020878	3741771	1	121	7.53e-56	224	121	0	0	51453	N/A	N/A	N/A	N/A
579	122	gi|1859735575|gb|MT644893.1|	Hypoxylon fragiforme isolate DM1087 small subunit ribosomal RNA gene, partial sequence; internal transcribed spacer 1, 5.8S ribosomal RNA gene, and internal transcribed spacer 2, complete sequence; and large subunit ribosomal RNA gene, partial sequence	MT644893	5786	1	122	2.12e-56	226	122	0	0	63214	N/A	N/A	N/A	N/A
579	122	gi|1859735559|gb|MT644877.1|	Nectria cinnabarina isolate DM1152 small subunit ribosomal RNA gene, partial sequence; internal transcribed spacer 1, 5.8S ribosomal RNA gene, and internal transcribed spacer 2, complete sequence; and large subunit ribosomal RNA gene, partial sequence	MT644877	5163	1	122	2.12e-56	226	122	0	0	29855	N/A	N/A	N/A	N/A
579	122	gi|1859735547|gb|MT644865.1|	Hypocreopsis lichenoides isolate DM1176 small subunit ribosomal RNA gene, partial sequence; internal transcribed spacer 1, 5.8S ribosomal RNA gene, and internal transcribed spacer 2, complete sequence; and large subunit ribosomal RNA gene, partial sequence	MT644865	5150	1	122	2.12e-56	226	122	0	0	1052584	N/A	N/A	N/A	N/A
579	122	gi|1841337668|gb|CP052041.1|	Fusarium oxysporum Fo47 chromosome IV	CP052041	4731052	1	122	2.12e-56	226	122	0	0	660027	N/A	N/A	N/A	N/A
579	122	gi|1807812919|emb|LT222056.1|	Fusarium graminearum genome assembly, chromosome: IV	LT222056	8055933	1	122	2.12e-56	226	122	0	0	5518	N/A	N/A	N/A	N/A
582	128	gi|1859735575|gb|MT644893.1|	Hypoxylon fragiforme isolate DM1087 small subunit ribosomal RNA gene, partial sequence; internal transcribed spacer 1, 5.8S ribosomal RNA gene, and internal transcribed spacer 2, complete sequence; and large subunit ribosomal RNA gene, partial sequence	MT644893	5786	1	128	1.04e-59	237	128	0	0	63214	N/A	N/A	N/A	N/A
582	128	gi|1859735559|gb|MT644877.1|	Nectria cinnabarina isolate DM1152 small subunit ribosomal RNA gene, partial sequence; internal transcribed spacer 1, 5.8S ribosomal RNA gene, and internal transcribed spacer 2, complete sequence; and large subunit ribosomal RNA gene, partial sequence	MT644877	5163	1	128	1.04e-59	237	128	0	0	29855	N/A	N/A	N/A	N/A
582	128	gi|1859735547|gb|MT644865.1|	Hypocreopsis lichenoides isolate DM1176 small subunit ribosomal RNA gene, partial sequence; internal transcribed spacer 1, 5.8S ribosomal RNA gene, and internal transcribed spacer 2, complete sequence; and large subunit ribosomal RNA gene, partial sequence	MT644865	5150	1	128	1.04e-59	237	128	0	0	1052584	N/A	N/A	N/A	N/A
582	128	gi|1841337668|gb|CP052041.1|	Fusarium oxysporum Fo47 chromosome IV	CP052041	4731052	1	128	1.04e-59	237	128	0	0	660027	N/A	N/A	N/A	N/A
582	128	gi|1807812919|emb|LT222056.1|	Fusarium graminearum genome assembly, chromosome: IV	LT222056	8055933	1	128	1.04e-59	237	128	0	0	5518	N/A	N/A	N/A	N/A
587	203	gi|1812380717|gb|MT036677.1|	Fusarium culmorum mitochondrion, complete genome	MT036677	103845	1	203	3.71e-101	375	203	0	0	5516	N/A	N/A	N/A	N/A
587	203	gi|1812380598|gb|MT036675.1|	Fusarium culmorum mitochondrion, complete genome	MT036675	103253	1	203	3.71e-101	375	203	0	0	5516	N/A	N/A	N/A	N/A
587	203	gi|1812380243|gb|MT036669.1|	Fusarium culmorum mitochondrion, complete genome	MT036669	103845	1	203	3.71e-101	375	203	0	0	5516	N/A	N/A	N/A	N/A
587	203	gi|1812380125|gb|MT036667.1|	Fusarium culmorum mitochondrion, complete genome	MT036667	103369	1	203	3.71e-101	375	203	0	0	5516	N/A	N/A	N/A	N/A
587	203	gi|1812380067|gb|MT036666.1|	Fusarium culmorum mitochondrion, complete genome	MT036666	103843	1	203	3.71e-101	375	203	0	0	5516	N/A	N/A	N/A	N/A
592	124	gi|702073470|emb|FO905844.1|	Leptosphaeria biglobosa Thlaspii ibcn65_scaffold00057 complete sequence	FO905844	99119	3	121	6.41e-12	78.7	42	15	4	225344	N/A	N/A	N/A	N/A
592	124	gi|702068343|emb|FO906979.1|	Leptosphaeria maculans brassicae wa74_scaffold00107 complete sequence	FO906979	149102	3	121	6.41e-12	78.7	42	15	3	225338	N/A	N/A	N/A	N/A
592	124	gi|702066528|emb|FO905608.1|	Leptosphaeria biglobosa brassicae b35_scaffold00056 complete sequence	FO905608	88608	3	121	6.41e-12	78.7	42	15	3	225338	N/A	N/A	N/A	N/A
592	124	gi|312213547|emb|FP929115.1|	Leptosphaeria maculans JN3 lm_SuperContig_30_v2 genomic supercontig, whole genome, isolate v23.1.3	FP929115	154863	3	121	6.41e-12	78.7	42	15	3	985895	N/A	N/A	N/A	N/A
592	124	gi|2592799174|ref|NC_083270.1|	Harringtonia lauricola strain CGMCC3.24979 mitochondrion, complete genome	NC_083270	70079	3	60	3.86e-09	69.4	37	7	0	483707	N/A	N/A	N/A	N/A
595	156	gi|702073470|emb|FO905844.1|	Leptosphaeria biglobosa Thlaspii ibcn65_scaffold00057 complete sequence	FO905844	99119	1	140	8.52e-12	78.7	42	22	4	225344	N/A	N/A	N/A	N/A
595	156	gi|702068343|emb|FO906979.1|	Leptosphaeria maculans brassicae wa74_scaffold00107 complete sequence	FO906979	149102	1	140	8.52e-12	78.7	42	22	3	225338	N/A	N/A	N/A	N/A
595	156	gi|702066528|emb|FO905608.1|	Leptosphaeria biglobosa brassicae b35_scaffold00056 complete sequence	FO905608	88608	1	140	8.52e-12	78.7	42	22	3	225338	N/A	N/A	N/A	N/A
595	156	gi|312213547|emb|FP929115.1|	Leptosphaeria maculans JN3 lm_SuperContig_30_v2 genomic supercontig, whole genome, isolate v23.1.3	FP929115	154863	1	140	8.52e-12	78.7	42	22	3	985895	N/A	N/A	N/A	N/A
595	156	gi|1267170312|ref|NC_036039.1|	Stemphylium lycopersici strain CIDEFI-216 mitochondrion, complete genome	NC_036039	75911	1	140	1.84e-08	67.6	36	24	2	183478	N/A	N/A	N/A	N/A
605	128	gi|1835927594|gb|MT269798.1|	Fusarium tricinctum mitochondrion, complete genome	MT269798	46314	1	128	1.04e-59	237	128	0	0	61284	N/A	N/A	N/A	N/A
605	128	gi|2717306168|gb|CP151270.1|	Fusarium acuminatum isolate 1A chromosome 11	CP151270	46229	1	128	1.04e-59	237	128	0	0	5515	N/A	N/A	N/A	N/A
605	128	gi|1824305939|gb|MT123351.1|	Calonectria ilicicola strain GDMZ12 mitochondrion	MT123351	47051	50	128	1.09e-24	121	65	2	2	182845	N/A	N/A	N/A	N/A
605	128	gi|1820345299|gb|MT118659.1|	Calonectria ilicicola isolate JXLN31 mitochondrion, complete genome	MT118659	46105	50	128	1.09e-24	121	65	2	2	182845	N/A	N/A	N/A	N/A
605	128	gi|1820345205|gb|MT118656.1|	Calonectria ilicicola strain GDBL02 mitochondrion, complete genome	MT118656	41187	50	128	1.09e-24	121	65	2	2	182845	N/A	N/A	N/A	N/A
606	121	gi|1835927594|gb|MT269798.1|	Fusarium tricinctum mitochondrion, complete genome	MT269798	46314	1	121	7.53e-56	224	121	0	0	61284	N/A	N/A	N/A	N/A
606	121	gi|2717306168|gb|CP151270.1|	Fusarium acuminatum isolate 1A chromosome 11	CP151270	46229	1	121	7.53e-56	224	121	0	0	5515	N/A	N/A	N/A	N/A
606	121	gi|1824305939|gb|MT123351.1|	Calonectria ilicicola strain GDMZ12 mitochondrion	MT123351	47051	42	121	2.83e-25	122	66	2	2	182845	N/A	N/A	N/A	N/A
606	121	gi|1820345299|gb|MT118659.1|	Calonectria ilicicola isolate JXLN31 mitochondrion, complete genome	MT118659	46105	42	121	2.83e-25	122	66	2	2	182845	N/A	N/A	N/A	N/A
606	121	gi|1820345205|gb|MT118656.1|	Calonectria ilicicola strain GDBL02 mitochondrion, complete genome	MT118656	41187	42	121	2.83e-25	122	66	2	2	182845	N/A	N/A	N/A	N/A
639	166	gi|1835927594|gb|MT269798.1|	Fusarium tricinctum mitochondrion, complete genome	MT269798	46314	1	156	3.9e-75	289	156	0	0	61284	N/A	N/A	N/A	N/A
639	166	gi|2717306168|gb|CP151270.1|	Fusarium acuminatum isolate 1A chromosome 11	CP151270	46229	1	156	3.9e-75	289	156	0	0	5515	N/A	N/A	N/A	N/A
639	166	gi|1839127280|gb|MT010925.1|	Fusarium pseudonygamai culture CBS:417.97 strain CBS 417.97 mitochondrion, complete genome	MT010925	65694	1	166	6.63e-63	248	134	9	1	47755	N/A	N/A	N/A	N/A
639	166	gi|1839127086|gb|MT010919.1|	Fusarium ramigenum culture CBS:418.97 strain CBS 418.97 mitochondrion, complete genome	MT010919	65572	1	166	6.63e-63	248	134	9	1	48496	N/A	N/A	N/A	N/A
639	166	gi|1839127057|gb|MT010918.1|	Fusarium napiforme culture CBS:748.97 strain CBS 748.97 mitochondrion, complete genome	MT010918	65735	1	166	6.63e-63	248	134	9	1	42672	N/A	N/A	N/A	N/A
670	121	gi|1858898198|ref|NG_069868.1|	Fusarium foetens CBS 110286 28S rRNA gene, partial sequence; from TYPE material	NG_069868	897	1	121	7.53e-56	224	121	0	0	246455	N/A	N/A	N/A	N/A
670	121	gi|1858898176|ref|NG_069846.1|	Fusarium pseudonygamai CBS 417.97 28S rRNA gene, partial sequence; from TYPE material	NG_069846	900	1	121	7.53e-56	224	121	0	0	47755	N/A	N/A	N/A	N/A
670	121	gi|1858898174|ref|NG_069844.1|	Fusarium denticulatum CBS 407.97 28S rRNA gene, partial sequence; from TYPE material	NG_069844	901	1	121	7.53e-56	224	121	0	0	48507	N/A	N/A	N/A	N/A
670	121	gi|1858898173|ref|NG_069843.1|	Fusarium circinatum CBS 405.97 28S rRNA gene, partial sequence; from TYPE material	NG_069843	893	1	121	7.53e-56	224	121	0	0	48490	N/A	N/A	N/A	N/A
670	121	gi|1848000410|gb|MT557549.1|	Fusarium oxysporum isolate RL409 internal transcribed spacer 1, partial sequence; 5.8S ribosomal RNA gene and internal transcribed spacer 2, complete sequence; and large subunit ribosomal RNA gene, partial sequence	MT557549	600	1	121	7.53e-56	224	121	0	0	5507	N/A	N/A	N/A	N/A
671	122	gi|1858898198|ref|NG_069868.1|	Fusarium foetens CBS 110286 28S rRNA gene, partial sequence; from TYPE material	NG_069868	897	1	122	2.12e-56	226	122	0	0	246455	N/A	N/A	N/A	N/A
671	122	gi|1858898176|ref|NG_069846.1|	Fusarium pseudonygamai CBS 417.97 28S rRNA gene, partial sequence; from TYPE material	NG_069846	900	1	122	2.12e-56	226	122	0	0	47755	N/A	N/A	N/A	N/A
671	122	gi|1858898174|ref|NG_069844.1|	Fusarium denticulatum CBS 407.97 28S rRNA gene, partial sequence; from TYPE material	NG_069844	901	1	122	2.12e-56	226	122	0	0	48507	N/A	N/A	N/A	N/A
671	122	gi|1858898173|ref|NG_069843.1|	Fusarium circinatum CBS 405.97 28S rRNA gene, partial sequence; from TYPE material	NG_069843	893	1	122	2.12e-56	226	122	0	0	48490	N/A	N/A	N/A	N/A
671	122	gi|1848000410|gb|MT557549.1|	Fusarium oxysporum isolate RL409 internal transcribed spacer 1, partial sequence; 5.8S ribosomal RNA gene and internal transcribed spacer 2, complete sequence; and large subunit ribosomal RNA gene, partial sequence	MT557549	600	1	122	2.12e-56	226	122	0	0	5507	N/A	N/A	N/A	N/A
674	123	gi|1858898198|ref|NG_069868.1|	Fusarium foetens CBS 110286 28S rRNA gene, partial sequence; from TYPE material	NG_069868	897	1	123	5.95e-57	228	123	0	0	246455	N/A	N/A	N/A	N/A
674	123	gi|1858898176|ref|NG_069846.1|	Fusarium pseudonygamai CBS 417.97 28S rRNA gene, partial sequence; from TYPE material	NG_069846	900	1	123	5.95e-57	228	123	0	0	47755	N/A	N/A	N/A	N/A
674	123	gi|1858898174|ref|NG_069844.1|	Fusarium denticulatum CBS 407.97 28S rRNA gene, partial sequence; from TYPE material	NG_069844	901	1	123	5.95e-57	228	123	0	0	48507	N/A	N/A	N/A	N/A
674	123	gi|1858898173|ref|NG_069843.1|	Fusarium circinatum CBS 405.97 28S rRNA gene, partial sequence; from TYPE material	NG_069843	893	1	123	5.95e-57	228	123	0	0	48490	N/A	N/A	N/A	N/A
674	123	gi|1848000410|gb|MT557549.1|	Fusarium oxysporum isolate RL409 internal transcribed spacer 1, partial sequence; 5.8S ribosomal RNA gene and internal transcribed spacer 2, complete sequence; and large subunit ribosomal RNA gene, partial sequence	MT557549	600	1	123	5.95e-57	228	123	0	0	5507	N/A	N/A	N/A	N/A
675	123	gi|1858898198|ref|NG_069868.1|	Fusarium foetens CBS 110286 28S rRNA gene, partial sequence; from TYPE material	NG_069868	897	1	123	5.95e-57	228	123	0	0	246455	N/A	N/A	N/A	N/A
675	123	gi|1858898176|ref|NG_069846.1|	Fusarium pseudonygamai CBS 417.97 28S rRNA gene, partial sequence; from TYPE material	NG_069846	900	1	123	5.95e-57	228	123	0	0	47755	N/A	N/A	N/A	N/A
675	123	gi|1858898174|ref|NG_069844.1|	Fusarium denticulatum CBS 407.97 28S rRNA gene, partial sequence; from TYPE material	NG_069844	901	1	123	5.95e-57	228	123	0	0	48507	N/A	N/A	N/A	N/A
675	123	gi|1858898173|ref|NG_069843.1|	Fusarium circinatum CBS 405.97 28S rRNA gene, partial sequence; from TYPE material	NG_069843	893	1	123	5.95e-57	228	123	0	0	48490	N/A	N/A	N/A	N/A
675	123	gi|1848000410|gb|MT557549.1|	Fusarium oxysporum isolate RL409 internal transcribed spacer 1, partial sequence; 5.8S ribosomal RNA gene and internal transcribed spacer 2, complete sequence; and large subunit ribosomal RNA gene, partial sequence	MT557549	600	1	123	5.95e-57	228	123	0	0	5507	N/A	N/A	N/A	N/A
676	122	gi|1858898198|ref|NG_069868.1|	Fusarium foetens CBS 110286 28S rRNA gene, partial sequence; from TYPE material	NG_069868	897	1	122	2.12e-56	226	122	0	0	246455	N/A	N/A	N/A	N/A
676	122	gi|1858898176|ref|NG_069846.1|	Fusarium pseudonygamai CBS 417.97 28S rRNA gene, partial sequence; from TYPE material	NG_069846	900	1	122	2.12e-56	226	122	0	0	47755	N/A	N/A	N/A	N/A
676	122	gi|1858898174|ref|NG_069844.1|	Fusarium denticulatum CBS 407.97 28S rRNA gene, partial sequence; from TYPE material	NG_069844	901	1	122	2.12e-56	226	122	0	0	48507	N/A	N/A	N/A	N/A
676	122	gi|1858898173|ref|NG_069843.1|	Fusarium circinatum CBS 405.97 28S rRNA gene, partial sequence; from TYPE material	NG_069843	893	1	122	2.12e-56	226	122	0	0	48490	N/A	N/A	N/A	N/A
676	122	gi|1848000410|gb|MT557549.1|	Fusarium oxysporum isolate RL409 internal transcribed spacer 1, partial sequence; 5.8S ribosomal RNA gene and internal transcribed spacer 2, complete sequence; and large subunit ribosomal RNA gene, partial sequence	MT557549	600	1	122	2.12e-56	226	122	0	0	5507	N/A	N/A	N/A	N/A
677	122	gi|1858898198|ref|NG_069868.1|	Fusarium foetens CBS 110286 28S rRNA gene, partial sequence; from TYPE material	NG_069868	897	1	122	2.12e-56	226	122	0	0	246455	N/A	N/A	N/A	N/A
677	122	gi|1858898176|ref|NG_069846.1|	Fusarium pseudonygamai CBS 417.97 28S rRNA gene, partial sequence; from TYPE material	NG_069846	900	1	122	2.12e-56	226	122	0	0	47755	N/A	N/A	N/A	N/A
677	122	gi|1858898174|ref|NG_069844.1|	Fusarium denticulatum CBS 407.97 28S rRNA gene, partial sequence; from TYPE material	NG_069844	901	1	122	2.12e-56	226	122	0	0	48507	N/A	N/A	N/A	N/A
677	122	gi|1858898173|ref|NG_069843.1|	Fusarium circinatum CBS 405.97 28S rRNA gene, partial sequence; from TYPE material	NG_069843	893	1	122	2.12e-56	226	122	0	0	48490	N/A	N/A	N/A	N/A
677	122	gi|1848000410|gb|MT557549.1|	Fusarium oxysporum isolate RL409 internal transcribed spacer 1, partial sequence; 5.8S ribosomal RNA gene and internal transcribed spacer 2, complete sequence; and large subunit ribosomal RNA gene, partial sequence	MT557549	600	1	122	2.12e-56	226	122	0	0	5507	N/A	N/A	N/A	N/A
678	122	gi|1858898198|ref|NG_069868.1|	Fusarium foetens CBS 110286 28S rRNA gene, partial sequence; from TYPE material	NG_069868	897	1	122	2.12e-56	226	122	0	0	246455	N/A	N/A	N/A	N/A
678	122	gi|1858898176|ref|NG_069846.1|	Fusarium pseudonygamai CBS 417.97 28S rRNA gene, partial sequence; from TYPE material	NG_069846	900	1	122	2.12e-56	226	122	0	0	47755	N/A	N/A	N/A	N/A
678	122	gi|1858898174|ref|NG_069844.1|	Fusarium denticulatum CBS 407.97 28S rRNA gene, partial sequence; from TYPE material	NG_069844	901	1	122	2.12e-56	226	122	0	0	48507	N/A	N/A	N/A	N/A
678	122	gi|1858898173|ref|NG_069843.1|	Fusarium circinatum CBS 405.97 28S rRNA gene, partial sequence; from TYPE material	NG_069843	893	1	122	2.12e-56	226	122	0	0	48490	N/A	N/A	N/A	N/A
678	122	gi|1848000413|gb|MT557552.1|	Fusarium oxysporum isolate RL360 internal transcribed spacer 1, partial sequence; 5.8S ribosomal RNA gene and internal transcribed spacer 2, complete sequence; and large subunit ribosomal RNA gene, partial sequence	MT557552	575	1	122	2.12e-56	226	122	0	0	5507	N/A	N/A	N/A	N/A
681	121	gi|1858898198|ref|NG_069868.1|	Fusarium foetens CBS 110286 28S rRNA gene, partial sequence; from TYPE material	NG_069868	897	1	121	7.53e-56	224	121	0	0	246455	N/A	N/A	N/A	N/A
681	121	gi|1858898176|ref|NG_069846.1|	Fusarium pseudonygamai CBS 417.97 28S rRNA gene, partial sequence; from TYPE material	NG_069846	900	1	121	7.53e-56	224	121	0	0	47755	N/A	N/A	N/A	N/A
681	121	gi|1858898174|ref|NG_069844.1|	Fusarium denticulatum CBS 407.97 28S rRNA gene, partial sequence; from TYPE material	NG_069844	901	1	121	7.53e-56	224	121	0	0	48507	N/A	N/A	N/A	N/A
681	121	gi|1858898173|ref|NG_069843.1|	Fusarium circinatum CBS 405.97 28S rRNA gene, partial sequence; from TYPE material	NG_069843	893	1	121	7.53e-56	224	121	0	0	48490	N/A	N/A	N/A	N/A
681	121	gi|1848000414|gb|MT557553.1|	Fusarium oxysporum isolate RL377 internal transcribed spacer 1, partial sequence; 5.8S ribosomal RNA gene and internal transcribed spacer 2, complete sequence; and large subunit ribosomal RNA gene, partial sequence	MT557553	575	1	121	7.53e-56	224	121	0	0	5507	N/A	N/A	N/A	N/A
682	121	gi|1858898198|ref|NG_069868.1|	Fusarium foetens CBS 110286 28S rRNA gene, partial sequence; from TYPE material	NG_069868	897	1	121	7.53e-56	224	121	0	0	246455	N/A	N/A	N/A	N/A
682	121	gi|1858898176|ref|NG_069846.1|	Fusarium pseudonygamai CBS 417.97 28S rRNA gene, partial sequence; from TYPE material	NG_069846	900	1	121	7.53e-56	224	121	0	0	47755	N/A	N/A	N/A	N/A
682	121	gi|1858898174|ref|NG_069844.1|	Fusarium denticulatum CBS 407.97 28S rRNA gene, partial sequence; from TYPE material	NG_069844	901	1	121	7.53e-56	224	121	0	0	48507	N/A	N/A	N/A	N/A
682	121	gi|1858898173|ref|NG_069843.1|	Fusarium circinatum CBS 405.97 28S rRNA gene, partial sequence; from TYPE material	NG_069843	893	1	121	7.53e-56	224	121	0	0	48490	N/A	N/A	N/A	N/A
682	121	gi|1848000414|gb|MT557553.1|	Fusarium oxysporum isolate RL377 internal transcribed spacer 1, partial sequence; 5.8S ribosomal RNA gene and internal transcribed spacer 2, complete sequence; and large subunit ribosomal RNA gene, partial sequence	MT557553	575	1	121	7.53e-56	224	121	0	0	5507	N/A	N/A	N/A	N/A
683	122	gi|1858898174|ref|NG_069844.1|	Fusarium denticulatum CBS 407.97 28S rRNA gene, partial sequence; from TYPE material	NG_069844	901	1	122	2.12e-56	226	122	0	0	48507	N/A	N/A	N/A	N/A
683	122	gi|1848000414|gb|MT557553.1|	Fusarium oxysporum isolate RL377 internal transcribed spacer 1, partial sequence; 5.8S ribosomal RNA gene and internal transcribed spacer 2, complete sequence; and large subunit ribosomal RNA gene, partial sequence	MT557553	575	1	122	2.12e-56	226	122	0	0	5507	N/A	N/A	N/A	N/A
683	122	gi|1848000413|gb|MT557552.1|	Fusarium oxysporum isolate RL360 internal transcribed spacer 1, partial sequence; 5.8S ribosomal RNA gene and internal transcribed spacer 2, complete sequence; and large subunit ribosomal RNA gene, partial sequence	MT557552	575	1	122	2.12e-56	226	122	0	0	5507	N/A	N/A	N/A	N/A
683	122	gi|1848000410|gb|MT557549.1|	Fusarium oxysporum isolate RL409 internal transcribed spacer 1, partial sequence; 5.8S ribosomal RNA gene and internal transcribed spacer 2, complete sequence; and large subunit ribosomal RNA gene, partial sequence	MT557549	600	1	122	2.12e-56	226	122	0	0	5507	N/A	N/A	N/A	N/A
683	122	gi|1848000401|gb|MT557540.1|	Fusarium sp. isolate RL355 internal transcribed spacer 1, partial sequence; 5.8S ribosomal RNA gene and internal transcribed spacer 2, complete sequence; and large subunit ribosomal RNA gene, partial sequence	MT557540	600	1	122	2.12e-56	226	122	0	0	29916	N/A	N/A	N/A	N/A
691	123	gi|1807812919|emb|LT222056.1|	Fusarium graminearum genome assembly, chromosome: IV	LT222056	8055933	1	123	5.95e-57	228	123	0	0	5518	N/A	N/A	N/A	N/A
691	123	gi|1253666396|gb|KU710348.2|	Epichloe typhina strain E8 18S ribosomal RNA gene, internal transcribed spacer 1, 5.8S ribosomal RNA gene, internal transcribed spacer 2, and 28S ribosomal RNA gene, complete sequence	KU710348	6014	1	123	5.95e-57	228	123	0	0	5113	N/A	N/A	N/A	N/A
691	123	gi|1253666395|gb|KU710347.2|	Epichloe hybrida strain Lp1 18S ribosomal RNA gene, internal transcribed spacer 1, 5.8S ribosomal RNA gene, internal transcribed spacer 2, and 28S ribosomal RNA gene, complete sequence	KU710347	6014	1	123	5.95e-57	228	123	0	0	1915362	N/A	N/A	N/A	N/A
691	123	gi|2741363936|ref|XR_010602356.1|	Purpureocillium lilacinum 28S ribosomal RNA (PLICBS_r0025), rRNA	XR_010602356	3335	1	123	5.95e-57	228	123	0	0	33203	N/A	N/A	N/A	N/A
691	123	gi|2717294770|gb|CP151260.1|	Fusarium acuminatum isolate 1A chromosome 1	CP151260	12683142	1	123	5.95e-57	228	123	0	0	5515	N/A	N/A	N/A	N/A
692	124	gi|1807812919|emb|LT222056.1|	Fusarium graminearum genome assembly, chromosome: IV	LT222056	8055933	1	124	1.67e-57	230	124	0	0	5518	N/A	N/A	N/A	N/A
692	124	gi|1253666396|gb|KU710348.2|	Epichloe typhina strain E8 18S ribosomal RNA gene, internal transcribed spacer 1, 5.8S ribosomal RNA gene, internal transcribed spacer 2, and 28S ribosomal RNA gene, complete sequence	KU710348	6014	1	124	1.67e-57	230	124	0	0	5113	N/A	N/A	N/A	N/A
692	124	gi|1253666395|gb|KU710347.2|	Epichloe hybrida strain Lp1 18S ribosomal RNA gene, internal transcribed spacer 1, 5.8S ribosomal RNA gene, internal transcribed spacer 2, and 28S ribosomal RNA gene, complete sequence	KU710347	6014	1	124	1.67e-57	230	124	0	0	1915362	N/A	N/A	N/A	N/A
692	124	gi|2741363936|ref|XR_010602356.1|	Purpureocillium lilacinum 28S ribosomal RNA (PLICBS_r0025), rRNA	XR_010602356	3335	1	124	1.67e-57	230	124	0	0	33203	N/A	N/A	N/A	N/A
692	124	gi|2717294770|gb|CP151260.1|	Fusarium acuminatum isolate 1A chromosome 1	CP151260	12683142	1	124	1.67e-57	230	124	0	0	5515	N/A	N/A	N/A	N/A
693	121	gi|1807812919|emb|LT222056.1|	Fusarium graminearum genome assembly, chromosome: IV	LT222056	8055933	1	121	7.53e-56	224	121	0	0	5518	N/A	N/A	N/A	N/A
693	121	gi|1253666396|gb|KU710348.2|	Epichloe typhina strain E8 18S ribosomal RNA gene, internal transcribed spacer 1, 5.8S ribosomal RNA gene, internal transcribed spacer 2, and 28S ribosomal RNA gene, complete sequence	KU710348	6014	1	121	7.53e-56	224	121	0	0	5113	N/A	N/A	N/A	N/A
693	121	gi|1253666395|gb|KU710347.2|	Epichloe hybrida strain Lp1 18S ribosomal RNA gene, internal transcribed spacer 1, 5.8S ribosomal RNA gene, internal transcribed spacer 2, and 28S ribosomal RNA gene, complete sequence	KU710347	6014	1	121	7.53e-56	224	121	0	0	1915362	N/A	N/A	N/A	N/A
693	121	gi|2741363936|ref|XR_010602356.1|	Purpureocillium lilacinum 28S ribosomal RNA (PLICBS_r0025), rRNA	XR_010602356	3335	1	121	7.53e-56	224	121	0	0	33203	N/A	N/A	N/A	N/A
693	121	gi|2717294770|gb|CP151260.1|	Fusarium acuminatum isolate 1A chromosome 1	CP151260	12683142	1	121	7.53e-56	224	121	0	0	5515	N/A	N/A	N/A	N/A
695	121	gi|1807812919|emb|LT222056.1|	Fusarium graminearum genome assembly, chromosome: IV	LT222056	8055933	1	121	7.53e-56	224	121	0	0	5518	N/A	N/A	N/A	N/A
695	121	gi|1253666396|gb|KU710348.2|	Epichloe typhina strain E8 18S ribosomal RNA gene, internal transcribed spacer 1, 5.8S ribosomal RNA gene, internal transcribed spacer 2, and 28S ribosomal RNA gene, complete sequence	KU710348	6014	1	121	7.53e-56	224	121	0	0	5113	N/A	N/A	N/A	N/A
695	121	gi|1253666395|gb|KU710347.2|	Epichloe hybrida strain Lp1 18S ribosomal RNA gene, internal transcribed spacer 1, 5.8S ribosomal RNA gene, internal transcribed spacer 2, and 28S ribosomal RNA gene, complete sequence	KU710347	6014	1	121	7.53e-56	224	121	0	0	1915362	N/A	N/A	N/A	N/A
695	121	gi|2741363936|ref|XR_010602356.1|	Purpureocillium lilacinum 28S ribosomal RNA (PLICBS_r0025), rRNA	XR_010602356	3335	1	121	7.53e-56	224	121	0	0	33203	N/A	N/A	N/A	N/A
695	121	gi|2717294770|gb|CP151260.1|	Fusarium acuminatum isolate 1A chromosome 1	CP151260	12683142	1	121	7.53e-56	224	121	0	0	5515	N/A	N/A	N/A	N/A
697	125	gi|1807812919|emb|LT222056.1|	Fusarium graminearum genome assembly, chromosome: IV	LT222056	8055933	1	125	4.7e-58	231	125	0	0	5518	N/A	N/A	N/A	N/A
697	125	gi|1253666396|gb|KU710348.2|	Epichloe typhina strain E8 18S ribosomal RNA gene, internal transcribed spacer 1, 5.8S ribosomal RNA gene, internal transcribed spacer 2, and 28S ribosomal RNA gene, complete sequence	KU710348	6014	1	125	4.7e-58	231	125	0	0	5113	N/A	N/A	N/A	N/A
697	125	gi|1253666395|gb|KU710347.2|	Epichloe hybrida strain Lp1 18S ribosomal RNA gene, internal transcribed spacer 1, 5.8S ribosomal RNA gene, internal transcribed spacer 2, and 28S ribosomal RNA gene, complete sequence	KU710347	6014	1	125	4.7e-58	231	125	0	0	1915362	N/A	N/A	N/A	N/A
697	125	gi|2741363936|ref|XR_010602356.1|	Purpureocillium lilacinum 28S ribosomal RNA (PLICBS_r0025), rRNA	XR_010602356	3335	1	125	4.7e-58	231	125	0	0	33203	N/A	N/A	N/A	N/A
697	125	gi|2717294770|gb|CP151260.1|	Fusarium acuminatum isolate 1A chromosome 1	CP151260	12683142	1	125	4.7e-58	231	125	0	0	5515	N/A	N/A	N/A	N/A
698	121	gi|1807812919|emb|LT222056.1|	Fusarium graminearum genome assembly, chromosome: IV	LT222056	8055933	1	121	7.53e-56	224	121	0	0	5518	N/A	N/A	N/A	N/A
698	121	gi|1519333060|gb|CP031388.1|	Epichloe festucae Fl1 chromosome 4, complete sequence	CP031388	3252422	1	121	7.53e-56	224	121	0	0	877507	N/A	N/A	N/A	N/A
698	121	gi|1253666396|gb|KU710348.2|	Epichloe typhina strain E8 18S ribosomal RNA gene, internal transcribed spacer 1, 5.8S ribosomal RNA gene, internal transcribed spacer 2, and 28S ribosomal RNA gene, complete sequence	KU710348	6014	1	121	7.53e-56	224	121	0	0	5113	N/A	N/A	N/A	N/A
698	121	gi|1253666395|gb|KU710347.2|	Epichloe hybrida strain Lp1 18S ribosomal RNA gene, internal transcribed spacer 1, 5.8S ribosomal RNA gene, internal transcribed spacer 2, and 28S ribosomal RNA gene, complete sequence	KU710347	6014	1	121	7.53e-56	224	121	0	0	1915362	N/A	N/A	N/A	N/A
698	121	gi|1253666394|gb|KU710346.2|	Epichloe festucae var. lolii strain AR5 18S ribosomal RNA gene, internal transcribed spacer 1, 5.8S ribosomal RNA gene, internal transcribed spacer 2, and 28S ribosomal RNA gene, complete sequence	KU710346	6493	1	121	7.53e-56	224	121	0	0	73839	N/A	N/A	N/A	N/A
701	122	gi|1807812919|emb|LT222056.1|	Fusarium graminearum genome assembly, chromosome: IV	LT222056	8055933	1	122	2.12e-56	226	122	0	0	5518	N/A	N/A	N/A	N/A
701	122	gi|1519333060|gb|CP031388.1|	Epichloe festucae Fl1 chromosome 4, complete sequence	CP031388	3252422	1	122	2.12e-56	226	122	0	0	877507	N/A	N/A	N/A	N/A
701	122	gi|1253666396|gb|KU710348.2|	Epichloe typhina strain E8 18S ribosomal RNA gene, internal transcribed spacer 1, 5.8S ribosomal RNA gene, internal transcribed spacer 2, and 28S ribosomal RNA gene, complete sequence	KU710348	6014	1	122	2.12e-56	226	122	0	0	5113	N/A	N/A	N/A	N/A
701	122	gi|1253666395|gb|KU710347.2|	Epichloe hybrida strain Lp1 18S ribosomal RNA gene, internal transcribed spacer 1, 5.8S ribosomal RNA gene, internal transcribed spacer 2, and 28S ribosomal RNA gene, complete sequence	KU710347	6014	1	122	2.12e-56	226	122	0	0	1915362	N/A	N/A	N/A	N/A
701	122	gi|1253666394|gb|KU710346.2|	Epichloe festucae var. lolii strain AR5 18S ribosomal RNA gene, internal transcribed spacer 1, 5.8S ribosomal RNA gene, internal transcribed spacer 2, and 28S ribosomal RNA gene, complete sequence	KU710346	6493	1	122	2.12e-56	226	122	0	0	73839	N/A	N/A	N/A	N/A
702	122	gi|1807812919|emb|LT222056.1|	Fusarium graminearum genome assembly, chromosome: IV	LT222056	8055933	1	122	2.12e-56	226	122	0	0	5518	N/A	N/A	N/A	N/A
702	122	gi|1519333060|gb|CP031388.1|	Epichloe festucae Fl1 chromosome 4, complete sequence	CP031388	3252422	1	122	2.12e-56	226	122	0	0	877507	N/A	N/A	N/A	N/A
702	122	gi|1253666396|gb|KU710348.2|	Epichloe typhina strain E8 18S ribosomal RNA gene, internal transcribed spacer 1, 5.8S ribosomal RNA gene, internal transcribed spacer 2, and 28S ribosomal RNA gene, complete sequence	KU710348	6014	1	122	2.12e-56	226	122	0	0	5113	N/A	N/A	N/A	N/A
702	122	gi|1253666395|gb|KU710347.2|	Epichloe hybrida strain Lp1 18S ribosomal RNA gene, internal transcribed spacer 1, 5.8S ribosomal RNA gene, internal transcribed spacer 2, and 28S ribosomal RNA gene, complete sequence	KU710347	6014	1	122	2.12e-56	226	122	0	0	1915362	N/A	N/A	N/A	N/A
702	122	gi|1253666394|gb|KU710346.2|	Epichloe festucae var. lolii strain AR5 18S ribosomal RNA gene, internal transcribed spacer 1, 5.8S ribosomal RNA gene, internal transcribed spacer 2, and 28S ribosomal RNA gene, complete sequence	KU710346	6493	1	122	2.12e-56	226	122	0	0	73839	N/A	N/A	N/A	N/A
704	122	gi|1807812919|emb|LT222056.1|	Fusarium graminearum genome assembly, chromosome: IV	LT222056	8055933	1	122	2.12e-56	226	122	0	0	5518	N/A	N/A	N/A	N/A
704	122	gi|1519333060|gb|CP031388.1|	Epichloe festucae Fl1 chromosome 4, complete sequence	CP031388	3252422	1	122	2.12e-56	226	122	0	0	877507	N/A	N/A	N/A	N/A
704	122	gi|1253666396|gb|KU710348.2|	Epichloe typhina strain E8 18S ribosomal RNA gene, internal transcribed spacer 1, 5.8S ribosomal RNA gene, internal transcribed spacer 2, and 28S ribosomal RNA gene, complete sequence	KU710348	6014	1	122	2.12e-56	226	122	0	0	5113	N/A	N/A	N/A	N/A
704	122	gi|1253666395|gb|KU710347.2|	Epichloe hybrida strain Lp1 18S ribosomal RNA gene, internal transcribed spacer 1, 5.8S ribosomal RNA gene, internal transcribed spacer 2, and 28S ribosomal RNA gene, complete sequence	KU710347	6014	1	122	2.12e-56	226	122	0	0	1915362	N/A	N/A	N/A	N/A
704	122	gi|1253666394|gb|KU710346.2|	Epichloe festucae var. lolii strain AR5 18S ribosomal RNA gene, internal transcribed spacer 1, 5.8S ribosomal RNA gene, internal transcribed spacer 2, and 28S ribosomal RNA gene, complete sequence	KU710346	6493	1	122	2.12e-56	226	122	0	0	73839	N/A	N/A	N/A	N/A
707	121	gi|1807812919|emb|LT222056.1|	Fusarium graminearum genome assembly, chromosome: IV	LT222056	8055933	1	121	7.53e-56	224	121	0	0	5518	N/A	N/A	N/A	N/A
707	121	gi|1519333060|gb|CP031388.1|	Epichloe festucae Fl1 chromosome 4, complete sequence	CP031388	3252422	1	121	7.53e-56	224	121	0	0	877507	N/A	N/A	N/A	N/A
707	121	gi|1253666396|gb|KU710348.2|	Epichloe typhina strain E8 18S ribosomal RNA gene, internal transcribed spacer 1, 5.8S ribosomal RNA gene, internal transcribed spacer 2, and 28S ribosomal RNA gene, complete sequence	KU710348	6014	1	121	7.53e-56	224	121	0	0	5113	N/A	N/A	N/A	N/A
707	121	gi|1253666395|gb|KU710347.2|	Epichloe hybrida strain Lp1 18S ribosomal RNA gene, internal transcribed spacer 1, 5.8S ribosomal RNA gene, internal transcribed spacer 2, and 28S ribosomal RNA gene, complete sequence	KU710347	6014	1	121	7.53e-56	224	121	0	0	1915362	N/A	N/A	N/A	N/A
707	121	gi|1253666394|gb|KU710346.2|	Epichloe festucae var. lolii strain AR5 18S ribosomal RNA gene, internal transcribed spacer 1, 5.8S ribosomal RNA gene, internal transcribed spacer 2, and 28S ribosomal RNA gene, complete sequence	KU710346	6493	1	121	7.53e-56	224	121	0	0	73839	N/A	N/A	N/A	N/A
708	134	gi|2717294770|gb|CP151260.1|	Fusarium acuminatum isolate 1A chromosome 1	CP151260	12683142	1	134	2.43e-46	193	104	10	0	5515	N/A	N/A	N/A	N/A
708	134	gi|333463364|gb|HQ165903.1|	Fusarium acuminatum strain PUF036 28S ribosomal RNA and 28S-18S ribosomal RNA intergenic spacer, partial sequence	HQ165903	2433	1	134	2.43e-46	193	104	10	0	5515	N/A	N/A	N/A	N/A
708	134	gi|333463363|gb|HQ165902.1|	Fusarium acuminatum strain PUF035 28S ribosomal RNA and 28S-18S ribosomal RNA intergenic spacer, partial sequence	HQ165902	2448	1	134	2.43e-46	193	104	10	0	5515	N/A	N/A	N/A	N/A
708	134	gi|2324156538|gb|CP109666.1|	Fusarium avenaceum strain WV21P1A chromosome 5	CP109666	4835698	1	134	2.44e-41	176	95	13	0	40199	N/A	N/A	N/A	N/A
708	134	gi|333463362|gb|HQ165901.1|	Fusarium avenaceum strain PUF034 28S ribosomal RNA and 28S-18S ribosomal RNA intergenic spacer, partial sequence	HQ165901	2380	1	134	2.44e-41	176	95	13	0	40199	N/A	N/A	N/A	N/A
710	121	gi|2717294770|gb|CP151260.1|	Fusarium acuminatum isolate 1A chromosome 1	CP151260	12683142	1	120	2.77e-40	172	93	9	0	5515	N/A	N/A	N/A	N/A
710	121	gi|333463364|gb|HQ165903.1|	Fusarium acuminatum strain PUF036 28S ribosomal RNA and 28S-18S ribosomal RNA intergenic spacer, partial sequence	HQ165903	2433	1	120	2.77e-40	172	93	9	0	5515	N/A	N/A	N/A	N/A
710	121	gi|333463363|gb|HQ165902.1|	Fusarium acuminatum strain PUF035 28S ribosomal RNA and 28S-18S ribosomal RNA intergenic spacer, partial sequence	HQ165902	2448	1	120	2.77e-40	172	93	9	0	5515	N/A	N/A	N/A	N/A
710	121	gi|2324156538|gb|CP109666.1|	Fusarium avenaceum strain WV21P1A chromosome 5	CP109666	4835698	1	121	7.75e-36	158	85	12	0	40199	N/A	N/A	N/A	N/A
710	121	gi|333463362|gb|HQ165901.1|	Fusarium avenaceum strain PUF034 28S ribosomal RNA and 28S-18S ribosomal RNA intergenic spacer, partial sequence	HQ165901	2380	1	121	7.75e-36	158	85	12	0	40199	N/A	N/A	N/A	N/A
718	123	gi|662235854|dbj|AB971826.1|	Calonectria ilicicola DNA, 28S-18S ribosomal RNA intergenic spacer, partial sequence, strain: KR3-1	AB971826	2524	1	29	0.000107	54.7	29	0	0	182845	N/A	N/A	N/A	N/A
718	123	gi|662235853|dbj|AB971825.1|	Calonectria ilicicola DNA, 28S-18S ribosomal RNA intergenic spacer, partial sequence, strain: UHR2-1	AB971825	2524	1	29	0.000107	54.7	29	0	0	182845	N/A	N/A	N/A	N/A
718	123	gi|662235852|dbj|AB971824.1|	Calonectria ilicicola DNA, 28S-18S ribosomal RNA intergenic spacer, partial sequence, strain: MAFF 102001	AB971824	2525	1	29	0.000107	54.7	29	0	0	182845	N/A	N/A	N/A	N/A
718	123	gi|2130812947|gb|CP085827.1|	Calonectria ilicicola strain GDYJ169 chromosome 3	CP085827	7533427	1	29	0.000107	54.7	29	0	0	182845	N/A	N/A	N/A	N/A
719	122	gi|1860287941|gb|MT649588.1|	Fusarium venenatum isolate 96 small subunit ribosomal RNA gene, partial sequence	MT649588	1654	1	122	2.12e-56	226	122	0	0	56646	N/A	N/A	N/A	N/A
719	122	gi|1860287937|gb|MT649584.1|	Chaetomium sp. isolate 92 small subunit ribosomal RNA gene, partial sequence	MT649584	1647	1	122	2.12e-56	226	122	0	0	1769349	N/A	N/A	N/A	N/A
719	122	gi|1860287936|gb|MT649583.1|	Chaetomium sp. isolate 91 small subunit ribosomal RNA gene, partial sequence	MT649583	1650	1	122	2.12e-56	226	122	0	0	1769349	N/A	N/A	N/A	N/A
719	122	gi|1860287934|gb|MT649581.1|	Fusarium sp. isolate 89 small subunit ribosomal RNA gene, partial sequence	MT649581	1654	1	122	2.12e-56	226	122	0	0	29916	N/A	N/A	N/A	N/A
719	122	gi|1860287931|gb|MT649578.1|	Acremonium sp. isolate 86 small subunit ribosomal RNA gene, partial sequence	MT649578	1647	1	122	2.12e-56	226	122	0	0	2046025	N/A	N/A	N/A	N/A
720	121	gi|1860287941|gb|MT649588.1|	Fusarium venenatum isolate 96 small subunit ribosomal RNA gene, partial sequence	MT649588	1654	1	121	7.53e-56	224	121	0	0	56646	N/A	N/A	N/A	N/A
720	121	gi|1860287937|gb|MT649584.1|	Chaetomium sp. isolate 92 small subunit ribosomal RNA gene, partial sequence	MT649584	1647	1	121	7.53e-56	224	121	0	0	1769349	N/A	N/A	N/A	N/A
720	121	gi|1860287936|gb|MT649583.1|	Chaetomium sp. isolate 91 small subunit ribosomal RNA gene, partial sequence	MT649583	1650	1	121	7.53e-56	224	121	0	0	1769349	N/A	N/A	N/A	N/A
720	121	gi|1860287934|gb|MT649581.1|	Fusarium sp. isolate 89 small subunit ribosomal RNA gene, partial sequence	MT649581	1654	1	121	7.53e-56	224	121	0	0	29916	N/A	N/A	N/A	N/A
720	121	gi|1860287931|gb|MT649578.1|	Acremonium sp. isolate 86 small subunit ribosomal RNA gene, partial sequence	MT649578	1647	1	121	7.53e-56	224	121	0	0	2046025	N/A	N/A	N/A	N/A
722	121	gi|1860287941|gb|MT649588.1|	Fusarium venenatum isolate 96 small subunit ribosomal RNA gene, partial sequence	MT649588	1654	1	121	7.53e-56	224	121	0	0	56646	N/A	N/A	N/A	N/A
722	121	gi|1860287937|gb|MT649584.1|	Chaetomium sp. isolate 92 small subunit ribosomal RNA gene, partial sequence	MT649584	1647	1	121	7.53e-56	224	121	0	0	1769349	N/A	N/A	N/A	N/A
722	121	gi|1860287936|gb|MT649583.1|	Chaetomium sp. isolate 91 small subunit ribosomal RNA gene, partial sequence	MT649583	1650	1	121	7.53e-56	224	121	0	0	1769349	N/A	N/A	N/A	N/A
722	121	gi|1860287934|gb|MT649581.1|	Fusarium sp. isolate 89 small subunit ribosomal RNA gene, partial sequence	MT649581	1654	1	121	7.53e-56	224	121	0	0	29916	N/A	N/A	N/A	N/A
722	121	gi|1860287931|gb|MT649578.1|	Acremonium sp. isolate 86 small subunit ribosomal RNA gene, partial sequence	MT649578	1647	1	121	7.53e-56	224	121	0	0	2046025	N/A	N/A	N/A	N/A
726	123	gi|1860287941|gb|MT649588.1|	Fusarium venenatum isolate 96 small subunit ribosomal RNA gene, partial sequence	MT649588	1654	1	123	5.95e-57	228	123	0	0	56646	N/A	N/A	N/A	N/A
726	123	gi|1860287937|gb|MT649584.1|	Chaetomium sp. isolate 92 small subunit ribosomal RNA gene, partial sequence	MT649584	1647	1	123	5.95e-57	228	123	0	0	1769349	N/A	N/A	N/A	N/A
726	123	gi|1860287936|gb|MT649583.1|	Chaetomium sp. isolate 91 small subunit ribosomal RNA gene, partial sequence	MT649583	1650	1	123	5.95e-57	228	123	0	0	1769349	N/A	N/A	N/A	N/A
726	123	gi|1860287934|gb|MT649581.1|	Fusarium sp. isolate 89 small subunit ribosomal RNA gene, partial sequence	MT649581	1654	1	123	5.95e-57	228	123	0	0	29916	N/A	N/A	N/A	N/A
726	123	gi|1860287931|gb|MT649578.1|	Acremonium sp. isolate 86 small subunit ribosomal RNA gene, partial sequence	MT649578	1647	1	123	5.95e-57	228	123	0	0	2046025	N/A	N/A	N/A	N/A
727	124	gi|1860287941|gb|MT649588.1|	Fusarium venenatum isolate 96 small subunit ribosomal RNA gene, partial sequence	MT649588	1654	1	124	1.67e-57	230	124	0	0	56646	N/A	N/A	N/A	N/A
727	124	gi|1860287937|gb|MT649584.1|	Chaetomium sp. isolate 92 small subunit ribosomal RNA gene, partial sequence	MT649584	1647	1	124	1.67e-57	230	124	0	0	1769349	N/A	N/A	N/A	N/A
727	124	gi|1860287936|gb|MT649583.1|	Chaetomium sp. isolate 91 small subunit ribosomal RNA gene, partial sequence	MT649583	1650	1	124	1.67e-57	230	124	0	0	1769349	N/A	N/A	N/A	N/A
727	124	gi|1860287934|gb|MT649581.1|	Fusarium sp. isolate 89 small subunit ribosomal RNA gene, partial sequence	MT649581	1654	1	124	1.67e-57	230	124	0	0	29916	N/A	N/A	N/A	N/A
727	124	gi|1860287931|gb|MT649578.1|	Acremonium sp. isolate 86 small subunit ribosomal RNA gene, partial sequence	MT649578	1647	1	124	1.67e-57	230	124	0	0	2046025	N/A	N/A	N/A	N/A
728	121	gi|1860287941|gb|MT649588.1|	Fusarium venenatum isolate 96 small subunit ribosomal RNA gene, partial sequence	MT649588	1654	1	121	7.53e-56	224	121	0	0	56646	N/A	N/A	N/A	N/A
728	121	gi|1860287937|gb|MT649584.1|	Chaetomium sp. isolate 92 small subunit ribosomal RNA gene, partial sequence	MT649584	1647	1	121	7.53e-56	224	121	0	0	1769349	N/A	N/A	N/A	N/A
728	121	gi|1860287936|gb|MT649583.1|	Chaetomium sp. isolate 91 small subunit ribosomal RNA gene, partial sequence	MT649583	1650	1	121	7.53e-56	224	121	0	0	1769349	N/A	N/A	N/A	N/A
728	121	gi|1860287934|gb|MT649581.1|	Fusarium sp. isolate 89 small subunit ribosomal RNA gene, partial sequence	MT649581	1654	1	121	7.53e-56	224	121	0	0	29916	N/A	N/A	N/A	N/A
728	121	gi|1860287931|gb|MT649578.1|	Acremonium sp. isolate 86 small subunit ribosomal RNA gene, partial sequence	MT649578	1647	1	121	7.53e-56	224	121	0	0	2046025	N/A	N/A	N/A	N/A
730	125	gi|1860287941|gb|MT649588.1|	Fusarium venenatum isolate 96 small subunit ribosomal RNA gene, partial sequence	MT649588	1654	1	125	4.7e-58	231	125	0	0	56646	N/A	N/A	N/A	N/A
730	125	gi|1860287937|gb|MT649584.1|	Chaetomium sp. isolate 92 small subunit ribosomal RNA gene, partial sequence	MT649584	1647	1	125	4.7e-58	231	125	0	0	1769349	N/A	N/A	N/A	N/A
730	125	gi|1860287936|gb|MT649583.1|	Chaetomium sp. isolate 91 small subunit ribosomal RNA gene, partial sequence	MT649583	1650	1	125	4.7e-58	231	125	0	0	1769349	N/A	N/A	N/A	N/A
730	125	gi|1860287934|gb|MT649581.1|	Fusarium sp. isolate 89 small subunit ribosomal RNA gene, partial sequence	MT649581	1654	1	125	4.7e-58	231	125	0	0	29916	N/A	N/A	N/A	N/A
730	125	gi|1860287931|gb|MT649578.1|	Acremonium sp. isolate 86 small subunit ribosomal RNA gene, partial sequence	MT649578	1647	1	125	4.7e-58	231	125	0	0	2046025	N/A	N/A	N/A	N/A
731	121	gi|1860287941|gb|MT649588.1|	Fusarium venenatum isolate 96 small subunit ribosomal RNA gene, partial sequence	MT649588	1654	1	121	7.53e-56	224	121	0	0	56646	N/A	N/A	N/A	N/A
731	121	gi|1860287937|gb|MT649584.1|	Chaetomium sp. isolate 92 small subunit ribosomal RNA gene, partial sequence	MT649584	1647	1	121	7.53e-56	224	121	0	0	1769349	N/A	N/A	N/A	N/A
731	121	gi|1860287936|gb|MT649583.1|	Chaetomium sp. isolate 91 small subunit ribosomal RNA gene, partial sequence	MT649583	1650	1	121	7.53e-56	224	121	0	0	1769349	N/A	N/A	N/A	N/A
731	121	gi|1860287934|gb|MT649581.1|	Fusarium sp. isolate 89 small subunit ribosomal RNA gene, partial sequence	MT649581	1654	1	121	7.53e-56	224	121	0	0	29916	N/A	N/A	N/A	N/A
731	121	gi|1860287931|gb|MT649578.1|	Acremonium sp. isolate 86 small subunit ribosomal RNA gene, partial sequence	MT649578	1647	1	121	7.53e-56	224	121	0	0	2046025	N/A	N/A	N/A	N/A
734	288	gi|1839127474|gb|MT010931.1|	Fusarium guttiforme culture CBS:409.97 strain CBS 409.97 mitochondrion, complete genome	MT010931	64864	5	288	1.51e-116	427	231	15	1	47756	N/A	N/A	N/A	N/A
734	288	gi|1839127432|gb|MT010930.1|	Fusarium ananatum culture CBS:118516 strain CBS 118516 mitochondrion, complete genome	MT010930	68559	5	288	1.51e-116	427	231	15	1	545334	N/A	N/A	N/A	N/A
734	288	gi|1839127391|gb|MT010929.1|	Fusarium begoniae culture CBS:452.97 strain CBS 452.97 mitochondrion, complete genome	MT010929	75244	5	288	1.51e-116	427	231	15	1	48487	N/A	N/A	N/A	N/A
734	288	gi|1839127365|gb|MT010928.1|	Fusarium anthophilum culture CBS:119858 strain CBS 119858 mitochondrion, complete genome	MT010928	56307	5	288	1.51e-116	427	231	15	1	48485	N/A	N/A	N/A	N/A
734	288	gi|1839127333|gb|MT010927.1|	Fusarium bactridioides culture CBS:100057 strain CBS 100057 mitochondrion, complete genome	MT010927	68193	5	288	1.51e-116	427	231	15	1	42668	N/A	N/A	N/A	N/A
736	128	gi|1860287941|gb|MT649588.1|	Fusarium venenatum isolate 96 small subunit ribosomal RNA gene, partial sequence	MT649588	1654	1	128	1.04e-59	237	128	0	0	56646	N/A	N/A	N/A	N/A
736	128	gi|1860287934|gb|MT649581.1|	Fusarium sp. isolate 89 small subunit ribosomal RNA gene, partial sequence	MT649581	1654	1	128	1.04e-59	237	128	0	0	29916	N/A	N/A	N/A	N/A
736	128	gi|1860287931|gb|MT649578.1|	Acremonium sp. isolate 86 small subunit ribosomal RNA gene, partial sequence	MT649578	1647	1	128	1.04e-59	237	128	0	0	2046025	N/A	N/A	N/A	N/A
736	128	gi|1860287905|gb|MT649552.1|	Fusarium sp. isolate 59 small subunit ribosomal RNA gene, partial sequence	MT649552	1652	1	128	1.04e-59	237	128	0	0	29916	N/A	N/A	N/A	N/A
736	128	gi|1860287900|gb|MT649547.1|	Fusarium sp. isolate 54 small subunit ribosomal RNA gene, partial sequence	MT649547	1653	1	128	1.04e-59	237	128	0	0	29916	N/A	N/A	N/A	N/A
741	123	gi|1860287941|gb|MT649588.1|	Fusarium venenatum isolate 96 small subunit ribosomal RNA gene, partial sequence	MT649588	1654	1	123	5.95e-57	228	123	0	0	56646	N/A	N/A	N/A	N/A
741	123	gi|1860287934|gb|MT649581.1|	Fusarium sp. isolate 89 small subunit ribosomal RNA gene, partial sequence	MT649581	1654	1	123	5.95e-57	228	123	0	0	29916	N/A	N/A	N/A	N/A
741	123	gi|1860287931|gb|MT649578.1|	Acremonium sp. isolate 86 small subunit ribosomal RNA gene, partial sequence	MT649578	1647	1	123	5.95e-57	228	123	0	0	2046025	N/A	N/A	N/A	N/A
741	123	gi|1860287922|gb|MT649569.1|	Stachybotrys sp. isolate 77 small subunit ribosomal RNA gene, partial sequence	MT649569	1638	1	123	5.95e-57	228	123	0	0	1718872	N/A	N/A	N/A	N/A
741	123	gi|1860287906|gb|MT649553.1|	Myrothecium sp. isolate 60 small subunit ribosomal RNA gene, partial sequence	MT649553	1661	1	123	5.95e-57	228	123	0	0	1756106	N/A	N/A	N/A	N/A
743	122	gi|1860287941|gb|MT649588.1|	Fusarium venenatum isolate 96 small subunit ribosomal RNA gene, partial sequence	MT649588	1654	1	122	2.12e-56	226	122	0	0	56646	N/A	N/A	N/A	N/A
743	122	gi|1860287934|gb|MT649581.1|	Fusarium sp. isolate 89 small subunit ribosomal RNA gene, partial sequence	MT649581	1654	1	122	2.12e-56	226	122	0	0	29916	N/A	N/A	N/A	N/A
743	122	gi|1860287931|gb|MT649578.1|	Acremonium sp. isolate 86 small subunit ribosomal RNA gene, partial sequence	MT649578	1647	1	122	2.12e-56	226	122	0	0	2046025	N/A	N/A	N/A	N/A
743	122	gi|1860287922|gb|MT649569.1|	Stachybotrys sp. isolate 77 small subunit ribosomal RNA gene, partial sequence	MT649569	1638	1	122	2.12e-56	226	122	0	0	1718872	N/A	N/A	N/A	N/A
743	122	gi|1860287906|gb|MT649553.1|	Myrothecium sp. isolate 60 small subunit ribosomal RNA gene, partial sequence	MT649553	1661	1	122	2.12e-56	226	122	0	0	1756106	N/A	N/A	N/A	N/A
760	221	gi|1841750726|gb|MN935429.1|	Fusarium asiaticum strain 191317 mitochondrion, complete genome	MN935429	91967	1	221	1.99e-69	270	146	5	3	282267	N/A	N/A	N/A	N/A
760	221	gi|1841750671|gb|MN935428.1|	Fusarium asiaticum strain 180459 mitochondrion, complete genome	MN935428	91352	1	221	1.99e-69	270	146	5	3	282267	N/A	N/A	N/A	N/A
760	221	gi|1841750614|gb|MN935427.1|	Fusarium asiaticum strain 180432 mitochondrion, complete genome	MN935427	94917	1	221	1.99e-69	270	146	5	3	282267	N/A	N/A	N/A	N/A
760	221	gi|1841750560|gb|MN935426.1|	Fusarium asiaticum strain 180388 mitochondrion, complete genome	MN935426	89969	1	221	1.99e-69	270	146	5	3	282267	N/A	N/A	N/A	N/A
760	221	gi|1841750504|gb|MN935425.1|	Fusarium asiaticum strain 180363 mitochondrion, complete genome	MN935425	93531	1	221	1.99e-69	270	146	5	3	282267	N/A	N/A	N/A	N/A
762	123	gi|1848665072|gb|MT563084.1|	Fusarium sp. isolate ZH2-2 internal transcribed spacer 1, partial sequence; 5.8S ribosomal RNA gene and internal transcribed spacer 2, complete sequence; and large subunit ribosomal RNA gene, partial sequence	MT563084	1037	1	123	5.95e-57	228	123	0	0	29916	N/A	N/A	N/A	N/A
762	123	gi|1821702745|gb|MT214620.1|	Fusarium celtidicola isolate MFLUCC 17-2176 large subunit ribosomal RNA gene, partial sequence	MT214620	776	1	123	5.95e-57	228	123	0	0	2951621	N/A	N/A	N/A	N/A
762	123	gi|1840379215|gb|MT453281.1|	Fusarium tricinctum isolate DSM100325_DISC_RLCS08 small subunit ribosomal RNA gene, partial sequence; internal transcribed spacer 1, 5.8S ribosomal RNA gene, and internal transcribed spacer 2, complete sequence; and large subunit ribosomal RNA gene, partial sequence	MT453281	1153	1	123	5.95e-57	228	123	0	0	61284	N/A	N/A	N/A	N/A
762	123	gi|1821707649|gb|MT215548.1|	Fusarium salinense strain IT 2345 large subunit ribosomal RNA gene, partial sequence	MT215548	833	1	123	5.95e-57	228	123	0	0	1961121	N/A	N/A	N/A	N/A
762	123	gi|1787383167|gb|MN864287.1|	Fusarium arthrosporioides large subunit ribosomal RNA gene, partial sequence	MN864287	835	1	123	5.95e-57	228	123	0	0	57142	N/A	N/A	N/A	N/A
764	121	gi|1848665072|gb|MT563084.1|	Fusarium sp. isolate ZH2-2 internal transcribed spacer 1, partial sequence; 5.8S ribosomal RNA gene and internal transcribed spacer 2, complete sequence; and large subunit ribosomal RNA gene, partial sequence	MT563084	1037	1	121	7.53e-56	224	121	0	0	29916	N/A	N/A	N/A	N/A
764	121	gi|1821702745|gb|MT214620.1|	Fusarium celtidicola isolate MFLUCC 17-2176 large subunit ribosomal RNA gene, partial sequence	MT214620	776	1	121	7.53e-56	224	121	0	0	2951621	N/A	N/A	N/A	N/A
764	121	gi|1840379215|gb|MT453281.1|	Fusarium tricinctum isolate DSM100325_DISC_RLCS08 small subunit ribosomal RNA gene, partial sequence; internal transcribed spacer 1, 5.8S ribosomal RNA gene, and internal transcribed spacer 2, complete sequence; and large subunit ribosomal RNA gene, partial sequence	MT453281	1153	1	121	7.53e-56	224	121	0	0	61284	N/A	N/A	N/A	N/A
764	121	gi|1821707649|gb|MT215548.1|	Fusarium salinense strain IT 2345 large subunit ribosomal RNA gene, partial sequence	MT215548	833	1	121	7.53e-56	224	121	0	0	1961121	N/A	N/A	N/A	N/A
764	121	gi|1787383167|gb|MN864287.1|	Fusarium arthrosporioides large subunit ribosomal RNA gene, partial sequence	MN864287	835	1	121	7.53e-56	224	121	0	0	57142	N/A	N/A	N/A	N/A
766	122	gi|1848665072|gb|MT563084.1|	Fusarium sp. isolate ZH2-2 internal transcribed spacer 1, partial sequence; 5.8S ribosomal RNA gene and internal transcribed spacer 2, complete sequence; and large subunit ribosomal RNA gene, partial sequence	MT563084	1037	1	122	2.12e-56	226	122	0	0	29916	N/A	N/A	N/A	N/A
766	122	gi|1821702745|gb|MT214620.1|	Fusarium celtidicola isolate MFLUCC 17-2176 large subunit ribosomal RNA gene, partial sequence	MT214620	776	1	122	2.12e-56	226	122	0	0	2951621	N/A	N/A	N/A	N/A
766	122	gi|1840379215|gb|MT453281.1|	Fusarium tricinctum isolate DSM100325_DISC_RLCS08 small subunit ribosomal RNA gene, partial sequence; internal transcribed spacer 1, 5.8S ribosomal RNA gene, and internal transcribed spacer 2, complete sequence; and large subunit ribosomal RNA gene, partial sequence	MT453281	1153	1	122	2.12e-56	226	122	0	0	61284	N/A	N/A	N/A	N/A
766	122	gi|1821707649|gb|MT215548.1|	Fusarium salinense strain IT 2345 large subunit ribosomal RNA gene, partial sequence	MT215548	833	1	122	2.12e-56	226	122	0	0	1961121	N/A	N/A	N/A	N/A
766	122	gi|1787383167|gb|MN864287.1|	Fusarium arthrosporioides large subunit ribosomal RNA gene, partial sequence	MN864287	835	1	122	2.12e-56	226	122	0	0	57142	N/A	N/A	N/A	N/A
767	124	gi|1848665072|gb|MT563084.1|	Fusarium sp. isolate ZH2-2 internal transcribed spacer 1, partial sequence; 5.8S ribosomal RNA gene and internal transcribed spacer 2, complete sequence; and large subunit ribosomal RNA gene, partial sequence	MT563084	1037	1	124	1.67e-57	230	124	0	0	29916	N/A	N/A	N/A	N/A
767	124	gi|1821702745|gb|MT214620.1|	Fusarium celtidicola isolate MFLUCC 17-2176 large subunit ribosomal RNA gene, partial sequence	MT214620	776	1	124	1.67e-57	230	124	0	0	2951621	N/A	N/A	N/A	N/A
767	124	gi|1840379215|gb|MT453281.1|	Fusarium tricinctum isolate DSM100325_DISC_RLCS08 small subunit ribosomal RNA gene, partial sequence; internal transcribed spacer 1, 5.8S ribosomal RNA gene, and internal transcribed spacer 2, complete sequence; and large subunit ribosomal RNA gene, partial sequence	MT453281	1153	1	124	1.67e-57	230	124	0	0	61284	N/A	N/A	N/A	N/A
767	124	gi|1821707649|gb|MT215548.1|	Fusarium salinense strain IT 2345 large subunit ribosomal RNA gene, partial sequence	MT215548	833	1	124	1.67e-57	230	124	0	0	1961121	N/A	N/A	N/A	N/A
767	124	gi|1787383167|gb|MN864287.1|	Fusarium arthrosporioides large subunit ribosomal RNA gene, partial sequence	MN864287	835	1	124	1.67e-57	230	124	0	0	57142	N/A	N/A	N/A	N/A
769	121	gi|1848665072|gb|MT563084.1|	Fusarium sp. isolate ZH2-2 internal transcribed spacer 1, partial sequence; 5.8S ribosomal RNA gene and internal transcribed spacer 2, complete sequence; and large subunit ribosomal RNA gene, partial sequence	MT563084	1037	1	121	7.53e-56	224	121	0	0	29916	N/A	N/A	N/A	N/A
769	121	gi|1821702745|gb|MT214620.1|	Fusarium celtidicola isolate MFLUCC 17-2176 large subunit ribosomal RNA gene, partial sequence	MT214620	776	1	121	7.53e-56	224	121	0	0	2951621	N/A	N/A	N/A	N/A
769	121	gi|1840379215|gb|MT453281.1|	Fusarium tricinctum isolate DSM100325_DISC_RLCS08 small subunit ribosomal RNA gene, partial sequence; internal transcribed spacer 1, 5.8S ribosomal RNA gene, and internal transcribed spacer 2, complete sequence; and large subunit ribosomal RNA gene, partial sequence	MT453281	1153	1	121	7.53e-56	224	121	0	0	61284	N/A	N/A	N/A	N/A
769	121	gi|1821707649|gb|MT215548.1|	Fusarium salinense strain IT 2345 large subunit ribosomal RNA gene, partial sequence	MT215548	833	1	121	7.53e-56	224	121	0	0	1961121	N/A	N/A	N/A	N/A
769	121	gi|1787383167|gb|MN864287.1|	Fusarium arthrosporioides large subunit ribosomal RNA gene, partial sequence	MN864287	835	1	121	7.53e-56	224	121	0	0	57142	N/A	N/A	N/A	N/A
770	121	gi|1848665072|gb|MT563084.1|	Fusarium sp. isolate ZH2-2 internal transcribed spacer 1, partial sequence; 5.8S ribosomal RNA gene and internal transcribed spacer 2, complete sequence; and large subunit ribosomal RNA gene, partial sequence	MT563084	1037	1	121	7.53e-56	224	121	0	0	29916	N/A	N/A	N/A	N/A
770	121	gi|1821702745|gb|MT214620.1|	Fusarium celtidicola isolate MFLUCC 17-2176 large subunit ribosomal RNA gene, partial sequence	MT214620	776	1	121	7.53e-56	224	121	0	0	2951621	N/A	N/A	N/A	N/A
770	121	gi|1840379215|gb|MT453281.1|	Fusarium tricinctum isolate DSM100325_DISC_RLCS08 small subunit ribosomal RNA gene, partial sequence; internal transcribed spacer 1, 5.8S ribosomal RNA gene, and internal transcribed spacer 2, complete sequence; and large subunit ribosomal RNA gene, partial sequence	MT453281	1153	1	121	7.53e-56	224	121	0	0	61284	N/A	N/A	N/A	N/A
770	121	gi|1821707649|gb|MT215548.1|	Fusarium salinense strain IT 2345 large subunit ribosomal RNA gene, partial sequence	MT215548	833	1	121	7.53e-56	224	121	0	0	1961121	N/A	N/A	N/A	N/A
770	121	gi|1787383167|gb|MN864287.1|	Fusarium arthrosporioides large subunit ribosomal RNA gene, partial sequence	MN864287	835	1	121	7.53e-56	224	121	0	0	57142	N/A	N/A	N/A	N/A
771	121	gi|1848665072|gb|MT563084.1|	Fusarium sp. isolate ZH2-2 internal transcribed spacer 1, partial sequence; 5.8S ribosomal RNA gene and internal transcribed spacer 2, complete sequence; and large subunit ribosomal RNA gene, partial sequence	MT563084	1037	1	121	7.53e-56	224	121	0	0	29916	N/A	N/A	N/A	N/A
771	121	gi|1821702745|gb|MT214620.1|	Fusarium celtidicola isolate MFLUCC 17-2176 large subunit ribosomal RNA gene, partial sequence	MT214620	776	1	121	7.53e-56	224	121	0	0	2951621	N/A	N/A	N/A	N/A
771	121	gi|1840379215|gb|MT453281.1|	Fusarium tricinctum isolate DSM100325_DISC_RLCS08 small subunit ribosomal RNA gene, partial sequence; internal transcribed spacer 1, 5.8S ribosomal RNA gene, and internal transcribed spacer 2, complete sequence; and large subunit ribosomal RNA gene, partial sequence	MT453281	1153	1	121	7.53e-56	224	121	0	0	61284	N/A	N/A	N/A	N/A
771	121	gi|1821707649|gb|MT215548.1|	Fusarium salinense strain IT 2345 large subunit ribosomal RNA gene, partial sequence	MT215548	833	1	121	7.53e-56	224	121	0	0	1961121	N/A	N/A	N/A	N/A
771	121	gi|1787383167|gb|MN864287.1|	Fusarium arthrosporioides large subunit ribosomal RNA gene, partial sequence	MN864287	835	1	121	7.53e-56	224	121	0	0	57142	N/A	N/A	N/A	N/A
772	121	gi|1848665072|gb|MT563084.1|	Fusarium sp. isolate ZH2-2 internal transcribed spacer 1, partial sequence; 5.8S ribosomal RNA gene and internal transcribed spacer 2, complete sequence; and large subunit ribosomal RNA gene, partial sequence	MT563084	1037	1	121	7.53e-56	224	121	0	0	29916	N/A	N/A	N/A	N/A
772	121	gi|1821702745|gb|MT214620.1|	Fusarium celtidicola isolate MFLUCC 17-2176 large subunit ribosomal RNA gene, partial sequence	MT214620	776	1	121	7.53e-56	224	121	0	0	2951621	N/A	N/A	N/A	N/A
772	121	gi|1840379215|gb|MT453281.1|	Fusarium tricinctum isolate DSM100325_DISC_RLCS08 small subunit ribosomal RNA gene, partial sequence; internal transcribed spacer 1, 5.8S ribosomal RNA gene, and internal transcribed spacer 2, complete sequence; and large subunit ribosomal RNA gene, partial sequence	MT453281	1153	1	121	7.53e-56	224	121	0	0	61284	N/A	N/A	N/A	N/A
772	121	gi|1821707649|gb|MT215548.1|	Fusarium salinense strain IT 2345 large subunit ribosomal RNA gene, partial sequence	MT215548	833	1	121	7.53e-56	224	121	0	0	1961121	N/A	N/A	N/A	N/A
772	121	gi|1787383167|gb|MN864287.1|	Fusarium arthrosporioides large subunit ribosomal RNA gene, partial sequence	MN864287	835	1	121	7.53e-56	224	121	0	0	57142	N/A	N/A	N/A	N/A
773	130	gi|1848665072|gb|MT563084.1|	Fusarium sp. isolate ZH2-2 internal transcribed spacer 1, partial sequence; 5.8S ribosomal RNA gene and internal transcribed spacer 2, complete sequence; and large subunit ribosomal RNA gene, partial sequence	MT563084	1037	1	130	8.22e-61	241	130	0	0	29916	N/A	N/A	N/A	N/A
773	130	gi|1821702745|gb|MT214620.1|	Fusarium celtidicola isolate MFLUCC 17-2176 large subunit ribosomal RNA gene, partial sequence	MT214620	776	1	130	8.22e-61	241	130	0	0	2951621	N/A	N/A	N/A	N/A
773	130	gi|1840379215|gb|MT453281.1|	Fusarium tricinctum isolate DSM100325_DISC_RLCS08 small subunit ribosomal RNA gene, partial sequence; internal transcribed spacer 1, 5.8S ribosomal RNA gene, and internal transcribed spacer 2, complete sequence; and large subunit ribosomal RNA gene, partial sequence	MT453281	1153	1	130	8.22e-61	241	130	0	0	61284	N/A	N/A	N/A	N/A
773	130	gi|1821707649|gb|MT215548.1|	Fusarium salinense strain IT 2345 large subunit ribosomal RNA gene, partial sequence	MT215548	833	1	130	8.22e-61	241	130	0	0	1961121	N/A	N/A	N/A	N/A
773	130	gi|1787383167|gb|MN864287.1|	Fusarium arthrosporioides large subunit ribosomal RNA gene, partial sequence	MN864287	835	1	130	8.22e-61	241	130	0	0	57142	N/A	N/A	N/A	N/A
778	128	gi|1859735576|gb|MT644894.1|	Tolypocladium ophioglossoides isolate DM1086 small subunit ribosomal RNA gene, partial sequence; internal transcribed spacer 1, 5.8S ribosomal RNA gene, and internal transcribed spacer 2, complete sequence; and large subunit ribosomal RNA gene, partial sequence	MT644894	3179	1	128	1.04e-59	237	128	0	0	71617	N/A	N/A	N/A	N/A
778	128	gi|1859735547|gb|MT644865.1|	Hypocreopsis lichenoides isolate DM1176 small subunit ribosomal RNA gene, partial sequence; internal transcribed spacer 1, 5.8S ribosomal RNA gene, and internal transcribed spacer 2, complete sequence; and large subunit ribosomal RNA gene, partial sequence	MT644865	5150	1	128	1.04e-59	237	128	0	0	1052584	N/A	N/A	N/A	N/A
778	128	gi|1858110009|gb|MT613718.1|	Acremonium sclerotigenum strain F8 large subunit ribosomal RNA gene, partial sequence	MT613718	897	1	128	1.04e-59	237	128	0	0	261921	N/A	N/A	N/A	N/A
778	128	gi|1858110005|gb|MT613716.1|	Acremonium sclerotigenum strain Z8 large subunit ribosomal RNA gene, partial sequence	MT613716	897	1	128	1.04e-59	237	128	0	0	261921	N/A	N/A	N/A	N/A
778	128	gi|1858110001|gb|MT613714.1|	Acremonium sclerotigenum strain Z3 large subunit ribosomal RNA gene, partial sequence	MT613714	897	1	128	1.04e-59	237	128	0	0	261921	N/A	N/A	N/A	N/A
779	121	gi|1824776532|gb|MT251157.1|	Fusarium verticillioides strain DTO 423-B7 large subunit ribosomal RNA gene, partial sequence	MT251157	830	1	121	7.53e-56	224	121	0	0	117187	N/A	N/A	N/A	N/A
779	121	gi|1859735576|gb|MT644894.1|	Tolypocladium ophioglossoides isolate DM1086 small subunit ribosomal RNA gene, partial sequence; internal transcribed spacer 1, 5.8S ribosomal RNA gene, and internal transcribed spacer 2, complete sequence; and large subunit ribosomal RNA gene, partial sequence	MT644894	3179	1	121	7.53e-56	224	121	0	0	71617	N/A	N/A	N/A	N/A
779	121	gi|1859735547|gb|MT644865.1|	Hypocreopsis lichenoides isolate DM1176 small subunit ribosomal RNA gene, partial sequence; internal transcribed spacer 1, 5.8S ribosomal RNA gene, and internal transcribed spacer 2, complete sequence; and large subunit ribosomal RNA gene, partial sequence	MT644865	5150	1	121	7.53e-56	224	121	0	0	1052584	N/A	N/A	N/A	N/A
779	121	gi|1858110009|gb|MT613718.1|	Acremonium sclerotigenum strain F8 large subunit ribosomal RNA gene, partial sequence	MT613718	897	1	121	7.53e-56	224	121	0	0	261921	N/A	N/A	N/A	N/A
779	121	gi|1858110007|gb|MT613717.1|	Acremonium sclerotigenum strain Z9 large subunit ribosomal RNA gene, partial sequence	MT613717	895	1	121	7.53e-56	224	121	0	0	261921	N/A	N/A	N/A	N/A
781	123	gi|1824776532|gb|MT251157.1|	Fusarium verticillioides strain DTO 423-B7 large subunit ribosomal RNA gene, partial sequence	MT251157	830	1	123	5.95e-57	228	123	0	0	117187	N/A	N/A	N/A	N/A
781	123	gi|1859735576|gb|MT644894.1|	Tolypocladium ophioglossoides isolate DM1086 small subunit ribosomal RNA gene, partial sequence; internal transcribed spacer 1, 5.8S ribosomal RNA gene, and internal transcribed spacer 2, complete sequence; and large subunit ribosomal RNA gene, partial sequence	MT644894	3179	1	123	5.95e-57	228	123	0	0	71617	N/A	N/A	N/A	N/A
781	123	gi|1859735547|gb|MT644865.1|	Hypocreopsis lichenoides isolate DM1176 small subunit ribosomal RNA gene, partial sequence; internal transcribed spacer 1, 5.8S ribosomal RNA gene, and internal transcribed spacer 2, complete sequence; and large subunit ribosomal RNA gene, partial sequence	MT644865	5150	1	123	5.95e-57	228	123	0	0	1052584	N/A	N/A	N/A	N/A
781	123	gi|1858110009|gb|MT613718.1|	Acremonium sclerotigenum strain F8 large subunit ribosomal RNA gene, partial sequence	MT613718	897	1	123	5.95e-57	228	123	0	0	261921	N/A	N/A	N/A	N/A
781	123	gi|1858110007|gb|MT613717.1|	Acremonium sclerotigenum strain Z9 large subunit ribosomal RNA gene, partial sequence	MT613717	895	1	123	5.95e-57	228	123	0	0	261921	N/A	N/A	N/A	N/A
782	121	gi|1824776532|gb|MT251157.1|	Fusarium verticillioides strain DTO 423-B7 large subunit ribosomal RNA gene, partial sequence	MT251157	830	1	121	7.53e-56	224	121	0	0	117187	N/A	N/A	N/A	N/A
782	121	gi|1859735576|gb|MT644894.1|	Tolypocladium ophioglossoides isolate DM1086 small subunit ribosomal RNA gene, partial sequence; internal transcribed spacer 1, 5.8S ribosomal RNA gene, and internal transcribed spacer 2, complete sequence; and large subunit ribosomal RNA gene, partial sequence	MT644894	3179	1	121	7.53e-56	224	121	0	0	71617	N/A	N/A	N/A	N/A
782	121	gi|1859735547|gb|MT644865.1|	Hypocreopsis lichenoides isolate DM1176 small subunit ribosomal RNA gene, partial sequence; internal transcribed spacer 1, 5.8S ribosomal RNA gene, and internal transcribed spacer 2, complete sequence; and large subunit ribosomal RNA gene, partial sequence	MT644865	5150	1	121	7.53e-56	224	121	0	0	1052584	N/A	N/A	N/A	N/A
782	121	gi|1858110009|gb|MT613718.1|	Acremonium sclerotigenum strain F8 large subunit ribosomal RNA gene, partial sequence	MT613718	897	1	121	7.53e-56	224	121	0	0	261921	N/A	N/A	N/A	N/A
782	121	gi|1858110007|gb|MT613717.1|	Acremonium sclerotigenum strain Z9 large subunit ribosomal RNA gene, partial sequence	MT613717	895	1	121	7.53e-56	224	121	0	0	261921	N/A	N/A	N/A	N/A
788	220	gi|1835927594|gb|MT269798.1|	Fusarium tricinctum mitochondrion, complete genome	MT269798	46314	1	220	1.45e-110	407	220	0	0	61284	N/A	N/A	N/A	N/A
788	220	gi|2717306168|gb|CP151270.1|	Fusarium acuminatum isolate 1A chromosome 11	CP151270	46229	1	220	1.45e-110	407	220	0	0	5515	N/A	N/A	N/A	N/A
788	220	gi|1839126855|gb|MT010909.1|	Fusarium redolens culture CBS:743.97 strain CBS 743.97 mitochondrion, complete genome	MT010909	48384	1	220	6.73e-109	401	217	1	0	48865	N/A	N/A	N/A	N/A
788	220	gi|1839127545|gb|MT010934.1|	Fusarium denticulatum culture CBS:407.97 strain CBS 407.97 mitochondrion, complete genome	MT010934	64417	1	220	3.13e-107	396	214	2	0	48507	N/A	N/A	N/A	N/A
788	220	gi|1839127525|gb|MT010933.1|	Fusarium oxysporum culture CBS:130302 strain CBS 130302 mitochondrion, complete genome	MT010933	47288	1	220	3.13e-107	396	214	2	0	5507	N/A	N/A	N/A	N/A
794	126	gi|1841337668|gb|CP052041.1|	Fusarium oxysporum Fo47 chromosome IV	CP052041	4731052	1	126	1.32e-58	233	126	0	0	660027	N/A	N/A	N/A	N/A
794	126	gi|1775560086|gb|CP023090.1|	Fusarium fujikuroi strain Augusto2 chromosome II	CP023090	5014829	1	126	1.32e-58	233	126	0	0	5127	N/A	N/A	N/A	N/A
794	126	gi|1775534438|gb|CP023102.1|	Fusarium fujikuroi strain I1.3 chromosome II	CP023102	5092212	1	126	1.32e-58	233	126	0	0	5127	N/A	N/A	N/A	N/A
794	126	gi|1775506160|gb|CP023078.1|	Fusarium fujikuroi strain CSV1 chromosome II	CP023078	5023961	1	126	1.32e-58	233	126	0	0	5127	N/A	N/A	N/A	N/A
794	126	gi|1328523987|ref|XR_002792831.1|	Fusarium fujikuroi IMI 58289 ribosomal RNA (FFUJ_scaffold03.rrna5), rRNA	XR_002792831	1791	1	126	1.32e-58	233	126	0	0	1279085	N/A	N/A	N/A	N/A
795	121	gi|1841337668|gb|CP052041.1|	Fusarium oxysporum Fo47 chromosome IV	CP052041	4731052	1	121	7.53e-56	224	121	0	0	660027	N/A	N/A	N/A	N/A
795	121	gi|1775560086|gb|CP023090.1|	Fusarium fujikuroi strain Augusto2 chromosome II	CP023090	5014829	1	121	7.53e-56	224	121	0	0	5127	N/A	N/A	N/A	N/A
795	121	gi|1775534438|gb|CP023102.1|	Fusarium fujikuroi strain I1.3 chromosome II	CP023102	5092212	1	121	7.53e-56	224	121	0	0	5127	N/A	N/A	N/A	N/A
795	121	gi|1775506160|gb|CP023078.1|	Fusarium fujikuroi strain CSV1 chromosome II	CP023078	5023961	1	121	7.53e-56	224	121	0	0	5127	N/A	N/A	N/A	N/A
795	121	gi|1328523987|ref|XR_002792831.1|	Fusarium fujikuroi IMI 58289 ribosomal RNA (FFUJ_scaffold03.rrna5), rRNA	XR_002792831	1791	1	121	7.53e-56	224	121	0	0	1279085	N/A	N/A	N/A	N/A
799	121	gi|1841337668|gb|CP052041.1|	Fusarium oxysporum Fo47 chromosome IV	CP052041	4731052	1	121	7.53e-56	224	121	0	0	660027	N/A	N/A	N/A	N/A
799	121	gi|1807812919|emb|LT222056.1|	Fusarium graminearum genome assembly, chromosome: IV	LT222056	8055933	1	121	7.53e-56	224	121	0	0	5518	N/A	N/A	N/A	N/A
799	121	gi|1775560086|gb|CP023090.1|	Fusarium fujikuroi strain Augusto2 chromosome II	CP023090	5014829	1	121	7.53e-56	224	121	0	0	5127	N/A	N/A	N/A	N/A
799	121	gi|1775534438|gb|CP023102.1|	Fusarium fujikuroi strain I1.3 chromosome II	CP023102	5092212	1	121	7.53e-56	224	121	0	0	5127	N/A	N/A	N/A	N/A
799	121	gi|1775506160|gb|CP023078.1|	Fusarium fujikuroi strain CSV1 chromosome II	CP023078	5023961	1	121	7.53e-56	224	121	0	0	5127	N/A	N/A	N/A	N/A
800	125	gi|1841337668|gb|CP052041.1|	Fusarium oxysporum Fo47 chromosome IV	CP052041	4731052	1	125	4.7e-58	231	125	0	0	660027	N/A	N/A	N/A	N/A
800	125	gi|1807812919|emb|LT222056.1|	Fusarium graminearum genome assembly, chromosome: IV	LT222056	8055933	1	125	4.7e-58	231	125	0	0	5518	N/A	N/A	N/A	N/A
800	125	gi|1775560086|gb|CP023090.1|	Fusarium fujikuroi strain Augusto2 chromosome II	CP023090	5014829	1	125	4.7e-58	231	125	0	0	5127	N/A	N/A	N/A	N/A
800	125	gi|1775534438|gb|CP023102.1|	Fusarium fujikuroi strain I1.3 chromosome II	CP023102	5092212	1	125	4.7e-58	231	125	0	0	5127	N/A	N/A	N/A	N/A
800	125	gi|1775506160|gb|CP023078.1|	Fusarium fujikuroi strain CSV1 chromosome II	CP023078	5023961	1	125	4.7e-58	231	125	0	0	5127	N/A	N/A	N/A	N/A
801	121	gi|1841337668|gb|CP052041.1|	Fusarium oxysporum Fo47 chromosome IV	CP052041	4731052	1	121	7.53e-56	224	121	0	0	660027	N/A	N/A	N/A	N/A
801	121	gi|1807812919|emb|LT222056.1|	Fusarium graminearum genome assembly, chromosome: IV	LT222056	8055933	1	121	7.53e-56	224	121	0	0	5518	N/A	N/A	N/A	N/A
801	121	gi|1775560086|gb|CP023090.1|	Fusarium fujikuroi strain Augusto2 chromosome II	CP023090	5014829	1	121	7.53e-56	224	121	0	0	5127	N/A	N/A	N/A	N/A
801	121	gi|1775534438|gb|CP023102.1|	Fusarium fujikuroi strain I1.3 chromosome II	CP023102	5092212	1	121	7.53e-56	224	121	0	0	5127	N/A	N/A	N/A	N/A
801	121	gi|1775506160|gb|CP023078.1|	Fusarium fujikuroi strain CSV1 chromosome II	CP023078	5023961	1	121	7.53e-56	224	121	0	0	5127	N/A	N/A	N/A	N/A
803	125	gi|1841337668|gb|CP052041.1|	Fusarium oxysporum Fo47 chromosome IV	CP052041	4731052	1	125	4.7e-58	231	125	0	0	660027	N/A	N/A	N/A	N/A
803	125	gi|1815651793|gb|MN494090.1|	Beauveria bassiana strain SZY2 18S ribosomal RNA gene, internal transcribed spacer 1, 5.8S ribosomal RNA gene, internal transcribed spacer 2, 28S ribosomal RNA gene, and 28S-18S ribosomal RNA intergenic spacer, complete sequence	MN494090	7770	1	125	4.7e-58	231	125	0	0	176275	N/A	N/A	N/A	N/A
803	125	gi|1815651792|gb|MN494089.1|	Beauveria bassiana strain SZY1 18S ribosomal RNA gene, internal transcribed spacer 1, 5.8S ribosomal RNA gene, internal transcribed spacer 2, 28S ribosomal RNA gene, and 28S-18S ribosomal RNA intergenic spacer, complete sequence	MN494089	7787	1	125	4.7e-58	231	125	0	0	176275	N/A	N/A	N/A	N/A
803	125	gi|1807812919|emb|LT222056.1|	Fusarium graminearum genome assembly, chromosome: IV	LT222056	8055933	1	125	4.7e-58	231	125	0	0	5518	N/A	N/A	N/A	N/A
803	125	gi|1791107294|gb|CP020878.1|	Trichoderma reesei strain CBS999.97 chromosome VI, complete sequence	CP020878	3741771	1	125	4.7e-58	231	125	0	0	51453	N/A	N/A	N/A	N/A
805	124	gi|1841337668|gb|CP052041.1|	Fusarium oxysporum Fo47 chromosome IV	CP052041	4731052	1	124	1.67e-57	230	124	0	0	660027	N/A	N/A	N/A	N/A
805	124	gi|1815651793|gb|MN494090.1|	Beauveria bassiana strain SZY2 18S ribosomal RNA gene, internal transcribed spacer 1, 5.8S ribosomal RNA gene, internal transcribed spacer 2, 28S ribosomal RNA gene, and 28S-18S ribosomal RNA intergenic spacer, complete sequence	MN494090	7770	1	124	1.67e-57	230	124	0	0	176275	N/A	N/A	N/A	N/A
805	124	gi|1815651792|gb|MN494089.1|	Beauveria bassiana strain SZY1 18S ribosomal RNA gene, internal transcribed spacer 1, 5.8S ribosomal RNA gene, internal transcribed spacer 2, 28S ribosomal RNA gene, and 28S-18S ribosomal RNA intergenic spacer, complete sequence	MN494089	7787	1	124	1.67e-57	230	124	0	0	176275	N/A	N/A	N/A	N/A
805	124	gi|1807812919|emb|LT222056.1|	Fusarium graminearum genome assembly, chromosome: IV	LT222056	8055933	1	124	1.67e-57	230	124	0	0	5518	N/A	N/A	N/A	N/A
805	124	gi|1791107294|gb|CP020878.1|	Trichoderma reesei strain CBS999.97 chromosome VI, complete sequence	CP020878	3741771	1	124	1.67e-57	230	124	0	0	51453	N/A	N/A	N/A	N/A
820	15604	gi|2699623288|gb|CP147673.1|	Fusarium graminearum strain KSU23473 chromosome 2	CP147673	9045406	1949	5273	0	3890	2106	388	8	5518	N/A	N/A	N/A	N/A
820	15604	gi|2699619031|gb|CP147672.1|	Fusarium graminearum strain KSU23473 chromosome 1	CP147672	11768737	1949	5277	0	3819	2068	401	9	5518	N/A	N/A	N/A	N/A
820	15604	gi|2414685904|gb|CP110207.1|	Clonostachys rosea strain CR-7 chromosome 6	CP110207	6149451	9382	14105	0	3733	2021	806	86	29856	N/A	N/A	N/A	N/A
820	15604	gi|2414685902|gb|CP110205.1|	Clonostachys rosea strain CR-7 chromosome 4	CP110205	7557228	8926	14105	0	3709	2008	938	104	29856	N/A	N/A	N/A	N/A
820	15604	gi|2717305272|gb|CP151266.1|	Fusarium acuminatum isolate 1A chromosome 7	CP151266	3300366	8981	14096	0	3079	1667	1103	36	5515	N/A	N/A	N/A	N/A
828	121	gi|324984752|gb|HQ704187.1|	Gibberella avenacea isolate 376 28S-18S ribosomal RNA intergenic spacer, partial sequence	HQ704187	502	1	98	4.69e-28	132	71	9	0	40199	N/A	N/A	N/A	N/A
828	121	gi|324984797|gb|HQ704232.1|	Gibberella avenacea isolate CBS 387.62 28S-18S ribosomal RNA intergenic spacer, partial sequence	HQ704232	502	1	98	2.18e-26	126	68	10	0	40199	N/A	N/A	N/A	N/A
828	121	gi|324984790|gb|HQ704225.1|	Gibberella avenacea isolate DDPP 04293 28S-18S ribosomal RNA intergenic spacer, partial sequence	HQ704225	502	1	98	2.18e-26	126	68	10	0	40199	N/A	N/A	N/A	N/A
828	121	gi|324984781|gb|HQ704216.1|	Gibberella avenacea isolate DDPP 0702p 28S-18S ribosomal RNA intergenic spacer, partial sequence	HQ704216	502	1	98	2.18e-26	126	68	10	0	40199	N/A	N/A	N/A	N/A
828	121	gi|324984780|gb|HQ704215.1|	Gibberella avenacea isolate DDPP 0610p 28S-18S ribosomal RNA intergenic spacer, partial sequence	HQ704215	502	1	98	2.18e-26	126	68	10	0	40199	N/A	N/A	N/A	N/A
830	130	gi|324984752|gb|HQ704187.1|	Gibberella avenacea isolate 376 28S-18S ribosomal RNA intergenic spacer, partial sequence	HQ704187	502	1	96	6.67e-27	128	69	9	0	40199	N/A	N/A	N/A	N/A
830	130	gi|324984797|gb|HQ704232.1|	Gibberella avenacea isolate CBS 387.62 28S-18S ribosomal RNA intergenic spacer, partial sequence	HQ704232	502	1	96	3.11e-25	122	66	10	0	40199	N/A	N/A	N/A	N/A
830	130	gi|324984790|gb|HQ704225.1|	Gibberella avenacea isolate DDPP 04293 28S-18S ribosomal RNA intergenic spacer, partial sequence	HQ704225	502	1	96	3.11e-25	122	66	10	0	40199	N/A	N/A	N/A	N/A
830	130	gi|324984781|gb|HQ704216.1|	Gibberella avenacea isolate DDPP 0702p 28S-18S ribosomal RNA intergenic spacer, partial sequence	HQ704216	502	1	96	3.11e-25	122	66	10	0	40199	N/A	N/A	N/A	N/A
830	130	gi|324984780|gb|HQ704215.1|	Gibberella avenacea isolate DDPP 0610p 28S-18S ribosomal RNA intergenic spacer, partial sequence	HQ704215	502	1	96	3.11e-25	122	66	10	0	40199	N/A	N/A	N/A	N/A
832	124	gi|324984752|gb|HQ704187.1|	Gibberella avenacea isolate 376 28S-18S ribosomal RNA intergenic spacer, partial sequence	HQ704187	502	1	124	8.17e-21	108	58	16	6	40199	N/A	N/A	N/A	N/A
832	124	gi|324984780|gb|HQ704215.1|	Gibberella avenacea isolate DDPP 0610p 28S-18S ribosomal RNA intergenic spacer, partial sequence	HQ704215	502	1	81	1.37e-18	100	54	9	0	40199	N/A	N/A	N/A	N/A
832	124	gi|324984747|gb|HQ704182.1|	Gibberella avenacea isolate 05-003 28S-18S ribosomal RNA intergenic spacer, partial sequence	HQ704182	502	1	81	1.37e-18	100	54	9	0	40199	N/A	N/A	N/A	N/A
832	124	gi|197311059|gb|EU357893.2|	Gibberella avenacea voucher FRC R-9804 28S-18S ribosomal RNA intergenic spacer, partial sequence	EU357893	1333	1	81	1.37e-18	100	54	9	0	40199	N/A	N/A	N/A	N/A
832	124	gi|197311057|gb|EU357891.2|	Gibberella avenacea voucher FRC R-9801 28S-18S ribosomal RNA intergenic spacer, partial sequence	EU357891	1299	1	81	1.37e-18	100	54	9	0	40199	N/A	N/A	N/A	N/A
833	121	gi|324984752|gb|HQ704187.1|	Gibberella avenacea isolate 376 28S-18S ribosomal RNA intergenic spacer, partial sequence	HQ704187	502	1	121	3.68e-19	102	55	16	6	40199	N/A	N/A	N/A	N/A
833	121	gi|324984780|gb|HQ704215.1|	Gibberella avenacea isolate DDPP 0610p 28S-18S ribosomal RNA intergenic spacer, partial sequence	HQ704215	502	1	77	2.22e-16	93.5	50	9	0	40199	N/A	N/A	N/A	N/A
833	121	gi|324984747|gb|HQ704182.1|	Gibberella avenacea isolate 05-003 28S-18S ribosomal RNA intergenic spacer, partial sequence	HQ704182	502	1	77	2.22e-16	93.5	50	9	0	40199	N/A	N/A	N/A	N/A
833	121	gi|197311059|gb|EU357893.2|	Gibberella avenacea voucher FRC R-9804 28S-18S ribosomal RNA intergenic spacer, partial sequence	EU357893	1333	1	77	2.22e-16	93.5	50	9	0	40199	N/A	N/A	N/A	N/A
833	121	gi|197311057|gb|EU357891.2|	Gibberella avenacea voucher FRC R-9801 28S-18S ribosomal RNA intergenic spacer, partial sequence	EU357891	1299	1	77	2.22e-16	93.5	50	9	0	40199	N/A	N/A	N/A	N/A
834	121	gi|324984752|gb|HQ704187.1|	Gibberella avenacea isolate 376 28S-18S ribosomal RNA intergenic spacer, partial sequence	HQ704187	502	1	121	3.68e-19	102	55	16	6	40199	N/A	N/A	N/A	N/A
834	121	gi|324984780|gb|HQ704215.1|	Gibberella avenacea isolate DDPP 0610p 28S-18S ribosomal RNA intergenic spacer, partial sequence	HQ704215	502	1	121	7.97e-16	91.6	49	22	2	40199	N/A	N/A	N/A	N/A
834	121	gi|324984747|gb|HQ704182.1|	Gibberella avenacea isolate 05-003 28S-18S ribosomal RNA intergenic spacer, partial sequence	HQ704182	502	1	121	7.97e-16	91.6	49	22	2	40199	N/A	N/A	N/A	N/A
834	121	gi|197311059|gb|EU357893.2|	Gibberella avenacea voucher FRC R-9804 28S-18S ribosomal RNA intergenic spacer, partial sequence	EU357893	1333	1	121	7.97e-16	91.6	49	22	2	40199	N/A	N/A	N/A	N/A
834	121	gi|197311057|gb|EU357891.2|	Gibberella avenacea voucher FRC R-9801 28S-18S ribosomal RNA intergenic spacer, partial sequence	EU357891	1299	1	121	7.97e-16	91.6	49	22	2	40199	N/A	N/A	N/A	N/A
835	122	gi|324984752|gb|HQ704187.1|	Gibberella avenacea isolate 376 28S-18S ribosomal RNA intergenic spacer, partial sequence	HQ704187	502	1	120	1.34e-18	100	54	16	6	40199	N/A	N/A	N/A	N/A
835	122	gi|324984780|gb|HQ704215.1|	Gibberella avenacea isolate DDPP 0610p 28S-18S ribosomal RNA intergenic spacer, partial sequence	HQ704215	502	1	120	2.9e-15	89.8	48	22	2	40199	N/A	N/A	N/A	N/A
835	122	gi|324984747|gb|HQ704182.1|	Gibberella avenacea isolate 05-003 28S-18S ribosomal RNA intergenic spacer, partial sequence	HQ704182	502	1	120	2.9e-15	89.8	48	22	2	40199	N/A	N/A	N/A	N/A
835	122	gi|197311059|gb|EU357893.2|	Gibberella avenacea voucher FRC R-9804 28S-18S ribosomal RNA intergenic spacer, partial sequence	EU357893	1333	1	120	2.9e-15	89.8	48	22	2	40199	N/A	N/A	N/A	N/A
835	122	gi|197311057|gb|EU357891.2|	Gibberella avenacea voucher FRC R-9801 28S-18S ribosomal RNA intergenic spacer, partial sequence	EU357891	1299	1	120	2.9e-15	89.8	48	22	2	40199	N/A	N/A	N/A	N/A
836	121	gi|324984752|gb|HQ704187.1|	Gibberella avenacea isolate 376 28S-18S ribosomal RNA intergenic spacer, partial sequence	HQ704187	502	1	118	1.71e-17	97.1	52	16	6	40199	N/A	N/A	N/A	N/A
836	121	gi|324984780|gb|HQ704215.1|	Gibberella avenacea isolate DDPP 0610p 28S-18S ribosomal RNA intergenic spacer, partial sequence	HQ704215	502	1	118	3.71e-14	86.1	46	22	2	40199	N/A	N/A	N/A	N/A
836	121	gi|324984747|gb|HQ704182.1|	Gibberella avenacea isolate 05-003 28S-18S ribosomal RNA intergenic spacer, partial sequence	HQ704182	502	1	118	3.71e-14	86.1	46	22	2	40199	N/A	N/A	N/A	N/A
836	121	gi|197311059|gb|EU357893.2|	Gibberella avenacea voucher FRC R-9804 28S-18S ribosomal RNA intergenic spacer, partial sequence	EU357893	1333	1	118	3.71e-14	86.1	46	22	2	40199	N/A	N/A	N/A	N/A
836	121	gi|197311057|gb|EU357891.2|	Gibberella avenacea voucher FRC R-9801 28S-18S ribosomal RNA intergenic spacer, partial sequence	EU357891	1299	1	118	3.71e-14	86.1	46	22	2	40199	N/A	N/A	N/A	N/A
840	180	gi|1860287934|gb|MT649581.1|	Fusarium sp. isolate 89 small subunit ribosomal RNA gene, partial sequence	MT649581	1654	1	180	9.13e-87	327	177	1	0	29916	N/A	N/A	N/A	N/A
840	180	gi|1860287905|gb|MT649552.1|	Fusarium sp. isolate 59 small subunit ribosomal RNA gene, partial sequence	MT649552	1652	1	180	9.13e-87	327	177	1	0	29916	N/A	N/A	N/A	N/A
840	180	gi|1860287900|gb|MT649547.1|	Fusarium sp. isolate 54 small subunit ribosomal RNA gene, partial sequence	MT649547	1653	1	180	9.13e-87	327	177	1	0	29916	N/A	N/A	N/A	N/A
840	180	gi|1860287897|gb|MT649544.1|	Fusarium sp. isolate 51 small subunit ribosomal RNA gene, partial sequence	MT649544	1631	1	180	9.13e-87	327	177	1	0	29916	N/A	N/A	N/A	N/A
840	180	gi|1860287889|gb|MT649536.1|	Fusarium oxysporum isolate 43 small subunit ribosomal RNA gene, partial sequence	MT649536	1650	1	180	9.13e-87	327	177	1	0	5507	N/A	N/A	N/A	N/A
861	266	gi|2717306168|gb|CP151270.1|	Fusarium acuminatum isolate 1A chromosome 11	CP151270	46229	1	265	3.81e-122	446	241	8	0	5515	N/A	N/A	N/A	N/A
861	266	gi|1835927594|gb|MT269798.1|	Fusarium tricinctum mitochondrion, complete genome	MT269798	46314	1	265	1.77e-120	440	238	9	0	61284	N/A	N/A	N/A	N/A
861	266	gi|1812380717|gb|MT036677.1|	Fusarium culmorum mitochondrion, complete genome	MT036677	103845	11	116	4.48e-07	63.9	34	13	7	5516	N/A	N/A	N/A	N/A
861	266	gi|1812380301|gb|MT036670.1|	Fusarium culmorum mitochondrion, complete genome	MT036670	105625	11	116	4.48e-07	63.9	34	13	7	5516	N/A	N/A	N/A	N/A
861	266	gi|1812380243|gb|MT036669.1|	Fusarium culmorum mitochondrion, complete genome	MT036669	103845	11	116	4.48e-07	63.9	34	13	7	5516	N/A	N/A	N/A	N/A
863	125	gi|1848665072|gb|MT563084.1|	Fusarium sp. isolate ZH2-2 internal transcribed spacer 1, partial sequence; 5.8S ribosomal RNA gene and internal transcribed spacer 2, complete sequence; and large subunit ribosomal RNA gene, partial sequence	MT563084	1037	1	125	4.7e-58	231	125	0	0	29916	N/A	N/A	N/A	N/A
863	125	gi|1848000355|gb|MT557494.1|	Fusarium sp. isolate RL303 internal transcribed spacer 1, partial sequence; 5.8S ribosomal RNA gene and internal transcribed spacer 2, complete sequence; and large subunit ribosomal RNA gene, partial sequence	MT557494	700	1	125	4.7e-58	231	125	0	0	29916	N/A	N/A	N/A	N/A
863	125	gi|1848000352|gb|MT557491.1|	Fusarium sp. isolate RL433 internal transcribed spacer 1, partial sequence; 5.8S ribosomal RNA gene and internal transcribed spacer 2, complete sequence; and large subunit ribosomal RNA gene, partial sequence	MT557491	650	1	125	4.7e-58	231	125	0	0	29916	N/A	N/A	N/A	N/A
863	125	gi|1848000276|gb|MT557415.1|	Fusarium sp. isolate RL815 internal transcribed spacer 1, partial sequence; 5.8S ribosomal RNA gene and internal transcribed spacer 2, complete sequence; and large subunit ribosomal RNA gene, partial sequence	MT557415	700	1	125	4.7e-58	231	125	0	0	29916	N/A	N/A	N/A	N/A
863	125	gi|1848000261|gb|MT557400.1|	Fusarium sp. isolate RL698 internal transcribed spacer 1, partial sequence; 5.8S ribosomal RNA gene and internal transcribed spacer 2, complete sequence; and large subunit ribosomal RNA gene, partial sequence	MT557400	700	1	125	4.7e-58	231	125	0	0	29916	N/A	N/A	N/A	N/A
867	127	gi|1824305939|gb|MT123351.1|	Calonectria ilicicola strain GDMZ12 mitochondrion	MT123351	47051	7	127	3.76e-49	202	109	4	0	182845	N/A	N/A	N/A	N/A
867	127	gi|1820345299|gb|MT118659.1|	Calonectria ilicicola isolate JXLN31 mitochondrion, complete genome	MT118659	46105	1	127	3.76e-49	202	109	6	0	182845	N/A	N/A	N/A	N/A
867	127	gi|1820345262|gb|MT118658.1|	Calonectria ilicicola strain ZJHZ01 mitochondrion, complete genome	MT118658	64421	1	127	3.76e-49	202	109	6	0	182845	N/A	N/A	N/A	N/A
867	127	gi|1820345227|gb|MT118657.1|	Calonectria ilicicola strain GDBL60 mitochondrion, complete genome	MT118657	60843	7	127	3.76e-49	202	109	4	0	182845	N/A	N/A	N/A	N/A
867	127	gi|1820345205|gb|MT118656.1|	Calonectria ilicicola strain GDBL02 mitochondrion, complete genome	MT118656	41187	1	127	3.76e-49	202	109	6	0	182845	N/A	N/A	N/A	N/A
868	126	gi|1824305939|gb|MT123351.1|	Calonectria ilicicola strain GDMZ12 mitochondrion	MT123351	47051	1	124	3.72e-49	202	109	5	0	182845	N/A	N/A	N/A	N/A
868	126	gi|1820345299|gb|MT118659.1|	Calonectria ilicicola isolate JXLN31 mitochondrion, complete genome	MT118659	46105	1	121	3.72e-49	202	109	4	0	182845	N/A	N/A	N/A	N/A
868	126	gi|1820345262|gb|MT118658.1|	Calonectria ilicicola strain ZJHZ01 mitochondrion, complete genome	MT118658	64421	1	121	3.72e-49	202	109	4	0	182845	N/A	N/A	N/A	N/A
868	126	gi|1820345227|gb|MT118657.1|	Calonectria ilicicola strain GDBL60 mitochondrion, complete genome	MT118657	60843	1	124	3.72e-49	202	109	5	0	182845	N/A	N/A	N/A	N/A
868	126	gi|1820345205|gb|MT118656.1|	Calonectria ilicicola strain GDBL02 mitochondrion, complete genome	MT118656	41187	1	121	3.72e-49	202	109	4	0	182845	N/A	N/A	N/A	N/A
883	125	gi|1859735575|gb|MT644893.1|	Hypoxylon fragiforme isolate DM1087 small subunit ribosomal RNA gene, partial sequence; internal transcribed spacer 1, 5.8S ribosomal RNA gene, and internal transcribed spacer 2, complete sequence; and large subunit ribosomal RNA gene, partial sequence	MT644893	5786	1	125	4.7e-58	231	125	0	0	63214	N/A	N/A	N/A	N/A
883	125	gi|1859735559|gb|MT644877.1|	Nectria cinnabarina isolate DM1152 small subunit ribosomal RNA gene, partial sequence; internal transcribed spacer 1, 5.8S ribosomal RNA gene, and internal transcribed spacer 2, complete sequence; and large subunit ribosomal RNA gene, partial sequence	MT644877	5163	1	125	4.7e-58	231	125	0	0	29855	N/A	N/A	N/A	N/A
883	125	gi|1859735547|gb|MT644865.1|	Hypocreopsis lichenoides isolate DM1176 small subunit ribosomal RNA gene, partial sequence; internal transcribed spacer 1, 5.8S ribosomal RNA gene, and internal transcribed spacer 2, complete sequence; and large subunit ribosomal RNA gene, partial sequence	MT644865	5150	1	125	4.7e-58	231	125	0	0	1052584	N/A	N/A	N/A	N/A
883	125	gi|1841337668|gb|CP052041.1|	Fusarium oxysporum Fo47 chromosome IV	CP052041	4731052	1	125	4.7e-58	231	125	0	0	660027	N/A	N/A	N/A	N/A
883	125	gi|1829864386|gb|CP050920.1|	Pyricularia oryzae strain LpKY97 chromosome 1	CP050920	6359358	1	125	4.7e-58	231	125	0	0	318829	N/A	N/A	N/A	N/A
885	122	gi|1859735575|gb|MT644893.1|	Hypoxylon fragiforme isolate DM1087 small subunit ribosomal RNA gene, partial sequence; internal transcribed spacer 1, 5.8S ribosomal RNA gene, and internal transcribed spacer 2, complete sequence; and large subunit ribosomal RNA gene, partial sequence	MT644893	5786	1	122	2.12e-56	226	122	0	0	63214	N/A	N/A	N/A	N/A
885	122	gi|1859735559|gb|MT644877.1|	Nectria cinnabarina isolate DM1152 small subunit ribosomal RNA gene, partial sequence; internal transcribed spacer 1, 5.8S ribosomal RNA gene, and internal transcribed spacer 2, complete sequence; and large subunit ribosomal RNA gene, partial sequence	MT644877	5163	1	122	2.12e-56	226	122	0	0	29855	N/A	N/A	N/A	N/A
885	122	gi|1859735547|gb|MT644865.1|	Hypocreopsis lichenoides isolate DM1176 small subunit ribosomal RNA gene, partial sequence; internal transcribed spacer 1, 5.8S ribosomal RNA gene, and internal transcribed spacer 2, complete sequence; and large subunit ribosomal RNA gene, partial sequence	MT644865	5150	1	122	2.12e-56	226	122	0	0	1052584	N/A	N/A	N/A	N/A
885	122	gi|1841337668|gb|CP052041.1|	Fusarium oxysporum Fo47 chromosome IV	CP052041	4731052	1	122	2.12e-56	226	122	0	0	660027	N/A	N/A	N/A	N/A
885	122	gi|1829864386|gb|CP050920.1|	Pyricularia oryzae strain LpKY97 chromosome 1	CP050920	6359358	1	122	2.12e-56	226	122	0	0	318829	N/A	N/A	N/A	N/A
886	121	gi|1859735575|gb|MT644893.1|	Hypoxylon fragiforme isolate DM1087 small subunit ribosomal RNA gene, partial sequence; internal transcribed spacer 1, 5.8S ribosomal RNA gene, and internal transcribed spacer 2, complete sequence; and large subunit ribosomal RNA gene, partial sequence	MT644893	5786	1	121	7.53e-56	224	121	0	0	63214	N/A	N/A	N/A	N/A
886	121	gi|1859735559|gb|MT644877.1|	Nectria cinnabarina isolate DM1152 small subunit ribosomal RNA gene, partial sequence; internal transcribed spacer 1, 5.8S ribosomal RNA gene, and internal transcribed spacer 2, complete sequence; and large subunit ribosomal RNA gene, partial sequence	MT644877	5163	1	121	7.53e-56	224	121	0	0	29855	N/A	N/A	N/A	N/A
886	121	gi|1859735547|gb|MT644865.1|	Hypocreopsis lichenoides isolate DM1176 small subunit ribosomal RNA gene, partial sequence; internal transcribed spacer 1, 5.8S ribosomal RNA gene, and internal transcribed spacer 2, complete sequence; and large subunit ribosomal RNA gene, partial sequence	MT644865	5150	1	121	7.53e-56	224	121	0	0	1052584	N/A	N/A	N/A	N/A
886	121	gi|1841337668|gb|CP052041.1|	Fusarium oxysporum Fo47 chromosome IV	CP052041	4731052	1	121	7.53e-56	224	121	0	0	660027	N/A	N/A	N/A	N/A
886	121	gi|1829864386|gb|CP050920.1|	Pyricularia oryzae strain LpKY97 chromosome 1	CP050920	6359358	1	121	7.53e-56	224	121	0	0	318829	N/A	N/A	N/A	N/A
894	148	gi|2235261070|ref|NC_063082.1|	Exserohilum rostratum isolate ZM170581 mitochondrion, complete genome	NC_063082	64620	1	146	5.91e-43	182	98	16	0	1659837	N/A	N/A	N/A	N/A
894	148	gi|2663325311|emb|OZ004890.1|	Russula olivacea genome assembly, organelle: mitochondrion	OZ004890	55352	5	148	7.64e-42	178	96	14	2	152966	N/A	N/A	N/A	N/A
894	148	gi|2663325298|emb|OZ004880.1|	Russula olivacea genome assembly, chromosome: 2	OZ004880	4256171	5	148	7.64e-42	178	96	14	2	152966	N/A	N/A	N/A	N/A
894	148	gi|1442329546|ref|NC_038206.1|	Lactifluus hygrophoroides mitochondrion, complete genome	NC_038206	48541	3	148	2.75e-41	176	95	15	2	1837245	N/A	N/A	N/A	N/A
894	148	gi|1299049890|ref|NC_036417.1|	Bipolaris cookei strain LSLP18 mitochondrion, complete genome	NC_036417	135790	1	146	2.75e-41	176	95	17	0	74410	N/A	N/A	N/A	N/A
896	167	gi|1835927594|gb|MT269798.1|	Fusarium tricinctum mitochondrion, complete genome	MT269798	46314	1	167	3.04e-76	292	158	3	0	61284	N/A	N/A	N/A	N/A
896	167	gi|2717306168|gb|CP151270.1|	Fusarium acuminatum isolate 1A chromosome 11	CP151270	46229	1	167	3.04e-76	292	158	3	0	5515	N/A	N/A	N/A	N/A
896	167	gi|372291194|ref|NC_016680.1|	Fusarium solani mitochondrion, complete genome	NC_016680	62978	1	167	1.41e-74	287	155	4	0	169388	N/A	N/A	N/A	N/A
896	167	gi|2258688609|ref|NC_064341.1|	Auricularia delicata mitochondrion, complete genome	NC_064341	189696	1	167	3.06e-71	276	149	6	0	160860	N/A	N/A	N/A	N/A
896	167	gi|1811916177|gb|MN977366.1|	Arthrobotrys oligospora strain YMF1.03037 mitochondrion, complete genome	MN977366	165815	15	167	1.94e-33	150	81	24	0	2813651	N/A	N/A	N/A	N/A
901	123	gi|1859735559|gb|MT644877.1|	Nectria cinnabarina isolate DM1152 small subunit ribosomal RNA gene, partial sequence; internal transcribed spacer 1, 5.8S ribosomal RNA gene, and internal transcribed spacer 2, complete sequence; and large subunit ribosomal RNA gene, partial sequence	MT644877	5163	1	123	5.95e-57	228	123	0	0	29855	N/A	N/A	N/A	N/A
901	123	gi|1815651793|gb|MN494090.1|	Beauveria bassiana strain SZY2 18S ribosomal RNA gene, internal transcribed spacer 1, 5.8S ribosomal RNA gene, internal transcribed spacer 2, 28S ribosomal RNA gene, and 28S-18S ribosomal RNA intergenic spacer, complete sequence	MN494090	7770	1	123	5.95e-57	228	123	0	0	176275	N/A	N/A	N/A	N/A
901	123	gi|1815651792|gb|MN494089.1|	Beauveria bassiana strain SZY1 18S ribosomal RNA gene, internal transcribed spacer 1, 5.8S ribosomal RNA gene, internal transcribed spacer 2, 28S ribosomal RNA gene, and 28S-18S ribosomal RNA intergenic spacer, complete sequence	MN494089	7787	1	123	5.95e-57	228	123	0	0	176275	N/A	N/A	N/A	N/A
901	123	gi|1807812919|emb|LT222056.1|	Fusarium graminearum genome assembly, chromosome: IV	LT222056	8055933	1	123	5.95e-57	228	123	0	0	5518	N/A	N/A	N/A	N/A
901	123	gi|1775560086|gb|CP023090.1|	Fusarium fujikuroi strain Augusto2 chromosome II	CP023090	5014829	1	123	5.95e-57	228	123	0	0	5127	N/A	N/A	N/A	N/A
905	122	gi|1859735559|gb|MT644877.1|	Nectria cinnabarina isolate DM1152 small subunit ribosomal RNA gene, partial sequence; internal transcribed spacer 1, 5.8S ribosomal RNA gene, and internal transcribed spacer 2, complete sequence; and large subunit ribosomal RNA gene, partial sequence	MT644877	5163	1	122	2.12e-56	226	122	0	0	29855	N/A	N/A	N/A	N/A
905	122	gi|1815651793|gb|MN494090.1|	Beauveria bassiana strain SZY2 18S ribosomal RNA gene, internal transcribed spacer 1, 5.8S ribosomal RNA gene, internal transcribed spacer 2, 28S ribosomal RNA gene, and 28S-18S ribosomal RNA intergenic spacer, complete sequence	MN494090	7770	1	122	2.12e-56	226	122	0	0	176275	N/A	N/A	N/A	N/A
905	122	gi|1815651792|gb|MN494089.1|	Beauveria bassiana strain SZY1 18S ribosomal RNA gene, internal transcribed spacer 1, 5.8S ribosomal RNA gene, internal transcribed spacer 2, 28S ribosomal RNA gene, and 28S-18S ribosomal RNA intergenic spacer, complete sequence	MN494089	7787	1	122	2.12e-56	226	122	0	0	176275	N/A	N/A	N/A	N/A
905	122	gi|1807812919|emb|LT222056.1|	Fusarium graminearum genome assembly, chromosome: IV	LT222056	8055933	1	122	2.12e-56	226	122	0	0	5518	N/A	N/A	N/A	N/A
905	122	gi|1775560086|gb|CP023090.1|	Fusarium fujikuroi strain Augusto2 chromosome II	CP023090	5014829	1	122	2.12e-56	226	122	0	0	5127	N/A	N/A	N/A	N/A
906	121	gi|1859735559|gb|MT644877.1|	Nectria cinnabarina isolate DM1152 small subunit ribosomal RNA gene, partial sequence; internal transcribed spacer 1, 5.8S ribosomal RNA gene, and internal transcribed spacer 2, complete sequence; and large subunit ribosomal RNA gene, partial sequence	MT644877	5163	1	121	7.53e-56	224	121	0	0	29855	N/A	N/A	N/A	N/A
906	121	gi|1815651793|gb|MN494090.1|	Beauveria bassiana strain SZY2 18S ribosomal RNA gene, internal transcribed spacer 1, 5.8S ribosomal RNA gene, internal transcribed spacer 2, 28S ribosomal RNA gene, and 28S-18S ribosomal RNA intergenic spacer, complete sequence	MN494090	7770	1	121	7.53e-56	224	121	0	0	176275	N/A	N/A	N/A	N/A
906	121	gi|1815651792|gb|MN494089.1|	Beauveria bassiana strain SZY1 18S ribosomal RNA gene, internal transcribed spacer 1, 5.8S ribosomal RNA gene, internal transcribed spacer 2, 28S ribosomal RNA gene, and 28S-18S ribosomal RNA intergenic spacer, complete sequence	MN494089	7787	1	121	7.53e-56	224	121	0	0	176275	N/A	N/A	N/A	N/A
906	121	gi|1807812919|emb|LT222056.1|	Fusarium graminearum genome assembly, chromosome: IV	LT222056	8055933	1	121	7.53e-56	224	121	0	0	5518	N/A	N/A	N/A	N/A
906	121	gi|1775560086|gb|CP023090.1|	Fusarium fujikuroi strain Augusto2 chromosome II	CP023090	5014829	1	121	7.53e-56	224	121	0	0	5127	N/A	N/A	N/A	N/A
907	122	gi|1859735559|gb|MT644877.1|	Nectria cinnabarina isolate DM1152 small subunit ribosomal RNA gene, partial sequence; internal transcribed spacer 1, 5.8S ribosomal RNA gene, and internal transcribed spacer 2, complete sequence; and large subunit ribosomal RNA gene, partial sequence	MT644877	5163	1	122	2.12e-56	226	122	0	0	29855	N/A	N/A	N/A	N/A
907	122	gi|1815651793|gb|MN494090.1|	Beauveria bassiana strain SZY2 18S ribosomal RNA gene, internal transcribed spacer 1, 5.8S ribosomal RNA gene, internal transcribed spacer 2, 28S ribosomal RNA gene, and 28S-18S ribosomal RNA intergenic spacer, complete sequence	MN494090	7770	1	122	2.12e-56	226	122	0	0	176275	N/A	N/A	N/A	N/A
907	122	gi|1815651792|gb|MN494089.1|	Beauveria bassiana strain SZY1 18S ribosomal RNA gene, internal transcribed spacer 1, 5.8S ribosomal RNA gene, internal transcribed spacer 2, 28S ribosomal RNA gene, and 28S-18S ribosomal RNA intergenic spacer, complete sequence	MN494089	7787	1	122	2.12e-56	226	122	0	0	176275	N/A	N/A	N/A	N/A
907	122	gi|1807812919|emb|LT222056.1|	Fusarium graminearum genome assembly, chromosome: IV	LT222056	8055933	1	122	2.12e-56	226	122	0	0	5518	N/A	N/A	N/A	N/A
907	122	gi|1775560086|gb|CP023090.1|	Fusarium fujikuroi strain Augusto2 chromosome II	CP023090	5014829	1	122	2.12e-56	226	122	0	0	5127	N/A	N/A	N/A	N/A
910	121	gi|1859735559|gb|MT644877.1|	Nectria cinnabarina isolate DM1152 small subunit ribosomal RNA gene, partial sequence; internal transcribed spacer 1, 5.8S ribosomal RNA gene, and internal transcribed spacer 2, complete sequence; and large subunit ribosomal RNA gene, partial sequence	MT644877	5163	1	121	7.53e-56	224	121	0	0	29855	N/A	N/A	N/A	N/A
910	121	gi|1807812919|emb|LT222056.1|	Fusarium graminearum genome assembly, chromosome: IV	LT222056	8055933	1	121	7.53e-56	224	121	0	0	5518	N/A	N/A	N/A	N/A
910	121	gi|1775560086|gb|CP023090.1|	Fusarium fujikuroi strain Augusto2 chromosome II	CP023090	5014829	1	121	7.53e-56	224	121	0	0	5127	N/A	N/A	N/A	N/A
910	121	gi|1775534438|gb|CP023102.1|	Fusarium fujikuroi strain I1.3 chromosome II	CP023102	5092212	1	121	7.53e-56	224	121	0	0	5127	N/A	N/A	N/A	N/A
910	121	gi|1775506160|gb|CP023078.1|	Fusarium fujikuroi strain CSV1 chromosome II	CP023078	5023961	1	121	7.53e-56	224	121	0	0	5127	N/A	N/A	N/A	N/A
912	121	gi|1807812919|emb|LT222056.1|	Fusarium graminearum genome assembly, chromosome: IV	LT222056	8055933	1	121	7.53e-56	224	121	0	0	5518	N/A	N/A	N/A	N/A
912	121	gi|1775560086|gb|CP023090.1|	Fusarium fujikuroi strain Augusto2 chromosome II	CP023090	5014829	1	121	7.53e-56	224	121	0	0	5127	N/A	N/A	N/A	N/A
912	121	gi|1775534438|gb|CP023102.1|	Fusarium fujikuroi strain I1.3 chromosome II	CP023102	5092212	1	121	7.53e-56	224	121	0	0	5127	N/A	N/A	N/A	N/A
912	121	gi|1775506160|gb|CP023078.1|	Fusarium fujikuroi strain CSV1 chromosome II	CP023078	5023961	1	121	7.53e-56	224	121	0	0	5127	N/A	N/A	N/A	N/A
912	121	gi|1519333060|gb|CP031388.1|	Epichloe festucae Fl1 chromosome 4, complete sequence	CP031388	3252422	1	121	7.53e-56	224	121	0	0	877507	N/A	N/A	N/A	N/A
913	121	gi|1807812919|emb|LT222056.1|	Fusarium graminearum genome assembly, chromosome: IV	LT222056	8055933	1	121	7.53e-56	224	121	0	0	5518	N/A	N/A	N/A	N/A
913	121	gi|1775560086|gb|CP023090.1|	Fusarium fujikuroi strain Augusto2 chromosome II	CP023090	5014829	1	121	7.53e-56	224	121	0	0	5127	N/A	N/A	N/A	N/A
913	121	gi|1775534438|gb|CP023102.1|	Fusarium fujikuroi strain I1.3 chromosome II	CP023102	5092212	1	121	7.53e-56	224	121	0	0	5127	N/A	N/A	N/A	N/A
913	121	gi|1775506160|gb|CP023078.1|	Fusarium fujikuroi strain CSV1 chromosome II	CP023078	5023961	1	121	7.53e-56	224	121	0	0	5127	N/A	N/A	N/A	N/A
913	121	gi|1519333060|gb|CP031388.1|	Epichloe festucae Fl1 chromosome 4, complete sequence	CP031388	3252422	1	121	7.53e-56	224	121	0	0	877507	N/A	N/A	N/A	N/A
915	124	gi|1807812919|emb|LT222056.1|	Fusarium graminearum genome assembly, chromosome: IV	LT222056	8055933	1	124	1.67e-57	230	124	0	0	5518	N/A	N/A	N/A	N/A
915	124	gi|1775560086|gb|CP023090.1|	Fusarium fujikuroi strain Augusto2 chromosome II	CP023090	5014829	1	124	1.67e-57	230	124	0	0	5127	N/A	N/A	N/A	N/A
915	124	gi|1775534438|gb|CP023102.1|	Fusarium fujikuroi strain I1.3 chromosome II	CP023102	5092212	1	124	1.67e-57	230	124	0	0	5127	N/A	N/A	N/A	N/A
915	124	gi|1775506160|gb|CP023078.1|	Fusarium fujikuroi strain CSV1 chromosome II	CP023078	5023961	1	124	1.67e-57	230	124	0	0	5127	N/A	N/A	N/A	N/A
915	124	gi|1352677129|emb|LN649232.1|	Fusarium venenatum strain A3/5 genome assembly, chromosome: IIII	LN649232	9101081	1	124	1.67e-57	230	124	0	0	56646	N/A	N/A	N/A	N/A
917	121	gi|1807812919|emb|LT222056.1|	Fusarium graminearum genome assembly, chromosome: IV	LT222056	8055933	1	121	7.53e-56	224	121	0	0	5518	N/A	N/A	N/A	N/A
917	121	gi|1775560086|gb|CP023090.1|	Fusarium fujikuroi strain Augusto2 chromosome II	CP023090	5014829	1	121	7.53e-56	224	121	0	0	5127	N/A	N/A	N/A	N/A
917	121	gi|1775534438|gb|CP023102.1|	Fusarium fujikuroi strain I1.3 chromosome II	CP023102	5092212	1	121	7.53e-56	224	121	0	0	5127	N/A	N/A	N/A	N/A
917	121	gi|1775506160|gb|CP023078.1|	Fusarium fujikuroi strain CSV1 chromosome II	CP023078	5023961	1	121	7.53e-56	224	121	0	0	5127	N/A	N/A	N/A	N/A
917	121	gi|1352677129|emb|LN649232.1|	Fusarium venenatum strain A3/5 genome assembly, chromosome: IIII	LN649232	9101081	1	121	7.53e-56	224	121	0	0	56646	N/A	N/A	N/A	N/A
918	124	gi|1807812919|emb|LT222056.1|	Fusarium graminearum genome assembly, chromosome: IV	LT222056	8055933	1	124	1.67e-57	230	124	0	0	5518	N/A	N/A	N/A	N/A
918	124	gi|1775560086|gb|CP023090.1|	Fusarium fujikuroi strain Augusto2 chromosome II	CP023090	5014829	1	124	1.67e-57	230	124	0	0	5127	N/A	N/A	N/A	N/A
918	124	gi|1775534438|gb|CP023102.1|	Fusarium fujikuroi strain I1.3 chromosome II	CP023102	5092212	1	124	1.67e-57	230	124	0	0	5127	N/A	N/A	N/A	N/A
918	124	gi|1775506160|gb|CP023078.1|	Fusarium fujikuroi strain CSV1 chromosome II	CP023078	5023961	1	124	1.67e-57	230	124	0	0	5127	N/A	N/A	N/A	N/A
918	124	gi|1352677129|emb|LN649232.1|	Fusarium venenatum strain A3/5 genome assembly, chromosome: IIII	LN649232	9101081	1	124	1.67e-57	230	124	0	0	56646	N/A	N/A	N/A	N/A
923	257	gi|1835927594|gb|MT269798.1|	Fusarium tricinctum mitochondrion, complete genome	MT269798	46314	1	257	4.71e-126	459	248	3	0	61284	N/A	N/A	N/A	N/A
923	257	gi|2717306168|gb|CP151270.1|	Fusarium acuminatum isolate 1A chromosome 11	CP151270	46229	1	257	4.71e-126	459	248	3	0	5515	N/A	N/A	N/A	N/A
923	257	gi|1206256865|emb|LT841233.1|	Fusarium oxysporum f. sp. dianthi partial nad2 gene for mitochondrially encoded NADH dehydrogenase 2, strain Fod008	LT841233	45694	74	250	1.44e-61	244	132	15	0	42551	N/A	N/A	N/A	N/A
923	257	gi|1206256821|emb|LT841219.1|	Fusarium oxysporum f. sp. dianthi partial nad2 gene for mitochondrially encoded NADH dehydrogenase 2, strain Fod001	LT841219	44947	74	250	1.44e-61	244	132	15	0	42551	N/A	N/A	N/A	N/A
923	257	gi|1839127525|gb|MT010933.1|	Fusarium oxysporum culture CBS:130302 strain CBS 130302 mitochondrion, complete genome	MT010933	47288	74	250	6.68e-60	239	129	16	0	5507	N/A	N/A	N/A	N/A
930	121	gi|1859735547|gb|MT644865.1|	Hypocreopsis lichenoides isolate DM1176 small subunit ribosomal RNA gene, partial sequence; internal transcribed spacer 1, 5.8S ribosomal RNA gene, and internal transcribed spacer 2, complete sequence; and large subunit ribosomal RNA gene, partial sequence	MT644865	5150	1	121	7.53e-56	224	121	0	0	1052584	N/A	N/A	N/A	N/A
930	121	gi|1807812919|emb|LT222056.1|	Fusarium graminearum genome assembly, chromosome: IV	LT222056	8055933	1	121	7.53e-56	224	121	0	0	5518	N/A	N/A	N/A	N/A
930	121	gi|1714599726|gb|MK541035.1|	Colletotrichum nymphaeae isolate RB190 internal transcribed spacer 1, partial sequence; 5.8S ribosomal RNA gene, internal transcribed spacer 2, 28S ribosomal RNA gene, and intergenic spacer, complete sequence; and 18S ribosomal RNA gene, partial sequence	MK541035	8099	1	121	7.53e-56	224	121	0	0	306554	N/A	N/A	N/A	N/A
930	121	gi|1714599722|gb|MK541031.1|	Colletotrichum fioriniae isolate RB111 internal transcribed spacer 1, partial sequence; 5.8S ribosomal RNA gene, internal transcribed spacer 2, 28S ribosomal RNA gene, and intergenic spacer, complete sequence; and 18S ribosomal RNA gene, partial sequence	MK541031	7942	1	121	7.53e-56	224	121	0	0	710243	N/A	N/A	N/A	N/A
930	121	gi|1714599721|gb|MK541030.1|	Colletotrichum abscissum isolate RB197 internal transcribed spacer 1, partial sequence; 5.8S ribosomal RNA gene, internal transcribed spacer 2, 28S ribosomal RNA gene, and intergenic spacer, complete sequence; and 18S ribosomal RNA gene, partial sequence	MK541030	7928	1	121	7.53e-56	224	121	0	0	1671311	N/A	N/A	N/A	N/A
933	121	gi|1859735547|gb|MT644865.1|	Hypocreopsis lichenoides isolate DM1176 small subunit ribosomal RNA gene, partial sequence; internal transcribed spacer 1, 5.8S ribosomal RNA gene, and internal transcribed spacer 2, complete sequence; and large subunit ribosomal RNA gene, partial sequence	MT644865	5150	1	121	7.53e-56	224	121	0	0	1052584	N/A	N/A	N/A	N/A
933	121	gi|1807812919|emb|LT222056.1|	Fusarium graminearum genome assembly, chromosome: IV	LT222056	8055933	1	121	7.53e-56	224	121	0	0	5518	N/A	N/A	N/A	N/A
933	121	gi|1714599728|gb|MK541037.1|	Colletotrichum lupini isolate RB221 internal transcribed spacer 1, partial sequence; 5.8S ribosomal RNA gene, internal transcribed spacer 2, 28S ribosomal RNA gene, and intergenic spacer, complete sequence; and 18S ribosomal RNA gene, partial sequence	MK541037	8415	1	121	7.53e-56	224	121	0	0	145971	N/A	N/A	N/A	N/A
933	121	gi|1714599727|gb|MK541036.1|	Colletotrichum lupini isolate RB173 internal transcribed spacer 1, partial sequence; 5.8S ribosomal RNA gene, internal transcribed spacer 2, 28S ribosomal RNA gene, and intergenic spacer, complete sequence; and 18S ribosomal RNA gene, partial sequence	MK541036	8415	1	121	7.53e-56	224	121	0	0	145971	N/A	N/A	N/A	N/A
933	121	gi|1714599726|gb|MK541035.1|	Colletotrichum nymphaeae isolate RB190 internal transcribed spacer 1, partial sequence; 5.8S ribosomal RNA gene, internal transcribed spacer 2, 28S ribosomal RNA gene, and intergenic spacer, complete sequence; and 18S ribosomal RNA gene, partial sequence	MK541035	8099	1	121	7.53e-56	224	121	0	0	306554	N/A	N/A	N/A	N/A
934	121	gi|1859735547|gb|MT644865.1|	Hypocreopsis lichenoides isolate DM1176 small subunit ribosomal RNA gene, partial sequence; internal transcribed spacer 1, 5.8S ribosomal RNA gene, and internal transcribed spacer 2, complete sequence; and large subunit ribosomal RNA gene, partial sequence	MT644865	5150	1	121	7.53e-56	224	121	0	0	1052584	N/A	N/A	N/A	N/A
934	121	gi|1807812919|emb|LT222056.1|	Fusarium graminearum genome assembly, chromosome: IV	LT222056	8055933	1	121	7.53e-56	224	121	0	0	5518	N/A	N/A	N/A	N/A
934	121	gi|1714599728|gb|MK541037.1|	Colletotrichum lupini isolate RB221 internal transcribed spacer 1, partial sequence; 5.8S ribosomal RNA gene, internal transcribed spacer 2, 28S ribosomal RNA gene, and intergenic spacer, complete sequence; and 18S ribosomal RNA gene, partial sequence	MK541037	8415	1	121	7.53e-56	224	121	0	0	145971	N/A	N/A	N/A	N/A
934	121	gi|1714599727|gb|MK541036.1|	Colletotrichum lupini isolate RB173 internal transcribed spacer 1, partial sequence; 5.8S ribosomal RNA gene, internal transcribed spacer 2, 28S ribosomal RNA gene, and intergenic spacer, complete sequence; and 18S ribosomal RNA gene, partial sequence	MK541036	8415	1	121	7.53e-56	224	121	0	0	145971	N/A	N/A	N/A	N/A
934	121	gi|1714599726|gb|MK541035.1|	Colletotrichum nymphaeae isolate RB190 internal transcribed spacer 1, partial sequence; 5.8S ribosomal RNA gene, internal transcribed spacer 2, 28S ribosomal RNA gene, and intergenic spacer, complete sequence; and 18S ribosomal RNA gene, partial sequence	MK541035	8099	1	121	7.53e-56	224	121	0	0	306554	N/A	N/A	N/A	N/A
935	123	gi|1859735547|gb|MT644865.1|	Hypocreopsis lichenoides isolate DM1176 small subunit ribosomal RNA gene, partial sequence; internal transcribed spacer 1, 5.8S ribosomal RNA gene, and internal transcribed spacer 2, complete sequence; and large subunit ribosomal RNA gene, partial sequence	MT644865	5150	1	123	5.95e-57	228	123	0	0	1052584	N/A	N/A	N/A	N/A
935	123	gi|1807812919|emb|LT222056.1|	Fusarium graminearum genome assembly, chromosome: IV	LT222056	8055933	1	123	5.95e-57	228	123	0	0	5518	N/A	N/A	N/A	N/A
935	123	gi|1714599728|gb|MK541037.1|	Colletotrichum lupini isolate RB221 internal transcribed spacer 1, partial sequence; 5.8S ribosomal RNA gene, internal transcribed spacer 2, 28S ribosomal RNA gene, and intergenic spacer, complete sequence; and 18S ribosomal RNA gene, partial sequence	MK541037	8415	1	123	5.95e-57	228	123	0	0	145971	N/A	N/A	N/A	N/A
935	123	gi|1714599727|gb|MK541036.1|	Colletotrichum lupini isolate RB173 internal transcribed spacer 1, partial sequence; 5.8S ribosomal RNA gene, internal transcribed spacer 2, 28S ribosomal RNA gene, and intergenic spacer, complete sequence; and 18S ribosomal RNA gene, partial sequence	MK541036	8415	1	123	5.95e-57	228	123	0	0	145971	N/A	N/A	N/A	N/A
935	123	gi|1714599726|gb|MK541035.1|	Colletotrichum nymphaeae isolate RB190 internal transcribed spacer 1, partial sequence; 5.8S ribosomal RNA gene, internal transcribed spacer 2, 28S ribosomal RNA gene, and intergenic spacer, complete sequence; and 18S ribosomal RNA gene, partial sequence	MK541035	8099	1	123	5.95e-57	228	123	0	0	306554	N/A	N/A	N/A	N/A
936	121	gi|1859735547|gb|MT644865.1|	Hypocreopsis lichenoides isolate DM1176 small subunit ribosomal RNA gene, partial sequence; internal transcribed spacer 1, 5.8S ribosomal RNA gene, and internal transcribed spacer 2, complete sequence; and large subunit ribosomal RNA gene, partial sequence	MT644865	5150	1	121	7.53e-56	224	121	0	0	1052584	N/A	N/A	N/A	N/A
936	121	gi|1807812919|emb|LT222056.1|	Fusarium graminearum genome assembly, chromosome: IV	LT222056	8055933	1	121	7.53e-56	224	121	0	0	5518	N/A	N/A	N/A	N/A
936	121	gi|1714599728|gb|MK541037.1|	Colletotrichum lupini isolate RB221 internal transcribed spacer 1, partial sequence; 5.8S ribosomal RNA gene, internal transcribed spacer 2, 28S ribosomal RNA gene, and intergenic spacer, complete sequence; and 18S ribosomal RNA gene, partial sequence	MK541037	8415	1	121	7.53e-56	224	121	0	0	145971	N/A	N/A	N/A	N/A
936	121	gi|1714599727|gb|MK541036.1|	Colletotrichum lupini isolate RB173 internal transcribed spacer 1, partial sequence; 5.8S ribosomal RNA gene, internal transcribed spacer 2, 28S ribosomal RNA gene, and intergenic spacer, complete sequence; and 18S ribosomal RNA gene, partial sequence	MK541036	8415	1	121	7.53e-56	224	121	0	0	145971	N/A	N/A	N/A	N/A
936	121	gi|1714599726|gb|MK541035.1|	Colletotrichum nymphaeae isolate RB190 internal transcribed spacer 1, partial sequence; 5.8S ribosomal RNA gene, internal transcribed spacer 2, 28S ribosomal RNA gene, and intergenic spacer, complete sequence; and 18S ribosomal RNA gene, partial sequence	MK541035	8099	1	121	7.53e-56	224	121	0	0	306554	N/A	N/A	N/A	N/A
938	121	gi|1859735547|gb|MT644865.1|	Hypocreopsis lichenoides isolate DM1176 small subunit ribosomal RNA gene, partial sequence; internal transcribed spacer 1, 5.8S ribosomal RNA gene, and internal transcribed spacer 2, complete sequence; and large subunit ribosomal RNA gene, partial sequence	MT644865	5150	1	121	7.53e-56	224	121	0	0	1052584	N/A	N/A	N/A	N/A
938	121	gi|1807812919|emb|LT222056.1|	Fusarium graminearum genome assembly, chromosome: IV	LT222056	8055933	1	121	7.53e-56	224	121	0	0	5518	N/A	N/A	N/A	N/A
938	121	gi|1714599728|gb|MK541037.1|	Colletotrichum lupini isolate RB221 internal transcribed spacer 1, partial sequence; 5.8S ribosomal RNA gene, internal transcribed spacer 2, 28S ribosomal RNA gene, and intergenic spacer, complete sequence; and 18S ribosomal RNA gene, partial sequence	MK541037	8415	1	121	7.53e-56	224	121	0	0	145971	N/A	N/A	N/A	N/A
938	121	gi|1714599727|gb|MK541036.1|	Colletotrichum lupini isolate RB173 internal transcribed spacer 1, partial sequence; 5.8S ribosomal RNA gene, internal transcribed spacer 2, 28S ribosomal RNA gene, and intergenic spacer, complete sequence; and 18S ribosomal RNA gene, partial sequence	MK541036	8415	1	121	7.53e-56	224	121	0	0	145971	N/A	N/A	N/A	N/A
938	121	gi|1714599726|gb|MK541035.1|	Colletotrichum nymphaeae isolate RB190 internal transcribed spacer 1, partial sequence; 5.8S ribosomal RNA gene, internal transcribed spacer 2, 28S ribosomal RNA gene, and intergenic spacer, complete sequence; and 18S ribosomal RNA gene, partial sequence	MK541035	8099	1	121	7.53e-56	224	121	0	0	306554	N/A	N/A	N/A	N/A
939	121	gi|1859735547|gb|MT644865.1|	Hypocreopsis lichenoides isolate DM1176 small subunit ribosomal RNA gene, partial sequence; internal transcribed spacer 1, 5.8S ribosomal RNA gene, and internal transcribed spacer 2, complete sequence; and large subunit ribosomal RNA gene, partial sequence	MT644865	5150	1	121	7.53e-56	224	121	0	0	1052584	N/A	N/A	N/A	N/A
939	121	gi|1807812919|emb|LT222056.1|	Fusarium graminearum genome assembly, chromosome: IV	LT222056	8055933	1	121	7.53e-56	224	121	0	0	5518	N/A	N/A	N/A	N/A
939	121	gi|1714599728|gb|MK541037.1|	Colletotrichum lupini isolate RB221 internal transcribed spacer 1, partial sequence; 5.8S ribosomal RNA gene, internal transcribed spacer 2, 28S ribosomal RNA gene, and intergenic spacer, complete sequence; and 18S ribosomal RNA gene, partial sequence	MK541037	8415	1	121	7.53e-56	224	121	0	0	145971	N/A	N/A	N/A	N/A
939	121	gi|1714599727|gb|MK541036.1|	Colletotrichum lupini isolate RB173 internal transcribed spacer 1, partial sequence; 5.8S ribosomal RNA gene, internal transcribed spacer 2, 28S ribosomal RNA gene, and intergenic spacer, complete sequence; and 18S ribosomal RNA gene, partial sequence	MK541036	8415	1	121	7.53e-56	224	121	0	0	145971	N/A	N/A	N/A	N/A
939	121	gi|1714599726|gb|MK541035.1|	Colletotrichum nymphaeae isolate RB190 internal transcribed spacer 1, partial sequence; 5.8S ribosomal RNA gene, internal transcribed spacer 2, 28S ribosomal RNA gene, and intergenic spacer, complete sequence; and 18S ribosomal RNA gene, partial sequence	MK541035	8099	1	121	7.53e-56	224	121	0	0	306554	N/A	N/A	N/A	N/A
941	130	gi|1859735547|gb|MT644865.1|	Hypocreopsis lichenoides isolate DM1176 small subunit ribosomal RNA gene, partial sequence; internal transcribed spacer 1, 5.8S ribosomal RNA gene, and internal transcribed spacer 2, complete sequence; and large subunit ribosomal RNA gene, partial sequence	MT644865	5150	1	130	8.22e-61	241	130	0	0	1052584	N/A	N/A	N/A	N/A
941	130	gi|1807812919|emb|LT222056.1|	Fusarium graminearum genome assembly, chromosome: IV	LT222056	8055933	1	130	8.22e-61	241	130	0	0	5518	N/A	N/A	N/A	N/A
941	130	gi|1714599728|gb|MK541037.1|	Colletotrichum lupini isolate RB221 internal transcribed spacer 1, partial sequence; 5.8S ribosomal RNA gene, internal transcribed spacer 2, 28S ribosomal RNA gene, and intergenic spacer, complete sequence; and 18S ribosomal RNA gene, partial sequence	MK541037	8415	1	130	8.22e-61	241	130	0	0	145971	N/A	N/A	N/A	N/A
941	130	gi|1714599727|gb|MK541036.1|	Colletotrichum lupini isolate RB173 internal transcribed spacer 1, partial sequence; 5.8S ribosomal RNA gene, internal transcribed spacer 2, 28S ribosomal RNA gene, and intergenic spacer, complete sequence; and 18S ribosomal RNA gene, partial sequence	MK541036	8415	1	130	8.22e-61	241	130	0	0	145971	N/A	N/A	N/A	N/A
941	130	gi|1714599726|gb|MK541035.1|	Colletotrichum nymphaeae isolate RB190 internal transcribed spacer 1, partial sequence; 5.8S ribosomal RNA gene, internal transcribed spacer 2, 28S ribosomal RNA gene, and intergenic spacer, complete sequence; and 18S ribosomal RNA gene, partial sequence	MK541035	8099	1	130	8.22e-61	241	130	0	0	306554	N/A	N/A	N/A	N/A
946	125	gi|1848665072|gb|MT563084.1|	Fusarium sp. isolate ZH2-2 internal transcribed spacer 1, partial sequence; 5.8S ribosomal RNA gene and internal transcribed spacer 2, complete sequence; and large subunit ribosomal RNA gene, partial sequence	MT563084	1037	1	125	4.7e-58	231	125	0	0	29916	N/A	N/A	N/A	N/A
946	125	gi|1821702745|gb|MT214620.1|	Fusarium celtidicola isolate MFLUCC 17-2176 large subunit ribosomal RNA gene, partial sequence	MT214620	776	1	125	4.7e-58	231	125	0	0	2951621	N/A	N/A	N/A	N/A
946	125	gi|1840379215|gb|MT453281.1|	Fusarium tricinctum isolate DSM100325_DISC_RLCS08 small subunit ribosomal RNA gene, partial sequence; internal transcribed spacer 1, 5.8S ribosomal RNA gene, and internal transcribed spacer 2, complete sequence; and large subunit ribosomal RNA gene, partial sequence	MT453281	1153	1	125	4.7e-58	231	125	0	0	61284	N/A	N/A	N/A	N/A
946	125	gi|1821707649|gb|MT215548.1|	Fusarium salinense strain IT 2345 large subunit ribosomal RNA gene, partial sequence	MT215548	833	1	125	4.7e-58	231	125	0	0	1961121	N/A	N/A	N/A	N/A
946	125	gi|1787383167|gb|MN864287.1|	Fusarium arthrosporioides large subunit ribosomal RNA gene, partial sequence	MN864287	835	1	125	4.7e-58	231	125	0	0	57142	N/A	N/A	N/A	N/A
947	121	gi|1848665072|gb|MT563084.1|	Fusarium sp. isolate ZH2-2 internal transcribed spacer 1, partial sequence; 5.8S ribosomal RNA gene and internal transcribed spacer 2, complete sequence; and large subunit ribosomal RNA gene, partial sequence	MT563084	1037	1	121	7.53e-56	224	121	0	0	29916	N/A	N/A	N/A	N/A
947	121	gi|1821702745|gb|MT214620.1|	Fusarium celtidicola isolate MFLUCC 17-2176 large subunit ribosomal RNA gene, partial sequence	MT214620	776	1	121	7.53e-56	224	121	0	0	2951621	N/A	N/A	N/A	N/A
947	121	gi|1840379225|gb|MT453291.1|	Fusarium sp. isolate DSM100403_C41_RLCS05 small subunit ribosomal RNA gene, partial sequence; internal transcribed spacer 1, 5.8S ribosomal RNA gene, and internal transcribed spacer 2, complete sequence; and large subunit ribosomal RNA gene, partial sequence	MT453291	1150	1	121	7.53e-56	224	121	0	0	29916	N/A	N/A	N/A	N/A
947	121	gi|1840379215|gb|MT453281.1|	Fusarium tricinctum isolate DSM100325_DISC_RLCS08 small subunit ribosomal RNA gene, partial sequence; internal transcribed spacer 1, 5.8S ribosomal RNA gene, and internal transcribed spacer 2, complete sequence; and large subunit ribosomal RNA gene, partial sequence	MT453281	1153	1	121	7.53e-56	224	121	0	0	61284	N/A	N/A	N/A	N/A
947	121	gi|1838233087|gb|MT435069.1|	Fusarium spartum strain NRRL_66895_F_spartum internal transcribed spacer 1, partial sequence; 5.8S ribosomal RNA gene and internal transcribed spacer 2, complete sequence; and large subunit ribosomal RNA gene, partial sequence	MT435069	1107	1	121	7.53e-56	224	121	0	0	2732919	N/A	N/A	N/A	N/A
948	124	gi|1848665072|gb|MT563084.1|	Fusarium sp. isolate ZH2-2 internal transcribed spacer 1, partial sequence; 5.8S ribosomal RNA gene and internal transcribed spacer 2, complete sequence; and large subunit ribosomal RNA gene, partial sequence	MT563084	1037	1	124	1.67e-57	230	124	0	0	29916	N/A	N/A	N/A	N/A
948	124	gi|1821702745|gb|MT214620.1|	Fusarium celtidicola isolate MFLUCC 17-2176 large subunit ribosomal RNA gene, partial sequence	MT214620	776	1	124	1.67e-57	230	124	0	0	2951621	N/A	N/A	N/A	N/A
948	124	gi|1840379225|gb|MT453291.1|	Fusarium sp. isolate DSM100403_C41_RLCS05 small subunit ribosomal RNA gene, partial sequence; internal transcribed spacer 1, 5.8S ribosomal RNA gene, and internal transcribed spacer 2, complete sequence; and large subunit ribosomal RNA gene, partial sequence	MT453291	1150	1	124	1.67e-57	230	124	0	0	29916	N/A	N/A	N/A	N/A
948	124	gi|1840379215|gb|MT453281.1|	Fusarium tricinctum isolate DSM100325_DISC_RLCS08 small subunit ribosomal RNA gene, partial sequence; internal transcribed spacer 1, 5.8S ribosomal RNA gene, and internal transcribed spacer 2, complete sequence; and large subunit ribosomal RNA gene, partial sequence	MT453281	1153	1	124	1.67e-57	230	124	0	0	61284	N/A	N/A	N/A	N/A
948	124	gi|1838233087|gb|MT435069.1|	Fusarium spartum strain NRRL_66895_F_spartum internal transcribed spacer 1, partial sequence; 5.8S ribosomal RNA gene and internal transcribed spacer 2, complete sequence; and large subunit ribosomal RNA gene, partial sequence	MT435069	1107	1	124	1.67e-57	230	124	0	0	2732919	N/A	N/A	N/A	N/A
951	121	gi|1848665072|gb|MT563084.1|	Fusarium sp. isolate ZH2-2 internal transcribed spacer 1, partial sequence; 5.8S ribosomal RNA gene and internal transcribed spacer 2, complete sequence; and large subunit ribosomal RNA gene, partial sequence	MT563084	1037	1	121	7.53e-56	224	121	0	0	29916	N/A	N/A	N/A	N/A
951	121	gi|1821702745|gb|MT214620.1|	Fusarium celtidicola isolate MFLUCC 17-2176 large subunit ribosomal RNA gene, partial sequence	MT214620	776	1	121	7.53e-56	224	121	0	0	2951621	N/A	N/A	N/A	N/A
951	121	gi|1840379225|gb|MT453291.1|	Fusarium sp. isolate DSM100403_C41_RLCS05 small subunit ribosomal RNA gene, partial sequence; internal transcribed spacer 1, 5.8S ribosomal RNA gene, and internal transcribed spacer 2, complete sequence; and large subunit ribosomal RNA gene, partial sequence	MT453291	1150	1	121	7.53e-56	224	121	0	0	29916	N/A	N/A	N/A	N/A
951	121	gi|1840379215|gb|MT453281.1|	Fusarium tricinctum isolate DSM100325_DISC_RLCS08 small subunit ribosomal RNA gene, partial sequence; internal transcribed spacer 1, 5.8S ribosomal RNA gene, and internal transcribed spacer 2, complete sequence; and large subunit ribosomal RNA gene, partial sequence	MT453281	1153	1	121	7.53e-56	224	121	0	0	61284	N/A	N/A	N/A	N/A
951	121	gi|1838233087|gb|MT435069.1|	Fusarium spartum strain NRRL_66895_F_spartum internal transcribed spacer 1, partial sequence; 5.8S ribosomal RNA gene and internal transcribed spacer 2, complete sequence; and large subunit ribosomal RNA gene, partial sequence	MT435069	1107	1	121	7.53e-56	224	121	0	0	2732919	N/A	N/A	N/A	N/A
953	121	gi|1848665072|gb|MT563084.1|	Fusarium sp. isolate ZH2-2 internal transcribed spacer 1, partial sequence; 5.8S ribosomal RNA gene and internal transcribed spacer 2, complete sequence; and large subunit ribosomal RNA gene, partial sequence	MT563084	1037	1	121	7.53e-56	224	121	0	0	29916	N/A	N/A	N/A	N/A
953	121	gi|1821702745|gb|MT214620.1|	Fusarium celtidicola isolate MFLUCC 17-2176 large subunit ribosomal RNA gene, partial sequence	MT214620	776	1	121	7.53e-56	224	121	0	0	2951621	N/A	N/A	N/A	N/A
953	121	gi|1840379225|gb|MT453291.1|	Fusarium sp. isolate DSM100403_C41_RLCS05 small subunit ribosomal RNA gene, partial sequence; internal transcribed spacer 1, 5.8S ribosomal RNA gene, and internal transcribed spacer 2, complete sequence; and large subunit ribosomal RNA gene, partial sequence	MT453291	1150	1	121	7.53e-56	224	121	0	0	29916	N/A	N/A	N/A	N/A
953	121	gi|1840379215|gb|MT453281.1|	Fusarium tricinctum isolate DSM100325_DISC_RLCS08 small subunit ribosomal RNA gene, partial sequence; internal transcribed spacer 1, 5.8S ribosomal RNA gene, and internal transcribed spacer 2, complete sequence; and large subunit ribosomal RNA gene, partial sequence	MT453281	1153	1	121	7.53e-56	224	121	0	0	61284	N/A	N/A	N/A	N/A
953	121	gi|1838233087|gb|MT435069.1|	Fusarium spartum strain NRRL_66895_F_spartum internal transcribed spacer 1, partial sequence; 5.8S ribosomal RNA gene and internal transcribed spacer 2, complete sequence; and large subunit ribosomal RNA gene, partial sequence	MT435069	1107	1	121	7.53e-56	224	121	0	0	2732919	N/A	N/A	N/A	N/A
955	123	gi|1848665072|gb|MT563084.1|	Fusarium sp. isolate ZH2-2 internal transcribed spacer 1, partial sequence; 5.8S ribosomal RNA gene and internal transcribed spacer 2, complete sequence; and large subunit ribosomal RNA gene, partial sequence	MT563084	1037	1	123	5.95e-57	228	123	0	0	29916	N/A	N/A	N/A	N/A
955	123	gi|1821702745|gb|MT214620.1|	Fusarium celtidicola isolate MFLUCC 17-2176 large subunit ribosomal RNA gene, partial sequence	MT214620	776	1	123	5.95e-57	228	123	0	0	2951621	N/A	N/A	N/A	N/A
955	123	gi|1840379225|gb|MT453291.1|	Fusarium sp. isolate DSM100403_C41_RLCS05 small subunit ribosomal RNA gene, partial sequence; internal transcribed spacer 1, 5.8S ribosomal RNA gene, and internal transcribed spacer 2, complete sequence; and large subunit ribosomal RNA gene, partial sequence	MT453291	1150	1	123	5.95e-57	228	123	0	0	29916	N/A	N/A	N/A	N/A
955	123	gi|1840379215|gb|MT453281.1|	Fusarium tricinctum isolate DSM100325_DISC_RLCS08 small subunit ribosomal RNA gene, partial sequence; internal transcribed spacer 1, 5.8S ribosomal RNA gene, and internal transcribed spacer 2, complete sequence; and large subunit ribosomal RNA gene, partial sequence	MT453281	1153	1	123	5.95e-57	228	123	0	0	61284	N/A	N/A	N/A	N/A
955	123	gi|1838233087|gb|MT435069.1|	Fusarium spartum strain NRRL_66895_F_spartum internal transcribed spacer 1, partial sequence; 5.8S ribosomal RNA gene and internal transcribed spacer 2, complete sequence; and large subunit ribosomal RNA gene, partial sequence	MT435069	1107	1	123	5.95e-57	228	123	0	0	2732919	N/A	N/A	N/A	N/A
957	122	gi|1848665072|gb|MT563084.1|	Fusarium sp. isolate ZH2-2 internal transcribed spacer 1, partial sequence; 5.8S ribosomal RNA gene and internal transcribed spacer 2, complete sequence; and large subunit ribosomal RNA gene, partial sequence	MT563084	1037	1	122	2.12e-56	226	122	0	0	29916	N/A	N/A	N/A	N/A
957	122	gi|1821702745|gb|MT214620.1|	Fusarium celtidicola isolate MFLUCC 17-2176 large subunit ribosomal RNA gene, partial sequence	MT214620	776	1	122	2.12e-56	226	122	0	0	2951621	N/A	N/A	N/A	N/A
957	122	gi|1840379225|gb|MT453291.1|	Fusarium sp. isolate DSM100403_C41_RLCS05 small subunit ribosomal RNA gene, partial sequence; internal transcribed spacer 1, 5.8S ribosomal RNA gene, and internal transcribed spacer 2, complete sequence; and large subunit ribosomal RNA gene, partial sequence	MT453291	1150	1	122	2.12e-56	226	122	0	0	29916	N/A	N/A	N/A	N/A
957	122	gi|1840379215|gb|MT453281.1|	Fusarium tricinctum isolate DSM100325_DISC_RLCS08 small subunit ribosomal RNA gene, partial sequence; internal transcribed spacer 1, 5.8S ribosomal RNA gene, and internal transcribed spacer 2, complete sequence; and large subunit ribosomal RNA gene, partial sequence	MT453281	1153	1	122	2.12e-56	226	122	0	0	61284	N/A	N/A	N/A	N/A
957	122	gi|1838233087|gb|MT435069.1|	Fusarium spartum strain NRRL_66895_F_spartum internal transcribed spacer 1, partial sequence; 5.8S ribosomal RNA gene and internal transcribed spacer 2, complete sequence; and large subunit ribosomal RNA gene, partial sequence	MT435069	1107	1	122	2.12e-56	226	122	0	0	2732919	N/A	N/A	N/A	N/A
966	189	gi|1835927594|gb|MT269798.1|	Fusarium tricinctum mitochondrion, complete genome	MT269798	46314	1	115	6.12e-49	202	109	2	0	61284	N/A	N/A	N/A	N/A
966	189	gi|2717306168|gb|CP151270.1|	Fusarium acuminatum isolate 1A chromosome 11	CP151270	46229	1	115	6.12e-49	202	109	2	0	5515	N/A	N/A	N/A	N/A
968	123	gi|1835927594|gb|MT269798.1|	Fusarium tricinctum mitochondrion, complete genome	MT269798	46314	1	46	1.76e-12	80.5	43	1	0	61284	N/A	N/A	N/A	N/A
968	123	gi|2717306168|gb|CP151270.1|	Fusarium acuminatum isolate 1A chromosome 11	CP151270	46229	1	46	1.76e-12	80.5	43	1	0	5515	N/A	N/A	N/A	N/A
971	234	gi|2587925704|gb|CP126888.1|	Fusarium meridionale strain JX18-4 mitochondrion, complete genome	CP126888	101977	1	234	1.21e-106	394	213	7	0	282269	N/A	N/A	N/A	N/A
971	234	gi|2234441323|gb|MW182670.1|	Fusarium meridionale voucher CBS110260 mitochondrion, complete genome	MW182670	94364	1	234	1.21e-106	394	213	7	0	282269	N/A	N/A	N/A	N/A
971	234	gi|2248509698|ref|NC_063723.1|	Fusarium meridionale voucher CBS110249 mitochondrion, complete genome	NC_063723	92936	1	234	1.21e-106	394	213	7	0	282269	N/A	N/A	N/A	N/A
971	234	gi|2234440888|gb|MW182662.1|	Fusarium cortaderiae voucher CBS123659 mitochondrion, complete genome	MW182662	94173	1	234	1.21e-106	394	213	7	0	281068	N/A	N/A	N/A	N/A
971	234	gi|2234440733|gb|MW182659.1|	Fusarium brasilicum voucher CBS119180 mitochondrion, complete genome	MW182659	93625	1	234	1.21e-106	394	213	7	0	281087	N/A	N/A	N/A	N/A
973	121	gi|1859735576|gb|MT644894.1|	Tolypocladium ophioglossoides isolate DM1086 small subunit ribosomal RNA gene, partial sequence; internal transcribed spacer 1, 5.8S ribosomal RNA gene, and internal transcribed spacer 2, complete sequence; and large subunit ribosomal RNA gene, partial sequence	MT644894	3179	1	121	7.53e-56	224	121	0	0	71617	N/A	N/A	N/A	N/A
973	121	gi|1859735547|gb|MT644865.1|	Hypocreopsis lichenoides isolate DM1176 small subunit ribosomal RNA gene, partial sequence; internal transcribed spacer 1, 5.8S ribosomal RNA gene, and internal transcribed spacer 2, complete sequence; and large subunit ribosomal RNA gene, partial sequence	MT644865	5150	1	121	7.53e-56	224	121	0	0	1052584	N/A	N/A	N/A	N/A
973	121	gi|1843423698|gb|MT482709.1|	Trichoderma sp. strain GR21 small subunit ribosomal RNA gene, partial sequence	MT482709	1759	1	121	7.53e-56	224	121	0	0	1715253	N/A	N/A	N/A	N/A
973	121	gi|1841337668|gb|CP052041.1|	Fusarium oxysporum Fo47 chromosome IV	CP052041	4731052	1	121	7.53e-56	224	121	0	0	660027	N/A	N/A	N/A	N/A
973	121	gi|1791107294|gb|CP020878.1|	Trichoderma reesei strain CBS999.97 chromosome VI, complete sequence	CP020878	3741771	1	121	7.53e-56	224	121	0	0	51453	N/A	N/A	N/A	N/A
974	121	gi|1859735576|gb|MT644894.1|	Tolypocladium ophioglossoides isolate DM1086 small subunit ribosomal RNA gene, partial sequence; internal transcribed spacer 1, 5.8S ribosomal RNA gene, and internal transcribed spacer 2, complete sequence; and large subunit ribosomal RNA gene, partial sequence	MT644894	3179	1	121	7.53e-56	224	121	0	0	71617	N/A	N/A	N/A	N/A
974	121	gi|1859735547|gb|MT644865.1|	Hypocreopsis lichenoides isolate DM1176 small subunit ribosomal RNA gene, partial sequence; internal transcribed spacer 1, 5.8S ribosomal RNA gene, and internal transcribed spacer 2, complete sequence; and large subunit ribosomal RNA gene, partial sequence	MT644865	5150	1	121	7.53e-56	224	121	0	0	1052584	N/A	N/A	N/A	N/A
974	121	gi|1843423698|gb|MT482709.1|	Trichoderma sp. strain GR21 small subunit ribosomal RNA gene, partial sequence	MT482709	1759	1	121	7.53e-56	224	121	0	0	1715253	N/A	N/A	N/A	N/A
974	121	gi|1841337668|gb|CP052041.1|	Fusarium oxysporum Fo47 chromosome IV	CP052041	4731052	1	121	7.53e-56	224	121	0	0	660027	N/A	N/A	N/A	N/A
974	121	gi|1791107294|gb|CP020878.1|	Trichoderma reesei strain CBS999.97 chromosome VI, complete sequence	CP020878	3741771	1	121	7.53e-56	224	121	0	0	51453	N/A	N/A	N/A	N/A
976	121	gi|1859735576|gb|MT644894.1|	Tolypocladium ophioglossoides isolate DM1086 small subunit ribosomal RNA gene, partial sequence; internal transcribed spacer 1, 5.8S ribosomal RNA gene, and internal transcribed spacer 2, complete sequence; and large subunit ribosomal RNA gene, partial sequence	MT644894	3179	1	121	7.53e-56	224	121	0	0	71617	N/A	N/A	N/A	N/A
976	121	gi|1859735547|gb|MT644865.1|	Hypocreopsis lichenoides isolate DM1176 small subunit ribosomal RNA gene, partial sequence; internal transcribed spacer 1, 5.8S ribosomal RNA gene, and internal transcribed spacer 2, complete sequence; and large subunit ribosomal RNA gene, partial sequence	MT644865	5150	1	121	7.53e-56	224	121	0	0	1052584	N/A	N/A	N/A	N/A
976	121	gi|1841337668|gb|CP052041.1|	Fusarium oxysporum Fo47 chromosome IV	CP052041	4731052	1	121	7.53e-56	224	121	0	0	660027	N/A	N/A	N/A	N/A
976	121	gi|1791107294|gb|CP020878.1|	Trichoderma reesei strain CBS999.97 chromosome VI, complete sequence	CP020878	3741771	1	121	7.53e-56	224	121	0	0	51453	N/A	N/A	N/A	N/A
976	121	gi|1777746234|gb|MN726498.1|	Fusarium oxysporum strain MBL-03 small subunit ribosomal RNA gene, partial sequence	MN726498	525	1	121	7.53e-56	224	121	0	0	5507	N/A	N/A	N/A	N/A
981	121	gi|1859735576|gb|MT644894.1|	Tolypocladium ophioglossoides isolate DM1086 small subunit ribosomal RNA gene, partial sequence; internal transcribed spacer 1, 5.8S ribosomal RNA gene, and internal transcribed spacer 2, complete sequence; and large subunit ribosomal RNA gene, partial sequence	MT644894	3179	1	121	7.53e-56	224	121	0	0	71617	N/A	N/A	N/A	N/A
981	121	gi|1859735547|gb|MT644865.1|	Hypocreopsis lichenoides isolate DM1176 small subunit ribosomal RNA gene, partial sequence; internal transcribed spacer 1, 5.8S ribosomal RNA gene, and internal transcribed spacer 2, complete sequence; and large subunit ribosomal RNA gene, partial sequence	MT644865	5150	1	121	7.53e-56	224	121	0	0	1052584	N/A	N/A	N/A	N/A
981	121	gi|1841337668|gb|CP052041.1|	Fusarium oxysporum Fo47 chromosome IV	CP052041	4731052	1	121	7.53e-56	224	121	0	0	660027	N/A	N/A	N/A	N/A
981	121	gi|1791107294|gb|CP020878.1|	Trichoderma reesei strain CBS999.97 chromosome VI, complete sequence	CP020878	3741771	1	121	7.53e-56	224	121	0	0	51453	N/A	N/A	N/A	N/A
981	121	gi|1777746234|gb|MN726498.1|	Fusarium oxysporum strain MBL-03 small subunit ribosomal RNA gene, partial sequence	MN726498	525	1	121	7.53e-56	224	121	0	0	5507	N/A	N/A	N/A	N/A
984	122	gi|1859735576|gb|MT644894.1|	Tolypocladium ophioglossoides isolate DM1086 small subunit ribosomal RNA gene, partial sequence; internal transcribed spacer 1, 5.8S ribosomal RNA gene, and internal transcribed spacer 2, complete sequence; and large subunit ribosomal RNA gene, partial sequence	MT644894	3179	1	122	2.12e-56	226	122	0	0	71617	N/A	N/A	N/A	N/A
984	122	gi|1859735547|gb|MT644865.1|	Hypocreopsis lichenoides isolate DM1176 small subunit ribosomal RNA gene, partial sequence; internal transcribed spacer 1, 5.8S ribosomal RNA gene, and internal transcribed spacer 2, complete sequence; and large subunit ribosomal RNA gene, partial sequence	MT644865	5150	1	122	2.12e-56	226	122	0	0	1052584	N/A	N/A	N/A	N/A
984	122	gi|1841337668|gb|CP052041.1|	Fusarium oxysporum Fo47 chromosome IV	CP052041	4731052	1	122	2.12e-56	226	122	0	0	660027	N/A	N/A	N/A	N/A
984	122	gi|1791107294|gb|CP020878.1|	Trichoderma reesei strain CBS999.97 chromosome VI, complete sequence	CP020878	3741771	1	122	2.12e-56	226	122	0	0	51453	N/A	N/A	N/A	N/A
984	122	gi|1777746234|gb|MN726498.1|	Fusarium oxysporum strain MBL-03 small subunit ribosomal RNA gene, partial sequence	MN726498	525	1	122	2.12e-56	226	122	0	0	5507	N/A	N/A	N/A	N/A
985	121	gi|1859735576|gb|MT644894.1|	Tolypocladium ophioglossoides isolate DM1086 small subunit ribosomal RNA gene, partial sequence; internal transcribed spacer 1, 5.8S ribosomal RNA gene, and internal transcribed spacer 2, complete sequence; and large subunit ribosomal RNA gene, partial sequence	MT644894	3179	1	121	7.53e-56	224	121	0	0	71617	N/A	N/A	N/A	N/A
985	121	gi|1859735547|gb|MT644865.1|	Hypocreopsis lichenoides isolate DM1176 small subunit ribosomal RNA gene, partial sequence; internal transcribed spacer 1, 5.8S ribosomal RNA gene, and internal transcribed spacer 2, complete sequence; and large subunit ribosomal RNA gene, partial sequence	MT644865	5150	1	121	7.53e-56	224	121	0	0	1052584	N/A	N/A	N/A	N/A
985	121	gi|1841337668|gb|CP052041.1|	Fusarium oxysporum Fo47 chromosome IV	CP052041	4731052	1	121	7.53e-56	224	121	0	0	660027	N/A	N/A	N/A	N/A
985	121	gi|1791107294|gb|CP020878.1|	Trichoderma reesei strain CBS999.97 chromosome VI, complete sequence	CP020878	3741771	1	121	7.53e-56	224	121	0	0	51453	N/A	N/A	N/A	N/A
985	121	gi|1777746234|gb|MN726498.1|	Fusarium oxysporum strain MBL-03 small subunit ribosomal RNA gene, partial sequence	MN726498	525	1	121	7.53e-56	224	121	0	0	5507	N/A	N/A	N/A	N/A
987	124	gi|1859735576|gb|MT644894.1|	Tolypocladium ophioglossoides isolate DM1086 small subunit ribosomal RNA gene, partial sequence; internal transcribed spacer 1, 5.8S ribosomal RNA gene, and internal transcribed spacer 2, complete sequence; and large subunit ribosomal RNA gene, partial sequence	MT644894	3179	1	124	1.67e-57	230	124	0	0	71617	N/A	N/A	N/A	N/A
987	124	gi|1859735547|gb|MT644865.1|	Hypocreopsis lichenoides isolate DM1176 small subunit ribosomal RNA gene, partial sequence; internal transcribed spacer 1, 5.8S ribosomal RNA gene, and internal transcribed spacer 2, complete sequence; and large subunit ribosomal RNA gene, partial sequence	MT644865	5150	1	124	1.67e-57	230	124	0	0	1052584	N/A	N/A	N/A	N/A
987	124	gi|1841337668|gb|CP052041.1|	Fusarium oxysporum Fo47 chromosome IV	CP052041	4731052	1	124	1.67e-57	230	124	0	0	660027	N/A	N/A	N/A	N/A
987	124	gi|1791107294|gb|CP020878.1|	Trichoderma reesei strain CBS999.97 chromosome VI, complete sequence	CP020878	3741771	1	124	1.67e-57	230	124	0	0	51453	N/A	N/A	N/A	N/A
987	124	gi|1775560086|gb|CP023090.1|	Fusarium fujikuroi strain Augusto2 chromosome II	CP023090	5014829	1	124	1.67e-57	230	124	0	0	5127	N/A	N/A	N/A	N/A
988	124	gi|1859735576|gb|MT644894.1|	Tolypocladium ophioglossoides isolate DM1086 small subunit ribosomal RNA gene, partial sequence; internal transcribed spacer 1, 5.8S ribosomal RNA gene, and internal transcribed spacer 2, complete sequence; and large subunit ribosomal RNA gene, partial sequence	MT644894	3179	1	124	1.67e-57	230	124	0	0	71617	N/A	N/A	N/A	N/A
988	124	gi|1859735547|gb|MT644865.1|	Hypocreopsis lichenoides isolate DM1176 small subunit ribosomal RNA gene, partial sequence; internal transcribed spacer 1, 5.8S ribosomal RNA gene, and internal transcribed spacer 2, complete sequence; and large subunit ribosomal RNA gene, partial sequence	MT644865	5150	1	124	1.67e-57	230	124	0	0	1052584	N/A	N/A	N/A	N/A
988	124	gi|1841337668|gb|CP052041.1|	Fusarium oxysporum Fo47 chromosome IV	CP052041	4731052	1	124	1.67e-57	230	124	0	0	660027	N/A	N/A	N/A	N/A
988	124	gi|1791107294|gb|CP020878.1|	Trichoderma reesei strain CBS999.97 chromosome VI, complete sequence	CP020878	3741771	1	124	1.67e-57	230	124	0	0	51453	N/A	N/A	N/A	N/A
988	124	gi|1775560086|gb|CP023090.1|	Fusarium fujikuroi strain Augusto2 chromosome II	CP023090	5014829	1	124	1.67e-57	230	124	0	0	5127	N/A	N/A	N/A	N/A
989	121	gi|1859735576|gb|MT644894.1|	Tolypocladium ophioglossoides isolate DM1086 small subunit ribosomal RNA gene, partial sequence; internal transcribed spacer 1, 5.8S ribosomal RNA gene, and internal transcribed spacer 2, complete sequence; and large subunit ribosomal RNA gene, partial sequence	MT644894	3179	1	121	7.53e-56	224	121	0	0	71617	N/A	N/A	N/A	N/A
989	121	gi|1859735547|gb|MT644865.1|	Hypocreopsis lichenoides isolate DM1176 small subunit ribosomal RNA gene, partial sequence; internal transcribed spacer 1, 5.8S ribosomal RNA gene, and internal transcribed spacer 2, complete sequence; and large subunit ribosomal RNA gene, partial sequence	MT644865	5150	1	121	7.53e-56	224	121	0	0	1052584	N/A	N/A	N/A	N/A
989	121	gi|1841337668|gb|CP052041.1|	Fusarium oxysporum Fo47 chromosome IV	CP052041	4731052	1	121	7.53e-56	224	121	0	0	660027	N/A	N/A	N/A	N/A
989	121	gi|1791107294|gb|CP020878.1|	Trichoderma reesei strain CBS999.97 chromosome VI, complete sequence	CP020878	3741771	1	121	7.53e-56	224	121	0	0	51453	N/A	N/A	N/A	N/A
989	121	gi|1775560086|gb|CP023090.1|	Fusarium fujikuroi strain Augusto2 chromosome II	CP023090	5014829	1	121	7.53e-56	224	121	0	0	5127	N/A	N/A	N/A	N/A
990	122	gi|1859735576|gb|MT644894.1|	Tolypocladium ophioglossoides isolate DM1086 small subunit ribosomal RNA gene, partial sequence; internal transcribed spacer 1, 5.8S ribosomal RNA gene, and internal transcribed spacer 2, complete sequence; and large subunit ribosomal RNA gene, partial sequence	MT644894	3179	1	122	2.12e-56	226	122	0	0	71617	N/A	N/A	N/A	N/A
990	122	gi|1859735547|gb|MT644865.1|	Hypocreopsis lichenoides isolate DM1176 small subunit ribosomal RNA gene, partial sequence; internal transcribed spacer 1, 5.8S ribosomal RNA gene, and internal transcribed spacer 2, complete sequence; and large subunit ribosomal RNA gene, partial sequence	MT644865	5150	1	122	2.12e-56	226	122	0	0	1052584	N/A	N/A	N/A	N/A
990	122	gi|1841337668|gb|CP052041.1|	Fusarium oxysporum Fo47 chromosome IV	CP052041	4731052	1	122	2.12e-56	226	122	0	0	660027	N/A	N/A	N/A	N/A
990	122	gi|1791107294|gb|CP020878.1|	Trichoderma reesei strain CBS999.97 chromosome VI, complete sequence	CP020878	3741771	1	122	2.12e-56	226	122	0	0	51453	N/A	N/A	N/A	N/A
990	122	gi|1775560086|gb|CP023090.1|	Fusarium fujikuroi strain Augusto2 chromosome II	CP023090	5014829	1	122	2.12e-56	226	122	0	0	5127	N/A	N/A	N/A	N/A
991	139	gi|1835927594|gb|MT269798.1|	Fusarium tricinctum mitochondrion, complete genome	MT269798	46314	1	139	8.89e-66	257	139	0	0	61284	N/A	N/A	N/A	N/A
991	139	gi|2717306168|gb|CP151270.1|	Fusarium acuminatum isolate 1A chromosome 11	CP151270	46229	1	139	8.89e-66	257	139	0	0	5515	N/A	N/A	N/A	N/A
991	139	gi|1839127312|gb|MT010926.1|	Fusarium nygamai culture CBS:749.97 strain CBS 749.97 mitochondrion, complete genome	MT010926	52828	1	139	1.92e-62	246	133	2	0	42673	N/A	N/A	N/A	N/A
991	139	gi|1839127280|gb|MT010925.1|	Fusarium pseudonygamai culture CBS:417.97 strain CBS 417.97 mitochondrion, complete genome	MT010925	65694	1	139	1.92e-62	246	133	2	0	47755	N/A	N/A	N/A	N/A
991	139	gi|1839127247|gb|MT010924.1|	Fusarium pseudoanthophilum culture CBS:414.97 strain CBS 414.97 mitochondrion, complete genome	MT010924	70256	1	139	1.92e-62	246	133	2	0	48495	N/A	N/A	N/A	N/A
992	130	gi|1835927594|gb|MT269798.1|	Fusarium tricinctum mitochondrion, complete genome	MT269798	46314	1	130	8.22e-61	241	130	0	0	61284	N/A	N/A	N/A	N/A
992	130	gi|2717306168|gb|CP151270.1|	Fusarium acuminatum isolate 1A chromosome 11	CP151270	46229	1	130	8.22e-61	241	130	0	0	5515	N/A	N/A	N/A	N/A
992	130	gi|1841750726|gb|MN935429.1|	Fusarium asiaticum strain 191317 mitochondrion, complete genome	MN935429	91967	1	130	1.78e-57	230	124	2	0	282267	N/A	N/A	N/A	N/A
992	130	gi|1841750671|gb|MN935428.1|	Fusarium asiaticum strain 180459 mitochondrion, complete genome	MN935428	91352	1	130	1.78e-57	230	124	2	0	282267	N/A	N/A	N/A	N/A
992	130	gi|1841750614|gb|MN935427.1|	Fusarium asiaticum strain 180432 mitochondrion, complete genome	MN935427	94917	1	130	1.78e-57	230	124	2	0	282267	N/A	N/A	N/A	N/A
1000	121	gi|1859735559|gb|MT644877.1|	Nectria cinnabarina isolate DM1152 small subunit ribosomal RNA gene, partial sequence; internal transcribed spacer 1, 5.8S ribosomal RNA gene, and internal transcribed spacer 2, complete sequence; and large subunit ribosomal RNA gene, partial sequence	MT644877	5163	1	121	7.53e-56	224	121	0	0	29855	N/A	N/A	N/A	N/A
1000	121	gi|1815651793|gb|MN494090.1|	Beauveria bassiana strain SZY2 18S ribosomal RNA gene, internal transcribed spacer 1, 5.8S ribosomal RNA gene, internal transcribed spacer 2, 28S ribosomal RNA gene, and 28S-18S ribosomal RNA intergenic spacer, complete sequence	MN494090	7770	1	121	7.53e-56	224	121	0	0	176275	N/A	N/A	N/A	N/A
1000	121	gi|1815651792|gb|MN494089.1|	Beauveria bassiana strain SZY1 18S ribosomal RNA gene, internal transcribed spacer 1, 5.8S ribosomal RNA gene, internal transcribed spacer 2, 28S ribosomal RNA gene, and 28S-18S ribosomal RNA intergenic spacer, complete sequence	MN494089	7787	1	121	7.53e-56	224	121	0	0	176275	N/A	N/A	N/A	N/A
1000	121	gi|1807812919|emb|LT222056.1|	Fusarium graminearum genome assembly, chromosome: IV	LT222056	8055933	1	121	7.53e-56	224	121	0	0	5518	N/A	N/A	N/A	N/A
1000	121	gi|1775560086|gb|CP023090.1|	Fusarium fujikuroi strain Augusto2 chromosome II	CP023090	5014829	1	121	7.53e-56	224	121	0	0	5127	N/A	N/A	N/A	N/A
1003	123	gi|1859735559|gb|MT644877.1|	Nectria cinnabarina isolate DM1152 small subunit ribosomal RNA gene, partial sequence; internal transcribed spacer 1, 5.8S ribosomal RNA gene, and internal transcribed spacer 2, complete sequence; and large subunit ribosomal RNA gene, partial sequence	MT644877	5163	1	123	5.95e-57	228	123	0	0	29855	N/A	N/A	N/A	N/A
1003	123	gi|1815651793|gb|MN494090.1|	Beauveria bassiana strain SZY2 18S ribosomal RNA gene, internal transcribed spacer 1, 5.8S ribosomal RNA gene, internal transcribed spacer 2, 28S ribosomal RNA gene, and 28S-18S ribosomal RNA intergenic spacer, complete sequence	MN494090	7770	1	123	5.95e-57	228	123	0	0	176275	N/A	N/A	N/A	N/A
1003	123	gi|1815651792|gb|MN494089.1|	Beauveria bassiana strain SZY1 18S ribosomal RNA gene, internal transcribed spacer 1, 5.8S ribosomal RNA gene, internal transcribed spacer 2, 28S ribosomal RNA gene, and 28S-18S ribosomal RNA intergenic spacer, complete sequence	MN494089	7787	1	123	5.95e-57	228	123	0	0	176275	N/A	N/A	N/A	N/A
1003	123	gi|1807812919|emb|LT222056.1|	Fusarium graminearum genome assembly, chromosome: IV	LT222056	8055933	1	123	5.95e-57	228	123	0	0	5518	N/A	N/A	N/A	N/A
1003	123	gi|1775560086|gb|CP023090.1|	Fusarium fujikuroi strain Augusto2 chromosome II	CP023090	5014829	1	123	5.95e-57	228	123	0	0	5127	N/A	N/A	N/A	N/A
1009	121	gi|1835927594|gb|MT269798.1|	Fusarium tricinctum mitochondrion, complete genome	MT269798	46314	1	121	7.53e-56	224	121	0	0	61284	N/A	N/A	N/A	N/A
1009	121	gi|2717306168|gb|CP151270.1|	Fusarium acuminatum isolate 1A chromosome 11	CP151270	46229	1	121	7.53e-56	224	121	0	0	5515	N/A	N/A	N/A	N/A
1009	121	gi|1841750726|gb|MN935429.1|	Fusarium asiaticum strain 191317 mitochondrion, complete genome	MN935429	91967	1	115	7.64e-46	191	103	4	0	282267	N/A	N/A	N/A	N/A
1009	121	gi|1841750671|gb|MN935428.1|	Fusarium asiaticum strain 180459 mitochondrion, complete genome	MN935428	91352	1	115	7.64e-46	191	103	4	0	282267	N/A	N/A	N/A	N/A
1009	121	gi|1841750614|gb|MN935427.1|	Fusarium asiaticum strain 180432 mitochondrion, complete genome	MN935427	94917	1	115	7.64e-46	191	103	4	0	282267	N/A	N/A	N/A	N/A
1014	146	gi|1835927594|gb|MT269798.1|	Fusarium tricinctum mitochondrion, complete genome	MT269798	46314	1	146	1.2e-69	270	146	0	0	61284	N/A	N/A	N/A	N/A
1014	146	gi|2717306168|gb|CP151270.1|	Fusarium acuminatum isolate 1A chromosome 11	CP151270	46229	1	146	1.2e-69	270	146	0	0	5515	N/A	N/A	N/A	N/A
1014	146	gi|372291194|ref|NC_016680.1|	Fusarium solani mitochondrion, complete genome	NC_016680	62978	1	146	1.23e-54	220	119	9	0	169388	N/A	N/A	N/A	N/A
1014	146	gi|1841750726|gb|MN935429.1|	Fusarium asiaticum strain 191317 mitochondrion, complete genome	MN935429	91967	1	145	9.58e-51	207	112	11	0	282267	N/A	N/A	N/A	N/A
1014	146	gi|1841750671|gb|MN935428.1|	Fusarium asiaticum strain 180459 mitochondrion, complete genome	MN935428	91352	1	145	9.58e-51	207	112	11	0	282267	N/A	N/A	N/A	N/A
1020	124	gi|1859735575|gb|MT644893.1|	Hypoxylon fragiforme isolate DM1087 small subunit ribosomal RNA gene, partial sequence; internal transcribed spacer 1, 5.8S ribosomal RNA gene, and internal transcribed spacer 2, complete sequence; and large subunit ribosomal RNA gene, partial sequence	MT644893	5786	1	124	1.67e-57	230	124	0	0	63214	N/A	N/A	N/A	N/A
1020	124	gi|1841337668|gb|CP052041.1|	Fusarium oxysporum Fo47 chromosome IV	CP052041	4731052	1	124	1.67e-57	230	124	0	0	660027	N/A	N/A	N/A	N/A
1020	124	gi|1829864386|gb|CP050920.1|	Pyricularia oryzae strain LpKY97 chromosome 1	CP050920	6359358	1	124	1.67e-57	230	124	0	0	318829	N/A	N/A	N/A	N/A
1020	124	gi|1815651793|gb|MN494090.1|	Beauveria bassiana strain SZY2 18S ribosomal RNA gene, internal transcribed spacer 1, 5.8S ribosomal RNA gene, internal transcribed spacer 2, 28S ribosomal RNA gene, and 28S-18S ribosomal RNA intergenic spacer, complete sequence	MN494090	7770	1	124	1.67e-57	230	124	0	0	176275	N/A	N/A	N/A	N/A
1020	124	gi|1815651792|gb|MN494089.1|	Beauveria bassiana strain SZY1 18S ribosomal RNA gene, internal transcribed spacer 1, 5.8S ribosomal RNA gene, internal transcribed spacer 2, 28S ribosomal RNA gene, and 28S-18S ribosomal RNA intergenic spacer, complete sequence	MN494089	7787	1	124	1.67e-57	230	124	0	0	176275	N/A	N/A	N/A	N/A
1021	121	gi|1859735575|gb|MT644893.1|	Hypoxylon fragiforme isolate DM1087 small subunit ribosomal RNA gene, partial sequence; internal transcribed spacer 1, 5.8S ribosomal RNA gene, and internal transcribed spacer 2, complete sequence; and large subunit ribosomal RNA gene, partial sequence	MT644893	5786	1	121	7.53e-56	224	121	0	0	63214	N/A	N/A	N/A	N/A
1021	121	gi|1841337668|gb|CP052041.1|	Fusarium oxysporum Fo47 chromosome IV	CP052041	4731052	1	121	7.53e-56	224	121	0	0	660027	N/A	N/A	N/A	N/A
1021	121	gi|1829864386|gb|CP050920.1|	Pyricularia oryzae strain LpKY97 chromosome 1	CP050920	6359358	1	121	7.53e-56	224	121	0	0	318829	N/A	N/A	N/A	N/A
1021	121	gi|1815651793|gb|MN494090.1|	Beauveria bassiana strain SZY2 18S ribosomal RNA gene, internal transcribed spacer 1, 5.8S ribosomal RNA gene, internal transcribed spacer 2, 28S ribosomal RNA gene, and 28S-18S ribosomal RNA intergenic spacer, complete sequence	MN494090	7770	1	121	7.53e-56	224	121	0	0	176275	N/A	N/A	N/A	N/A
1021	121	gi|1815651792|gb|MN494089.1|	Beauveria bassiana strain SZY1 18S ribosomal RNA gene, internal transcribed spacer 1, 5.8S ribosomal RNA gene, internal transcribed spacer 2, 28S ribosomal RNA gene, and 28S-18S ribosomal RNA intergenic spacer, complete sequence	MN494089	7787	1	121	7.53e-56	224	121	0	0	176275	N/A	N/A	N/A	N/A
1023	121	gi|1859735575|gb|MT644893.1|	Hypoxylon fragiforme isolate DM1087 small subunit ribosomal RNA gene, partial sequence; internal transcribed spacer 1, 5.8S ribosomal RNA gene, and internal transcribed spacer 2, complete sequence; and large subunit ribosomal RNA gene, partial sequence	MT644893	5786	1	121	7.53e-56	224	121	0	0	63214	N/A	N/A	N/A	N/A
1023	121	gi|1841337668|gb|CP052041.1|	Fusarium oxysporum Fo47 chromosome IV	CP052041	4731052	1	121	7.53e-56	224	121	0	0	660027	N/A	N/A	N/A	N/A
1023	121	gi|1829864386|gb|CP050920.1|	Pyricularia oryzae strain LpKY97 chromosome 1	CP050920	6359358	1	121	7.53e-56	224	121	0	0	318829	N/A	N/A	N/A	N/A
1023	121	gi|1815651793|gb|MN494090.1|	Beauveria bassiana strain SZY2 18S ribosomal RNA gene, internal transcribed spacer 1, 5.8S ribosomal RNA gene, internal transcribed spacer 2, 28S ribosomal RNA gene, and 28S-18S ribosomal RNA intergenic spacer, complete sequence	MN494090	7770	1	121	7.53e-56	224	121	0	0	176275	N/A	N/A	N/A	N/A
1023	121	gi|1815651792|gb|MN494089.1|	Beauveria bassiana strain SZY1 18S ribosomal RNA gene, internal transcribed spacer 1, 5.8S ribosomal RNA gene, internal transcribed spacer 2, 28S ribosomal RNA gene, and 28S-18S ribosomal RNA intergenic spacer, complete sequence	MN494089	7787	1	121	7.53e-56	224	121	0	0	176275	N/A	N/A	N/A	N/A
1024	121	gi|1859735575|gb|MT644893.1|	Hypoxylon fragiforme isolate DM1087 small subunit ribosomal RNA gene, partial sequence; internal transcribed spacer 1, 5.8S ribosomal RNA gene, and internal transcribed spacer 2, complete sequence; and large subunit ribosomal RNA gene, partial sequence	MT644893	5786	1	121	7.53e-56	224	121	0	0	63214	N/A	N/A	N/A	N/A
1024	121	gi|1841337668|gb|CP052041.1|	Fusarium oxysporum Fo47 chromosome IV	CP052041	4731052	1	121	7.53e-56	224	121	0	0	660027	N/A	N/A	N/A	N/A
1024	121	gi|1829864386|gb|CP050920.1|	Pyricularia oryzae strain LpKY97 chromosome 1	CP050920	6359358	1	121	7.53e-56	224	121	0	0	318829	N/A	N/A	N/A	N/A
1024	121	gi|1815651793|gb|MN494090.1|	Beauveria bassiana strain SZY2 18S ribosomal RNA gene, internal transcribed spacer 1, 5.8S ribosomal RNA gene, internal transcribed spacer 2, 28S ribosomal RNA gene, and 28S-18S ribosomal RNA intergenic spacer, complete sequence	MN494090	7770	1	121	7.53e-56	224	121	0	0	176275	N/A	N/A	N/A	N/A
1024	121	gi|1815651792|gb|MN494089.1|	Beauveria bassiana strain SZY1 18S ribosomal RNA gene, internal transcribed spacer 1, 5.8S ribosomal RNA gene, internal transcribed spacer 2, 28S ribosomal RNA gene, and 28S-18S ribosomal RNA intergenic spacer, complete sequence	MN494089	7787	1	121	7.53e-56	224	121	0	0	176275	N/A	N/A	N/A	N/A
1025	139	gi|1835927594|gb|MT269798.1|	Fusarium tricinctum mitochondrion, complete genome	MT269798	46314	4	138	3.27e-50	206	111	8	0	61284	N/A	N/A	N/A	N/A
1025	139	gi|2717306168|gb|CP151270.1|	Fusarium acuminatum isolate 1A chromosome 11	CP151270	46229	4	138	3.27e-50	206	111	8	0	5515	N/A	N/A	N/A	N/A
1026	121	gi|1859735575|gb|MT644893.1|	Hypoxylon fragiforme isolate DM1087 small subunit ribosomal RNA gene, partial sequence; internal transcribed spacer 1, 5.8S ribosomal RNA gene, and internal transcribed spacer 2, complete sequence; and large subunit ribosomal RNA gene, partial sequence	MT644893	5786	1	121	7.53e-56	224	121	0	0	63214	N/A	N/A	N/A	N/A
1026	121	gi|1841337668|gb|CP052041.1|	Fusarium oxysporum Fo47 chromosome IV	CP052041	4731052	1	121	7.53e-56	224	121	0	0	660027	N/A	N/A	N/A	N/A
1026	121	gi|1829864386|gb|CP050920.1|	Pyricularia oryzae strain LpKY97 chromosome 1	CP050920	6359358	1	121	7.53e-56	224	121	0	0	318829	N/A	N/A	N/A	N/A
1026	121	gi|1815651793|gb|MN494090.1|	Beauveria bassiana strain SZY2 18S ribosomal RNA gene, internal transcribed spacer 1, 5.8S ribosomal RNA gene, internal transcribed spacer 2, 28S ribosomal RNA gene, and 28S-18S ribosomal RNA intergenic spacer, complete sequence	MN494090	7770	1	121	7.53e-56	224	121	0	0	176275	N/A	N/A	N/A	N/A
1026	121	gi|1815651792|gb|MN494089.1|	Beauveria bassiana strain SZY1 18S ribosomal RNA gene, internal transcribed spacer 1, 5.8S ribosomal RNA gene, internal transcribed spacer 2, 28S ribosomal RNA gene, and 28S-18S ribosomal RNA intergenic spacer, complete sequence	MN494089	7787	1	121	7.53e-56	224	121	0	0	176275	N/A	N/A	N/A	N/A
1027	124	gi|1859735575|gb|MT644893.1|	Hypoxylon fragiforme isolate DM1087 small subunit ribosomal RNA gene, partial sequence; internal transcribed spacer 1, 5.8S ribosomal RNA gene, and internal transcribed spacer 2, complete sequence; and large subunit ribosomal RNA gene, partial sequence	MT644893	5786	1	124	1.67e-57	230	124	0	0	63214	N/A	N/A	N/A	N/A
1027	124	gi|1841337668|gb|CP052041.1|	Fusarium oxysporum Fo47 chromosome IV	CP052041	4731052	1	124	1.67e-57	230	124	0	0	660027	N/A	N/A	N/A	N/A
1027	124	gi|1829864386|gb|CP050920.1|	Pyricularia oryzae strain LpKY97 chromosome 1	CP050920	6359358	1	124	1.67e-57	230	124	0	0	318829	N/A	N/A	N/A	N/A
1027	124	gi|1815651793|gb|MN494090.1|	Beauveria bassiana strain SZY2 18S ribosomal RNA gene, internal transcribed spacer 1, 5.8S ribosomal RNA gene, internal transcribed spacer 2, 28S ribosomal RNA gene, and 28S-18S ribosomal RNA intergenic spacer, complete sequence	MN494090	7770	1	124	1.67e-57	230	124	0	0	176275	N/A	N/A	N/A	N/A
1027	124	gi|1815651792|gb|MN494089.1|	Beauveria bassiana strain SZY1 18S ribosomal RNA gene, internal transcribed spacer 1, 5.8S ribosomal RNA gene, internal transcribed spacer 2, 28S ribosomal RNA gene, and 28S-18S ribosomal RNA intergenic spacer, complete sequence	MN494089	7787	1	124	1.67e-57	230	124	0	0	176275	N/A	N/A	N/A	N/A
1030	123	gi|1859735575|gb|MT644893.1|	Hypoxylon fragiforme isolate DM1087 small subunit ribosomal RNA gene, partial sequence; internal transcribed spacer 1, 5.8S ribosomal RNA gene, and internal transcribed spacer 2, complete sequence; and large subunit ribosomal RNA gene, partial sequence	MT644893	5786	1	123	5.95e-57	228	123	0	0	63214	N/A	N/A	N/A	N/A
1030	123	gi|1841337668|gb|CP052041.1|	Fusarium oxysporum Fo47 chromosome IV	CP052041	4731052	1	123	5.95e-57	228	123	0	0	660027	N/A	N/A	N/A	N/A
1030	123	gi|1829864386|gb|CP050920.1|	Pyricularia oryzae strain LpKY97 chromosome 1	CP050920	6359358	1	123	5.95e-57	228	123	0	0	318829	N/A	N/A	N/A	N/A
1030	123	gi|1815651793|gb|MN494090.1|	Beauveria bassiana strain SZY2 18S ribosomal RNA gene, internal transcribed spacer 1, 5.8S ribosomal RNA gene, internal transcribed spacer 2, 28S ribosomal RNA gene, and 28S-18S ribosomal RNA intergenic spacer, complete sequence	MN494090	7770	1	123	5.95e-57	228	123	0	0	176275	N/A	N/A	N/A	N/A
1030	123	gi|1815651792|gb|MN494089.1|	Beauveria bassiana strain SZY1 18S ribosomal RNA gene, internal transcribed spacer 1, 5.8S ribosomal RNA gene, internal transcribed spacer 2, 28S ribosomal RNA gene, and 28S-18S ribosomal RNA intergenic spacer, complete sequence	MN494089	7787	1	123	5.95e-57	228	123	0	0	176275	N/A	N/A	N/A	N/A
1034	124	gi|1859735575|gb|MT644893.1|	Hypoxylon fragiforme isolate DM1087 small subunit ribosomal RNA gene, partial sequence; internal transcribed spacer 1, 5.8S ribosomal RNA gene, and internal transcribed spacer 2, complete sequence; and large subunit ribosomal RNA gene, partial sequence	MT644893	5786	1	124	1.67e-57	230	124	0	0	63214	N/A	N/A	N/A	N/A
1034	124	gi|1859735559|gb|MT644877.1|	Nectria cinnabarina isolate DM1152 small subunit ribosomal RNA gene, partial sequence; internal transcribed spacer 1, 5.8S ribosomal RNA gene, and internal transcribed spacer 2, complete sequence; and large subunit ribosomal RNA gene, partial sequence	MT644877	5163	1	124	1.67e-57	230	124	0	0	29855	N/A	N/A	N/A	N/A
1034	124	gi|1841337668|gb|CP052041.1|	Fusarium oxysporum Fo47 chromosome IV	CP052041	4731052	1	124	1.67e-57	230	124	0	0	660027	N/A	N/A	N/A	N/A
1034	124	gi|1829864386|gb|CP050920.1|	Pyricularia oryzae strain LpKY97 chromosome 1	CP050920	6359358	1	124	1.67e-57	230	124	0	0	318829	N/A	N/A	N/A	N/A
1034	124	gi|1815651793|gb|MN494090.1|	Beauveria bassiana strain SZY2 18S ribosomal RNA gene, internal transcribed spacer 1, 5.8S ribosomal RNA gene, internal transcribed spacer 2, 28S ribosomal RNA gene, and 28S-18S ribosomal RNA intergenic spacer, complete sequence	MN494090	7770	1	124	1.67e-57	230	124	0	0	176275	N/A	N/A	N/A	N/A
1035	121	gi|1859735575|gb|MT644893.1|	Hypoxylon fragiforme isolate DM1087 small subunit ribosomal RNA gene, partial sequence; internal transcribed spacer 1, 5.8S ribosomal RNA gene, and internal transcribed spacer 2, complete sequence; and large subunit ribosomal RNA gene, partial sequence	MT644893	5786	1	121	7.53e-56	224	121	0	0	63214	N/A	N/A	N/A	N/A
1035	121	gi|1859735559|gb|MT644877.1|	Nectria cinnabarina isolate DM1152 small subunit ribosomal RNA gene, partial sequence; internal transcribed spacer 1, 5.8S ribosomal RNA gene, and internal transcribed spacer 2, complete sequence; and large subunit ribosomal RNA gene, partial sequence	MT644877	5163	1	121	7.53e-56	224	121	0	0	29855	N/A	N/A	N/A	N/A
1035	121	gi|1841337668|gb|CP052041.1|	Fusarium oxysporum Fo47 chromosome IV	CP052041	4731052	1	121	7.53e-56	224	121	0	0	660027	N/A	N/A	N/A	N/A
1035	121	gi|1829864386|gb|CP050920.1|	Pyricularia oryzae strain LpKY97 chromosome 1	CP050920	6359358	1	121	7.53e-56	224	121	0	0	318829	N/A	N/A	N/A	N/A
1035	121	gi|1815651793|gb|MN494090.1|	Beauveria bassiana strain SZY2 18S ribosomal RNA gene, internal transcribed spacer 1, 5.8S ribosomal RNA gene, internal transcribed spacer 2, 28S ribosomal RNA gene, and 28S-18S ribosomal RNA intergenic spacer, complete sequence	MN494090	7770	1	121	7.53e-56	224	121	0	0	176275	N/A	N/A	N/A	N/A
1036	124	gi|1859735575|gb|MT644893.1|	Hypoxylon fragiforme isolate DM1087 small subunit ribosomal RNA gene, partial sequence; internal transcribed spacer 1, 5.8S ribosomal RNA gene, and internal transcribed spacer 2, complete sequence; and large subunit ribosomal RNA gene, partial sequence	MT644893	5786	1	124	1.67e-57	230	124	0	0	63214	N/A	N/A	N/A	N/A
1036	124	gi|1859735559|gb|MT644877.1|	Nectria cinnabarina isolate DM1152 small subunit ribosomal RNA gene, partial sequence; internal transcribed spacer 1, 5.8S ribosomal RNA gene, and internal transcribed spacer 2, complete sequence; and large subunit ribosomal RNA gene, partial sequence	MT644877	5163	1	124	1.67e-57	230	124	0	0	29855	N/A	N/A	N/A	N/A
1036	124	gi|1841337668|gb|CP052041.1|	Fusarium oxysporum Fo47 chromosome IV	CP052041	4731052	1	124	1.67e-57	230	124	0	0	660027	N/A	N/A	N/A	N/A
1036	124	gi|1829864386|gb|CP050920.1|	Pyricularia oryzae strain LpKY97 chromosome 1	CP050920	6359358	1	124	1.67e-57	230	124	0	0	318829	N/A	N/A	N/A	N/A
1036	124	gi|1815651793|gb|MN494090.1|	Beauveria bassiana strain SZY2 18S ribosomal RNA gene, internal transcribed spacer 1, 5.8S ribosomal RNA gene, internal transcribed spacer 2, 28S ribosomal RNA gene, and 28S-18S ribosomal RNA intergenic spacer, complete sequence	MN494090	7770	1	124	1.67e-57	230	124	0	0	176275	N/A	N/A	N/A	N/A
1039	121	gi|1859735559|gb|MT644877.1|	Nectria cinnabarina isolate DM1152 small subunit ribosomal RNA gene, partial sequence; internal transcribed spacer 1, 5.8S ribosomal RNA gene, and internal transcribed spacer 2, complete sequence; and large subunit ribosomal RNA gene, partial sequence	MT644877	5163	1	121	7.53e-56	224	121	0	0	29855	N/A	N/A	N/A	N/A
1039	121	gi|1841337668|gb|CP052041.1|	Fusarium oxysporum Fo47 chromosome IV	CP052041	4731052	1	121	7.53e-56	224	121	0	0	660027	N/A	N/A	N/A	N/A
1039	121	gi|1815651793|gb|MN494090.1|	Beauveria bassiana strain SZY2 18S ribosomal RNA gene, internal transcribed spacer 1, 5.8S ribosomal RNA gene, internal transcribed spacer 2, 28S ribosomal RNA gene, and 28S-18S ribosomal RNA intergenic spacer, complete sequence	MN494090	7770	1	121	7.53e-56	224	121	0	0	176275	N/A	N/A	N/A	N/A
1039	121	gi|1815651792|gb|MN494089.1|	Beauveria bassiana strain SZY1 18S ribosomal RNA gene, internal transcribed spacer 1, 5.8S ribosomal RNA gene, internal transcribed spacer 2, 28S ribosomal RNA gene, and 28S-18S ribosomal RNA intergenic spacer, complete sequence	MN494089	7787	1	121	7.53e-56	224	121	0	0	176275	N/A	N/A	N/A	N/A
1039	121	gi|1807812919|emb|LT222056.1|	Fusarium graminearum genome assembly, chromosome: IV	LT222056	8055933	1	121	7.53e-56	224	121	0	0	5518	N/A	N/A	N/A	N/A
1040	122	gi|1859735559|gb|MT644877.1|	Nectria cinnabarina isolate DM1152 small subunit ribosomal RNA gene, partial sequence; internal transcribed spacer 1, 5.8S ribosomal RNA gene, and internal transcribed spacer 2, complete sequence; and large subunit ribosomal RNA gene, partial sequence	MT644877	5163	1	122	2.12e-56	226	122	0	0	29855	N/A	N/A	N/A	N/A
1040	122	gi|1841337668|gb|CP052041.1|	Fusarium oxysporum Fo47 chromosome IV	CP052041	4731052	1	122	2.12e-56	226	122	0	0	660027	N/A	N/A	N/A	N/A
1040	122	gi|1815651793|gb|MN494090.1|	Beauveria bassiana strain SZY2 18S ribosomal RNA gene, internal transcribed spacer 1, 5.8S ribosomal RNA gene, internal transcribed spacer 2, 28S ribosomal RNA gene, and 28S-18S ribosomal RNA intergenic spacer, complete sequence	MN494090	7770	1	122	2.12e-56	226	122	0	0	176275	N/A	N/A	N/A	N/A
1040	122	gi|1815651792|gb|MN494089.1|	Beauveria bassiana strain SZY1 18S ribosomal RNA gene, internal transcribed spacer 1, 5.8S ribosomal RNA gene, internal transcribed spacer 2, 28S ribosomal RNA gene, and 28S-18S ribosomal RNA intergenic spacer, complete sequence	MN494089	7787	1	122	2.12e-56	226	122	0	0	176275	N/A	N/A	N/A	N/A
1040	122	gi|1807812919|emb|LT222056.1|	Fusarium graminearum genome assembly, chromosome: IV	LT222056	8055933	1	122	2.12e-56	226	122	0	0	5518	N/A	N/A	N/A	N/A
1041	121	gi|1859735559|gb|MT644877.1|	Nectria cinnabarina isolate DM1152 small subunit ribosomal RNA gene, partial sequence; internal transcribed spacer 1, 5.8S ribosomal RNA gene, and internal transcribed spacer 2, complete sequence; and large subunit ribosomal RNA gene, partial sequence	MT644877	5163	1	121	7.53e-56	224	121	0	0	29855	N/A	N/A	N/A	N/A
1041	121	gi|1841337668|gb|CP052041.1|	Fusarium oxysporum Fo47 chromosome IV	CP052041	4731052	1	121	7.53e-56	224	121	0	0	660027	N/A	N/A	N/A	N/A
1041	121	gi|1815651793|gb|MN494090.1|	Beauveria bassiana strain SZY2 18S ribosomal RNA gene, internal transcribed spacer 1, 5.8S ribosomal RNA gene, internal transcribed spacer 2, 28S ribosomal RNA gene, and 28S-18S ribosomal RNA intergenic spacer, complete sequence	MN494090	7770	1	121	7.53e-56	224	121	0	0	176275	N/A	N/A	N/A	N/A
1041	121	gi|1815651792|gb|MN494089.1|	Beauveria bassiana strain SZY1 18S ribosomal RNA gene, internal transcribed spacer 1, 5.8S ribosomal RNA gene, internal transcribed spacer 2, 28S ribosomal RNA gene, and 28S-18S ribosomal RNA intergenic spacer, complete sequence	MN494089	7787	1	121	7.53e-56	224	121	0	0	176275	N/A	N/A	N/A	N/A
1041	121	gi|1807812919|emb|LT222056.1|	Fusarium graminearum genome assembly, chromosome: IV	LT222056	8055933	1	121	7.53e-56	224	121	0	0	5518	N/A	N/A	N/A	N/A
1045	121	gi|1859735559|gb|MT644877.1|	Nectria cinnabarina isolate DM1152 small subunit ribosomal RNA gene, partial sequence; internal transcribed spacer 1, 5.8S ribosomal RNA gene, and internal transcribed spacer 2, complete sequence; and large subunit ribosomal RNA gene, partial sequence	MT644877	5163	1	121	7.53e-56	224	121	0	0	29855	N/A	N/A	N/A	N/A
1045	121	gi|1841337668|gb|CP052041.1|	Fusarium oxysporum Fo47 chromosome IV	CP052041	4731052	1	121	7.53e-56	224	121	0	0	660027	N/A	N/A	N/A	N/A
1045	121	gi|1815651793|gb|MN494090.1|	Beauveria bassiana strain SZY2 18S ribosomal RNA gene, internal transcribed spacer 1, 5.8S ribosomal RNA gene, internal transcribed spacer 2, 28S ribosomal RNA gene, and 28S-18S ribosomal RNA intergenic spacer, complete sequence	MN494090	7770	1	121	7.53e-56	224	121	0	0	176275	N/A	N/A	N/A	N/A
1045	121	gi|1815651792|gb|MN494089.1|	Beauveria bassiana strain SZY1 18S ribosomal RNA gene, internal transcribed spacer 1, 5.8S ribosomal RNA gene, internal transcribed spacer 2, 28S ribosomal RNA gene, and 28S-18S ribosomal RNA intergenic spacer, complete sequence	MN494089	7787	1	121	7.53e-56	224	121	0	0	176275	N/A	N/A	N/A	N/A
1045	121	gi|1807812919|emb|LT222056.1|	Fusarium graminearum genome assembly, chromosome: IV	LT222056	8055933	1	121	7.53e-56	224	121	0	0	5518	N/A	N/A	N/A	N/A
1048	121	gi|1859735575|gb|MT644893.1|	Hypoxylon fragiforme isolate DM1087 small subunit ribosomal RNA gene, partial sequence; internal transcribed spacer 1, 5.8S ribosomal RNA gene, and internal transcribed spacer 2, complete sequence; and large subunit ribosomal RNA gene, partial sequence	MT644893	5786	1	121	7.53e-56	224	121	0	0	63214	N/A	N/A	N/A	N/A
1048	121	gi|1859735559|gb|MT644877.1|	Nectria cinnabarina isolate DM1152 small subunit ribosomal RNA gene, partial sequence; internal transcribed spacer 1, 5.8S ribosomal RNA gene, and internal transcribed spacer 2, complete sequence; and large subunit ribosomal RNA gene, partial sequence	MT644877	5163	1	121	7.53e-56	224	121	0	0	29855	N/A	N/A	N/A	N/A
1048	121	gi|1841337668|gb|CP052041.1|	Fusarium oxysporum Fo47 chromosome IV	CP052041	4731052	1	121	7.53e-56	224	121	0	0	660027	N/A	N/A	N/A	N/A
1048	121	gi|1829864386|gb|CP050920.1|	Pyricularia oryzae strain LpKY97 chromosome 1	CP050920	6359358	1	121	7.53e-56	224	121	0	0	318829	N/A	N/A	N/A	N/A
1048	121	gi|1815651793|gb|MN494090.1|	Beauveria bassiana strain SZY2 18S ribosomal RNA gene, internal transcribed spacer 1, 5.8S ribosomal RNA gene, internal transcribed spacer 2, 28S ribosomal RNA gene, and 28S-18S ribosomal RNA intergenic spacer, complete sequence	MN494090	7770	1	121	7.53e-56	224	121	0	0	176275	N/A	N/A	N/A	N/A
1050	121	gi|1859735575|gb|MT644893.1|	Hypoxylon fragiforme isolate DM1087 small subunit ribosomal RNA gene, partial sequence; internal transcribed spacer 1, 5.8S ribosomal RNA gene, and internal transcribed spacer 2, complete sequence; and large subunit ribosomal RNA gene, partial sequence	MT644893	5786	1	121	7.53e-56	224	121	0	0	63214	N/A	N/A	N/A	N/A
1050	121	gi|1859735559|gb|MT644877.1|	Nectria cinnabarina isolate DM1152 small subunit ribosomal RNA gene, partial sequence; internal transcribed spacer 1, 5.8S ribosomal RNA gene, and internal transcribed spacer 2, complete sequence; and large subunit ribosomal RNA gene, partial sequence	MT644877	5163	1	121	7.53e-56	224	121	0	0	29855	N/A	N/A	N/A	N/A
1050	121	gi|1841337668|gb|CP052041.1|	Fusarium oxysporum Fo47 chromosome IV	CP052041	4731052	1	121	7.53e-56	224	121	0	0	660027	N/A	N/A	N/A	N/A
1050	121	gi|1829864386|gb|CP050920.1|	Pyricularia oryzae strain LpKY97 chromosome 1	CP050920	6359358	1	121	7.53e-56	224	121	0	0	318829	N/A	N/A	N/A	N/A
1050	121	gi|1815651793|gb|MN494090.1|	Beauveria bassiana strain SZY2 18S ribosomal RNA gene, internal transcribed spacer 1, 5.8S ribosomal RNA gene, internal transcribed spacer 2, 28S ribosomal RNA gene, and 28S-18S ribosomal RNA intergenic spacer, complete sequence	MN494090	7770	1	121	7.53e-56	224	121	0	0	176275	N/A	N/A	N/A	N/A
1057	121	gi|2717294770|gb|CP151260.1|	Fusarium acuminatum isolate 1A chromosome 1	CP151260	12683142	1	121	7.53e-56	224	121	0	0	5515	N/A	N/A	N/A	N/A
1057	121	gi|1114665535|gb|KX306898.1|	Fusarium avenaceum isolate SF14 28S ribosomal RNA gene, partial sequence	KX306898	620	1	121	7.53e-56	224	121	0	0	40199	N/A	N/A	N/A	N/A
1057	121	gi|2324156538|gb|CP109666.1|	Fusarium avenaceum strain WV21P1A chromosome 5	CP109666	4835698	1	121	7.53e-56	224	121	0	0	40199	N/A	N/A	N/A	N/A
1057	121	gi|333463364|gb|HQ165903.1|	Fusarium acuminatum strain PUF036 28S ribosomal RNA and 28S-18S ribosomal RNA intergenic spacer, partial sequence	HQ165903	2433	1	121	7.53e-56	224	121	0	0	5515	N/A	N/A	N/A	N/A
1057	121	gi|333463363|gb|HQ165902.1|	Fusarium acuminatum strain PUF035 28S ribosomal RNA and 28S-18S ribosomal RNA intergenic spacer, partial sequence	HQ165902	2448	1	121	7.53e-56	224	121	0	0	5515	N/A	N/A	N/A	N/A
1059	126	gi|2717294770|gb|CP151260.1|	Fusarium acuminatum isolate 1A chromosome 1	CP151260	12683142	1	126	1.32e-58	233	126	0	0	5515	N/A	N/A	N/A	N/A
1059	126	gi|1114665535|gb|KX306898.1|	Fusarium avenaceum isolate SF14 28S ribosomal RNA gene, partial sequence	KX306898	620	1	126	1.32e-58	233	126	0	0	40199	N/A	N/A	N/A	N/A
1059	126	gi|2324156538|gb|CP109666.1|	Fusarium avenaceum strain WV21P1A chromosome 5	CP109666	4835698	1	126	1.32e-58	233	126	0	0	40199	N/A	N/A	N/A	N/A
1059	126	gi|333463364|gb|HQ165903.1|	Fusarium acuminatum strain PUF036 28S ribosomal RNA and 28S-18S ribosomal RNA intergenic spacer, partial sequence	HQ165903	2433	1	126	1.32e-58	233	126	0	0	5515	N/A	N/A	N/A	N/A
1059	126	gi|333463363|gb|HQ165902.1|	Fusarium acuminatum strain PUF035 28S ribosomal RNA and 28S-18S ribosomal RNA intergenic spacer, partial sequence	HQ165902	2448	1	126	1.32e-58	233	126	0	0	5515	N/A	N/A	N/A	N/A
1060	121	gi|2717294770|gb|CP151260.1|	Fusarium acuminatum isolate 1A chromosome 1	CP151260	12683142	1	121	7.53e-56	224	121	0	0	5515	N/A	N/A	N/A	N/A
1060	121	gi|1114665535|gb|KX306898.1|	Fusarium avenaceum isolate SF14 28S ribosomal RNA gene, partial sequence	KX306898	620	1	121	7.53e-56	224	121	0	0	40199	N/A	N/A	N/A	N/A
1060	121	gi|2324156538|gb|CP109666.1|	Fusarium avenaceum strain WV21P1A chromosome 5	CP109666	4835698	1	121	7.53e-56	224	121	0	0	40199	N/A	N/A	N/A	N/A
1060	121	gi|333463364|gb|HQ165903.1|	Fusarium acuminatum strain PUF036 28S ribosomal RNA and 28S-18S ribosomal RNA intergenic spacer, partial sequence	HQ165903	2433	1	121	7.53e-56	224	121	0	0	5515	N/A	N/A	N/A	N/A
1060	121	gi|333463363|gb|HQ165902.1|	Fusarium acuminatum strain PUF035 28S ribosomal RNA and 28S-18S ribosomal RNA intergenic spacer, partial sequence	HQ165902	2448	1	121	7.53e-56	224	121	0	0	5515	N/A	N/A	N/A	N/A
1062	121	gi|2717294770|gb|CP151260.1|	Fusarium acuminatum isolate 1A chromosome 1	CP151260	12683142	1	121	7.53e-56	224	121	0	0	5515	N/A	N/A	N/A	N/A
1062	121	gi|1114665535|gb|KX306898.1|	Fusarium avenaceum isolate SF14 28S ribosomal RNA gene, partial sequence	KX306898	620	1	121	7.53e-56	224	121	0	0	40199	N/A	N/A	N/A	N/A
1062	121	gi|2324156538|gb|CP109666.1|	Fusarium avenaceum strain WV21P1A chromosome 5	CP109666	4835698	1	121	7.53e-56	224	121	0	0	40199	N/A	N/A	N/A	N/A
1062	121	gi|333463364|gb|HQ165903.1|	Fusarium acuminatum strain PUF036 28S ribosomal RNA and 28S-18S ribosomal RNA intergenic spacer, partial sequence	HQ165903	2433	1	121	7.53e-56	224	121	0	0	5515	N/A	N/A	N/A	N/A
1062	121	gi|333463363|gb|HQ165902.1|	Fusarium acuminatum strain PUF035 28S ribosomal RNA and 28S-18S ribosomal RNA intergenic spacer, partial sequence	HQ165902	2448	1	121	7.53e-56	224	121	0	0	5515	N/A	N/A	N/A	N/A
1064	122	gi|2717294770|gb|CP151260.1|	Fusarium acuminatum isolate 1A chromosome 1	CP151260	12683142	1	122	2.12e-56	226	122	0	0	5515	N/A	N/A	N/A	N/A
1064	122	gi|1114665535|gb|KX306898.1|	Fusarium avenaceum isolate SF14 28S ribosomal RNA gene, partial sequence	KX306898	620	1	122	2.12e-56	226	122	0	0	40199	N/A	N/A	N/A	N/A
1064	122	gi|2324156538|gb|CP109666.1|	Fusarium avenaceum strain WV21P1A chromosome 5	CP109666	4835698	1	122	2.12e-56	226	122	0	0	40199	N/A	N/A	N/A	N/A
1064	122	gi|333463364|gb|HQ165903.1|	Fusarium acuminatum strain PUF036 28S ribosomal RNA and 28S-18S ribosomal RNA intergenic spacer, partial sequence	HQ165903	2433	1	122	2.12e-56	226	122	0	0	5515	N/A	N/A	N/A	N/A
1064	122	gi|333463363|gb|HQ165902.1|	Fusarium acuminatum strain PUF035 28S ribosomal RNA and 28S-18S ribosomal RNA intergenic spacer, partial sequence	HQ165902	2448	1	122	2.12e-56	226	122	0	0	5515	N/A	N/A	N/A	N/A
1065	123	gi|2717294770|gb|CP151260.1|	Fusarium acuminatum isolate 1A chromosome 1	CP151260	12683142	1	123	5.95e-57	228	123	0	0	5515	N/A	N/A	N/A	N/A
1065	123	gi|1114665535|gb|KX306898.1|	Fusarium avenaceum isolate SF14 28S ribosomal RNA gene, partial sequence	KX306898	620	1	123	5.95e-57	228	123	0	0	40199	N/A	N/A	N/A	N/A
1065	123	gi|2324156538|gb|CP109666.1|	Fusarium avenaceum strain WV21P1A chromosome 5	CP109666	4835698	1	123	5.95e-57	228	123	0	0	40199	N/A	N/A	N/A	N/A
1065	123	gi|333463364|gb|HQ165903.1|	Fusarium acuminatum strain PUF036 28S ribosomal RNA and 28S-18S ribosomal RNA intergenic spacer, partial sequence	HQ165903	2433	1	123	5.95e-57	228	123	0	0	5515	N/A	N/A	N/A	N/A
1065	123	gi|333463363|gb|HQ165902.1|	Fusarium acuminatum strain PUF035 28S ribosomal RNA and 28S-18S ribosomal RNA intergenic spacer, partial sequence	HQ165902	2448	1	123	5.95e-57	228	123	0	0	5515	N/A	N/A	N/A	N/A
1072	124	gi|22202863|gb|AF406624.1|	Gibberella acuminata strain BBA71372 28S ribosomal RNA gene and intergenic spacer region, partial sequence	AF406624	554	1	124	1.7e-47	196	106	3	2	5515	N/A	N/A	N/A	N/A
1072	124	gi|2717294770|gb|CP151260.1|	Fusarium acuminatum isolate 1A chromosome 1	CP151260	12683142	1	124	6.1e-47	195	105	4	2	5515	N/A	N/A	N/A	N/A
1072	124	gi|2324156538|gb|CP109666.1|	Fusarium avenaceum strain WV21P1A chromosome 5	CP109666	4835698	1	124	7.89e-46	191	103	4	2	40199	N/A	N/A	N/A	N/A
1072	124	gi|333463364|gb|HQ165903.1|	Fusarium acuminatum strain PUF036 28S ribosomal RNA and 28S-18S ribosomal RNA intergenic spacer, partial sequence	HQ165903	2433	1	124	1.32e-43	183	99	4	3	5515	N/A	N/A	N/A	N/A
1072	124	gi|333463363|gb|HQ165902.1|	Fusarium acuminatum strain PUF035 28S ribosomal RNA and 28S-18S ribosomal RNA intergenic spacer, partial sequence	HQ165902	2448	1	124	1.32e-43	183	99	4	3	5515	N/A	N/A	N/A	N/A
1078	129	gi|22202863|gb|AF406624.1|	Gibberella acuminata strain BBA71372 28S ribosomal RNA gene and intergenic spacer region, partial sequence	AF406624	554	1	127	8.31e-46	191	103	5	2	5515	N/A	N/A	N/A	N/A
1078	129	gi|2717294770|gb|CP151260.1|	Fusarium acuminatum isolate 1A chromosome 1	CP151260	12683142	1	127	2.99e-45	189	102	5	3	5515	N/A	N/A	N/A	N/A
1078	129	gi|2324156538|gb|CP109666.1|	Fusarium avenaceum strain WV21P1A chromosome 5	CP109666	4835698	1	121	3.87e-44	185	100	4	2	40199	N/A	N/A	N/A	N/A
1078	129	gi|333463364|gb|HQ165903.1|	Fusarium acuminatum strain PUF036 28S ribosomal RNA and 28S-18S ribosomal RNA intergenic spacer, partial sequence	HQ165903	2433	1	127	1.8e-42	180	97	5	4	5515	N/A	N/A	N/A	N/A
1078	129	gi|333463363|gb|HQ165902.1|	Fusarium acuminatum strain PUF035 28S ribosomal RNA and 28S-18S ribosomal RNA intergenic spacer, partial sequence	HQ165902	2448	1	127	1.8e-42	180	97	5	4	5515	N/A	N/A	N/A	N/A
1096	121	gi|1824776532|gb|MT251157.1|	Fusarium verticillioides strain DTO 423-B7 large subunit ribosomal RNA gene, partial sequence	MT251157	830	1	121	7.53e-56	224	121	0	0	117187	N/A	N/A	N/A	N/A
1096	121	gi|1859735576|gb|MT644894.1|	Tolypocladium ophioglossoides isolate DM1086 small subunit ribosomal RNA gene, partial sequence; internal transcribed spacer 1, 5.8S ribosomal RNA gene, and internal transcribed spacer 2, complete sequence; and large subunit ribosomal RNA gene, partial sequence	MT644894	3179	1	121	7.53e-56	224	121	0	0	71617	N/A	N/A	N/A	N/A
1096	121	gi|1859735547|gb|MT644865.1|	Hypocreopsis lichenoides isolate DM1176 small subunit ribosomal RNA gene, partial sequence; internal transcribed spacer 1, 5.8S ribosomal RNA gene, and internal transcribed spacer 2, complete sequence; and large subunit ribosomal RNA gene, partial sequence	MT644865	5150	1	121	7.53e-56	224	121	0	0	1052584	N/A	N/A	N/A	N/A
1096	121	gi|1858898379|ref|NG_070049.1|	Ilyonectria capensis CBS 132815 28S rRNA gene, partial sequence; from TYPE material	NG_070049	896	1	121	7.53e-56	224	121	0	0	1310232	N/A	N/A	N/A	N/A
1096	121	gi|1858898360|ref|NG_070030.1|	Gliocephalotrichum humicola CBS 135946 28S rRNA gene, partial sequence; from TYPE material	NG_070030	827	1	121	7.53e-56	224	121	0	0	1460347	N/A	N/A	N/A	N/A
1097	121	gi|1824776532|gb|MT251157.1|	Fusarium verticillioides strain DTO 423-B7 large subunit ribosomal RNA gene, partial sequence	MT251157	830	1	121	7.53e-56	224	121	0	0	117187	N/A	N/A	N/A	N/A
1097	121	gi|1859735576|gb|MT644894.1|	Tolypocladium ophioglossoides isolate DM1086 small subunit ribosomal RNA gene, partial sequence; internal transcribed spacer 1, 5.8S ribosomal RNA gene, and internal transcribed spacer 2, complete sequence; and large subunit ribosomal RNA gene, partial sequence	MT644894	3179	1	121	7.53e-56	224	121	0	0	71617	N/A	N/A	N/A	N/A
1097	121	gi|1858898379|ref|NG_070049.1|	Ilyonectria capensis CBS 132815 28S rRNA gene, partial sequence; from TYPE material	NG_070049	896	1	121	7.53e-56	224	121	0	0	1310232	N/A	N/A	N/A	N/A
1097	121	gi|1858898360|ref|NG_070030.1|	Gliocephalotrichum humicola CBS 135946 28S rRNA gene, partial sequence; from TYPE material	NG_070030	827	1	121	7.53e-56	224	121	0	0	1460347	N/A	N/A	N/A	N/A
1097	121	gi|1858898357|ref|NG_070027.1|	Trichoderma trixiae CBS 134702 28S rRNA gene, partial sequence; from TYPE material	NG_070027	807	1	121	7.53e-56	224	121	0	0	1383392	N/A	N/A	N/A	N/A
1098	121	gi|1824776532|gb|MT251157.1|	Fusarium verticillioides strain DTO 423-B7 large subunit ribosomal RNA gene, partial sequence	MT251157	830	1	121	7.53e-56	224	121	0	0	117187	N/A	N/A	N/A	N/A
1098	121	gi|1859735576|gb|MT644894.1|	Tolypocladium ophioglossoides isolate DM1086 small subunit ribosomal RNA gene, partial sequence; internal transcribed spacer 1, 5.8S ribosomal RNA gene, and internal transcribed spacer 2, complete sequence; and large subunit ribosomal RNA gene, partial sequence	MT644894	3179	1	121	7.53e-56	224	121	0	0	71617	N/A	N/A	N/A	N/A
1098	121	gi|1858898379|ref|NG_070049.1|	Ilyonectria capensis CBS 132815 28S rRNA gene, partial sequence; from TYPE material	NG_070049	896	1	121	7.53e-56	224	121	0	0	1310232	N/A	N/A	N/A	N/A
1098	121	gi|1858898360|ref|NG_070030.1|	Gliocephalotrichum humicola CBS 135946 28S rRNA gene, partial sequence; from TYPE material	NG_070030	827	1	121	7.53e-56	224	121	0	0	1460347	N/A	N/A	N/A	N/A
1098	121	gi|1858898357|ref|NG_070027.1|	Trichoderma trixiae CBS 134702 28S rRNA gene, partial sequence; from TYPE material	NG_070027	807	1	121	7.53e-56	224	121	0	0	1383392	N/A	N/A	N/A	N/A
1101	122	gi|1824776532|gb|MT251157.1|	Fusarium verticillioides strain DTO 423-B7 large subunit ribosomal RNA gene, partial sequence	MT251157	830	1	122	2.12e-56	226	122	0	0	117187	N/A	N/A	N/A	N/A
1101	122	gi|1859735576|gb|MT644894.1|	Tolypocladium ophioglossoides isolate DM1086 small subunit ribosomal RNA gene, partial sequence; internal transcribed spacer 1, 5.8S ribosomal RNA gene, and internal transcribed spacer 2, complete sequence; and large subunit ribosomal RNA gene, partial sequence	MT644894	3179	1	122	2.12e-56	226	122	0	0	71617	N/A	N/A	N/A	N/A
1101	122	gi|1859735559|gb|MT644877.1|	Nectria cinnabarina isolate DM1152 small subunit ribosomal RNA gene, partial sequence; internal transcribed spacer 1, 5.8S ribosomal RNA gene, and internal transcribed spacer 2, complete sequence; and large subunit ribosomal RNA gene, partial sequence	MT644877	5163	1	122	2.12e-56	226	122	0	0	29855	N/A	N/A	N/A	N/A
1101	122	gi|1858898379|ref|NG_070049.1|	Ilyonectria capensis CBS 132815 28S rRNA gene, partial sequence; from TYPE material	NG_070049	896	1	122	2.12e-56	226	122	0	0	1310232	N/A	N/A	N/A	N/A
1101	122	gi|1858898360|ref|NG_070030.1|	Gliocephalotrichum humicola CBS 135946 28S rRNA gene, partial sequence; from TYPE material	NG_070030	827	1	122	2.12e-56	226	122	0	0	1460347	N/A	N/A	N/A	N/A
1102	121	gi|1824776532|gb|MT251157.1|	Fusarium verticillioides strain DTO 423-B7 large subunit ribosomal RNA gene, partial sequence	MT251157	830	1	121	7.53e-56	224	121	0	0	117187	N/A	N/A	N/A	N/A
1102	121	gi|1859735576|gb|MT644894.1|	Tolypocladium ophioglossoides isolate DM1086 small subunit ribosomal RNA gene, partial sequence; internal transcribed spacer 1, 5.8S ribosomal RNA gene, and internal transcribed spacer 2, complete sequence; and large subunit ribosomal RNA gene, partial sequence	MT644894	3179	1	121	7.53e-56	224	121	0	0	71617	N/A	N/A	N/A	N/A
1102	121	gi|1859735559|gb|MT644877.1|	Nectria cinnabarina isolate DM1152 small subunit ribosomal RNA gene, partial sequence; internal transcribed spacer 1, 5.8S ribosomal RNA gene, and internal transcribed spacer 2, complete sequence; and large subunit ribosomal RNA gene, partial sequence	MT644877	5163	1	121	7.53e-56	224	121	0	0	29855	N/A	N/A	N/A	N/A
1102	121	gi|1858898379|ref|NG_070049.1|	Ilyonectria capensis CBS 132815 28S rRNA gene, partial sequence; from TYPE material	NG_070049	896	1	121	7.53e-56	224	121	0	0	1310232	N/A	N/A	N/A	N/A
1102	121	gi|1858898360|ref|NG_070030.1|	Gliocephalotrichum humicola CBS 135946 28S rRNA gene, partial sequence; from TYPE material	NG_070030	827	1	121	7.53e-56	224	121	0	0	1460347	N/A	N/A	N/A	N/A
1105	121	gi|1824776532|gb|MT251157.1|	Fusarium verticillioides strain DTO 423-B7 large subunit ribosomal RNA gene, partial sequence	MT251157	830	1	121	7.53e-56	224	121	0	0	117187	N/A	N/A	N/A	N/A
1105	121	gi|1859735576|gb|MT644894.1|	Tolypocladium ophioglossoides isolate DM1086 small subunit ribosomal RNA gene, partial sequence; internal transcribed spacer 1, 5.8S ribosomal RNA gene, and internal transcribed spacer 2, complete sequence; and large subunit ribosomal RNA gene, partial sequence	MT644894	3179	1	121	7.53e-56	224	121	0	0	71617	N/A	N/A	N/A	N/A
1105	121	gi|1859735559|gb|MT644877.1|	Nectria cinnabarina isolate DM1152 small subunit ribosomal RNA gene, partial sequence; internal transcribed spacer 1, 5.8S ribosomal RNA gene, and internal transcribed spacer 2, complete sequence; and large subunit ribosomal RNA gene, partial sequence	MT644877	5163	1	121	7.53e-56	224	121	0	0	29855	N/A	N/A	N/A	N/A
1105	121	gi|1858898379|ref|NG_070049.1|	Ilyonectria capensis CBS 132815 28S rRNA gene, partial sequence; from TYPE material	NG_070049	896	1	121	7.53e-56	224	121	0	0	1310232	N/A	N/A	N/A	N/A
1105	121	gi|1858898360|ref|NG_070030.1|	Gliocephalotrichum humicola CBS 135946 28S rRNA gene, partial sequence; from TYPE material	NG_070030	827	1	121	7.53e-56	224	121	0	0	1460347	N/A	N/A	N/A	N/A
1106	121	gi|1824776532|gb|MT251157.1|	Fusarium verticillioides strain DTO 423-B7 large subunit ribosomal RNA gene, partial sequence	MT251157	830	1	121	7.53e-56	224	121	0	0	117187	N/A	N/A	N/A	N/A
1106	121	gi|1859735576|gb|MT644894.1|	Tolypocladium ophioglossoides isolate DM1086 small subunit ribosomal RNA gene, partial sequence; internal transcribed spacer 1, 5.8S ribosomal RNA gene, and internal transcribed spacer 2, complete sequence; and large subunit ribosomal RNA gene, partial sequence	MT644894	3179	1	121	7.53e-56	224	121	0	0	71617	N/A	N/A	N/A	N/A
1106	121	gi|1859735559|gb|MT644877.1|	Nectria cinnabarina isolate DM1152 small subunit ribosomal RNA gene, partial sequence; internal transcribed spacer 1, 5.8S ribosomal RNA gene, and internal transcribed spacer 2, complete sequence; and large subunit ribosomal RNA gene, partial sequence	MT644877	5163	1	121	7.53e-56	224	121	0	0	29855	N/A	N/A	N/A	N/A
1106	121	gi|1858898379|ref|NG_070049.1|	Ilyonectria capensis CBS 132815 28S rRNA gene, partial sequence; from TYPE material	NG_070049	896	1	121	7.53e-56	224	121	0	0	1310232	N/A	N/A	N/A	N/A
1106	121	gi|1858898360|ref|NG_070030.1|	Gliocephalotrichum humicola CBS 135946 28S rRNA gene, partial sequence; from TYPE material	NG_070030	827	1	121	7.53e-56	224	121	0	0	1460347	N/A	N/A	N/A	N/A
1107	122	gi|1824776532|gb|MT251157.1|	Fusarium verticillioides strain DTO 423-B7 large subunit ribosomal RNA gene, partial sequence	MT251157	830	1	122	2.12e-56	226	122	0	0	117187	N/A	N/A	N/A	N/A
1107	122	gi|1859735576|gb|MT644894.1|	Tolypocladium ophioglossoides isolate DM1086 small subunit ribosomal RNA gene, partial sequence; internal transcribed spacer 1, 5.8S ribosomal RNA gene, and internal transcribed spacer 2, complete sequence; and large subunit ribosomal RNA gene, partial sequence	MT644894	3179	1	122	2.12e-56	226	122	0	0	71617	N/A	N/A	N/A	N/A
1107	122	gi|1859735559|gb|MT644877.1|	Nectria cinnabarina isolate DM1152 small subunit ribosomal RNA gene, partial sequence; internal transcribed spacer 1, 5.8S ribosomal RNA gene, and internal transcribed spacer 2, complete sequence; and large subunit ribosomal RNA gene, partial sequence	MT644877	5163	1	122	2.12e-56	226	122	0	0	29855	N/A	N/A	N/A	N/A
1107	122	gi|1858898379|ref|NG_070049.1|	Ilyonectria capensis CBS 132815 28S rRNA gene, partial sequence; from TYPE material	NG_070049	896	1	122	2.12e-56	226	122	0	0	1310232	N/A	N/A	N/A	N/A
1107	122	gi|1858898360|ref|NG_070030.1|	Gliocephalotrichum humicola CBS 135946 28S rRNA gene, partial sequence; from TYPE material	NG_070030	827	1	122	2.12e-56	226	122	0	0	1460347	N/A	N/A	N/A	N/A
1108	122	gi|1824776532|gb|MT251157.1|	Fusarium verticillioides strain DTO 423-B7 large subunit ribosomal RNA gene, partial sequence	MT251157	830	1	122	2.12e-56	226	122	0	0	117187	N/A	N/A	N/A	N/A
1108	122	gi|1859735576|gb|MT644894.1|	Tolypocladium ophioglossoides isolate DM1086 small subunit ribosomal RNA gene, partial sequence; internal transcribed spacer 1, 5.8S ribosomal RNA gene, and internal transcribed spacer 2, complete sequence; and large subunit ribosomal RNA gene, partial sequence	MT644894	3179	1	122	2.12e-56	226	122	0	0	71617	N/A	N/A	N/A	N/A
1108	122	gi|1859735559|gb|MT644877.1|	Nectria cinnabarina isolate DM1152 small subunit ribosomal RNA gene, partial sequence; internal transcribed spacer 1, 5.8S ribosomal RNA gene, and internal transcribed spacer 2, complete sequence; and large subunit ribosomal RNA gene, partial sequence	MT644877	5163	1	122	2.12e-56	226	122	0	0	29855	N/A	N/A	N/A	N/A
1108	122	gi|1858898357|ref|NG_070027.1|	Trichoderma trixiae CBS 134702 28S rRNA gene, partial sequence; from TYPE material	NG_070027	807	1	122	2.12e-56	226	122	0	0	1383392	N/A	N/A	N/A	N/A
1108	122	gi|1858898303|ref|NG_069973.1|	Trichoderma amazonicum CBS 126898 28S rRNA gene, partial sequence; from TYPE material	NG_069973	894	1	122	2.12e-56	226	122	0	0	860960	N/A	N/A	N/A	N/A
1110	121	gi|1824776532|gb|MT251157.1|	Fusarium verticillioides strain DTO 423-B7 large subunit ribosomal RNA gene, partial sequence	MT251157	830	1	121	7.53e-56	224	121	0	0	117187	N/A	N/A	N/A	N/A
1110	121	gi|1859735576|gb|MT644894.1|	Tolypocladium ophioglossoides isolate DM1086 small subunit ribosomal RNA gene, partial sequence; internal transcribed spacer 1, 5.8S ribosomal RNA gene, and internal transcribed spacer 2, complete sequence; and large subunit ribosomal RNA gene, partial sequence	MT644894	3179	1	121	7.53e-56	224	121	0	0	71617	N/A	N/A	N/A	N/A
1110	121	gi|1859735559|gb|MT644877.1|	Nectria cinnabarina isolate DM1152 small subunit ribosomal RNA gene, partial sequence; internal transcribed spacer 1, 5.8S ribosomal RNA gene, and internal transcribed spacer 2, complete sequence; and large subunit ribosomal RNA gene, partial sequence	MT644877	5163	1	121	7.53e-56	224	121	0	0	29855	N/A	N/A	N/A	N/A
1110	121	gi|1858898357|ref|NG_070027.1|	Trichoderma trixiae CBS 134702 28S rRNA gene, partial sequence; from TYPE material	NG_070027	807	1	121	7.53e-56	224	121	0	0	1383392	N/A	N/A	N/A	N/A
1110	121	gi|1858898303|ref|NG_069973.1|	Trichoderma amazonicum CBS 126898 28S rRNA gene, partial sequence; from TYPE material	NG_069973	894	1	121	7.53e-56	224	121	0	0	860960	N/A	N/A	N/A	N/A
1112	134	gi|1824776532|gb|MT251157.1|	Fusarium verticillioides strain DTO 423-B7 large subunit ribosomal RNA gene, partial sequence	MT251157	830	1	134	5.11e-63	248	134	0	0	117187	N/A	N/A	N/A	N/A
1112	134	gi|1859735576|gb|MT644894.1|	Tolypocladium ophioglossoides isolate DM1086 small subunit ribosomal RNA gene, partial sequence; internal transcribed spacer 1, 5.8S ribosomal RNA gene, and internal transcribed spacer 2, complete sequence; and large subunit ribosomal RNA gene, partial sequence	MT644894	3179	1	134	5.11e-63	248	134	0	0	71617	N/A	N/A	N/A	N/A
1112	134	gi|1859735559|gb|MT644877.1|	Nectria cinnabarina isolate DM1152 small subunit ribosomal RNA gene, partial sequence; internal transcribed spacer 1, 5.8S ribosomal RNA gene, and internal transcribed spacer 2, complete sequence; and large subunit ribosomal RNA gene, partial sequence	MT644877	5163	1	134	5.11e-63	248	134	0	0	29855	N/A	N/A	N/A	N/A
1112	134	gi|1858898357|ref|NG_070027.1|	Trichoderma trixiae CBS 134702 28S rRNA gene, partial sequence; from TYPE material	NG_070027	807	1	134	5.11e-63	248	134	0	0	1383392	N/A	N/A	N/A	N/A
1112	134	gi|1858898303|ref|NG_069973.1|	Trichoderma amazonicum CBS 126898 28S rRNA gene, partial sequence; from TYPE material	NG_069973	894	1	134	5.11e-63	248	134	0	0	860960	N/A	N/A	N/A	N/A
1138	158	gi|1835927594|gb|MT269798.1|	Fusarium tricinctum mitochondrion, complete genome	MT269798	46314	1	158	6.28e-58	231	125	11	0	61284	N/A	N/A	N/A	N/A
1138	158	gi|2717306168|gb|CP151270.1|	Fusarium acuminatum isolate 1A chromosome 11	CP151270	46229	1	158	6.28e-58	231	125	11	0	5515	N/A	N/A	N/A	N/A
1143	121	gi|1859735559|gb|MT644877.1|	Nectria cinnabarina isolate DM1152 small subunit ribosomal RNA gene, partial sequence; internal transcribed spacer 1, 5.8S ribosomal RNA gene, and internal transcribed spacer 2, complete sequence; and large subunit ribosomal RNA gene, partial sequence	MT644877	5163	1	121	7.53e-56	224	121	0	0	29855	N/A	N/A	N/A	N/A
1143	121	gi|1859735547|gb|MT644865.1|	Hypocreopsis lichenoides isolate DM1176 small subunit ribosomal RNA gene, partial sequence; internal transcribed spacer 1, 5.8S ribosomal RNA gene, and internal transcribed spacer 2, complete sequence; and large subunit ribosomal RNA gene, partial sequence	MT644865	5150	1	121	7.53e-56	224	121	0	0	1052584	N/A	N/A	N/A	N/A
1143	121	gi|1854741552|gb|MN527353.1|	Trichoderma longibrachiatum strain T6 trypsin-like protease T-PRA1 mRNA, partial cds	MN527353	697	1	121	7.53e-56	224	121	0	0	5548	N/A	N/A	N/A	N/A
1143	121	gi|1841337668|gb|CP052041.1|	Fusarium oxysporum Fo47 chromosome IV	CP052041	4731052	1	121	7.53e-56	224	121	0	0	660027	N/A	N/A	N/A	N/A
1143	121	gi|1815651793|gb|MN494090.1|	Beauveria bassiana strain SZY2 18S ribosomal RNA gene, internal transcribed spacer 1, 5.8S ribosomal RNA gene, internal transcribed spacer 2, 28S ribosomal RNA gene, and 28S-18S ribosomal RNA intergenic spacer, complete sequence	MN494090	7770	1	121	7.53e-56	224	121	0	0	176275	N/A	N/A	N/A	N/A
1144	121	gi|1859735559|gb|MT644877.1|	Nectria cinnabarina isolate DM1152 small subunit ribosomal RNA gene, partial sequence; internal transcribed spacer 1, 5.8S ribosomal RNA gene, and internal transcribed spacer 2, complete sequence; and large subunit ribosomal RNA gene, partial sequence	MT644877	5163	1	121	7.53e-56	224	121	0	0	29855	N/A	N/A	N/A	N/A
1144	121	gi|1859735547|gb|MT644865.1|	Hypocreopsis lichenoides isolate DM1176 small subunit ribosomal RNA gene, partial sequence; internal transcribed spacer 1, 5.8S ribosomal RNA gene, and internal transcribed spacer 2, complete sequence; and large subunit ribosomal RNA gene, partial sequence	MT644865	5150	1	121	7.53e-56	224	121	0	0	1052584	N/A	N/A	N/A	N/A
1144	121	gi|1854741552|gb|MN527353.1|	Trichoderma longibrachiatum strain T6 trypsin-like protease T-PRA1 mRNA, partial cds	MN527353	697	1	121	7.53e-56	224	121	0	0	5548	N/A	N/A	N/A	N/A
1144	121	gi|1841337668|gb|CP052041.1|	Fusarium oxysporum Fo47 chromosome IV	CP052041	4731052	1	121	7.53e-56	224	121	0	0	660027	N/A	N/A	N/A	N/A
1144	121	gi|1815651793|gb|MN494090.1|	Beauveria bassiana strain SZY2 18S ribosomal RNA gene, internal transcribed spacer 1, 5.8S ribosomal RNA gene, internal transcribed spacer 2, 28S ribosomal RNA gene, and 28S-18S ribosomal RNA intergenic spacer, complete sequence	MN494090	7770	1	121	7.53e-56	224	121	0	0	176275	N/A	N/A	N/A	N/A
1147	121	gi|1859735559|gb|MT644877.1|	Nectria cinnabarina isolate DM1152 small subunit ribosomal RNA gene, partial sequence; internal transcribed spacer 1, 5.8S ribosomal RNA gene, and internal transcribed spacer 2, complete sequence; and large subunit ribosomal RNA gene, partial sequence	MT644877	5163	1	121	7.53e-56	224	121	0	0	29855	N/A	N/A	N/A	N/A
1147	121	gi|1859735547|gb|MT644865.1|	Hypocreopsis lichenoides isolate DM1176 small subunit ribosomal RNA gene, partial sequence; internal transcribed spacer 1, 5.8S ribosomal RNA gene, and internal transcribed spacer 2, complete sequence; and large subunit ribosomal RNA gene, partial sequence	MT644865	5150	1	121	7.53e-56	224	121	0	0	1052584	N/A	N/A	N/A	N/A
1147	121	gi|1854741552|gb|MN527353.1|	Trichoderma longibrachiatum strain T6 trypsin-like protease T-PRA1 mRNA, partial cds	MN527353	697	1	121	7.53e-56	224	121	0	0	5548	N/A	N/A	N/A	N/A
1147	121	gi|1841337668|gb|CP052041.1|	Fusarium oxysporum Fo47 chromosome IV	CP052041	4731052	1	121	7.53e-56	224	121	0	0	660027	N/A	N/A	N/A	N/A
1147	121	gi|1815651793|gb|MN494090.1|	Beauveria bassiana strain SZY2 18S ribosomal RNA gene, internal transcribed spacer 1, 5.8S ribosomal RNA gene, internal transcribed spacer 2, 28S ribosomal RNA gene, and 28S-18S ribosomal RNA intergenic spacer, complete sequence	MN494090	7770	1	121	7.53e-56	224	121	0	0	176275	N/A	N/A	N/A	N/A
1161	194	gi|1835927594|gb|MT269798.1|	Fusarium tricinctum mitochondrion, complete genome	MT269798	46314	1	194	7.67e-93	348	188	2	0	61284	N/A	N/A	N/A	N/A
1161	194	gi|2717306168|gb|CP151270.1|	Fusarium acuminatum isolate 1A chromosome 11	CP151270	46229	1	194	7.67e-93	348	188	2	0	5515	N/A	N/A	N/A	N/A
1161	194	gi|1841750726|gb|MN935429.1|	Fusarium asiaticum strain 191317 mitochondrion, complete genome	MN935429	91967	1	194	3.59e-86	326	176	6	0	282267	N/A	N/A	N/A	N/A
1161	194	gi|1841750671|gb|MN935428.1|	Fusarium asiaticum strain 180459 mitochondrion, complete genome	MN935428	91352	1	194	3.59e-86	326	176	6	0	282267	N/A	N/A	N/A	N/A
1161	194	gi|1841750614|gb|MN935427.1|	Fusarium asiaticum strain 180432 mitochondrion, complete genome	MN935427	94917	1	194	3.59e-86	326	176	6	0	282267	N/A	N/A	N/A	N/A
1164	200	gi|1835927594|gb|MT269798.1|	Fusarium tricinctum mitochondrion, complete genome	MT269798	46314	4	200	7.89e-98	364	197	0	0	61284	N/A	N/A	N/A	N/A
1164	200	gi|2717306168|gb|CP151270.1|	Fusarium acuminatum isolate 1A chromosome 11	CP151270	46229	4	200	7.89e-98	364	197	0	0	5515	N/A	N/A	N/A	N/A
1164	200	gi|1839126855|gb|MT010909.1|	Fusarium redolens culture CBS:743.97 strain CBS 743.97 mitochondrion, complete genome	MT010909	48384	4	200	7.95e-93	348	188	3	0	48865	N/A	N/A	N/A	N/A
1164	200	gi|1839127545|gb|MT010934.1|	Fusarium denticulatum culture CBS:407.97 strain CBS 407.97 mitochondrion, complete genome	MT010934	64417	4	200	3.7e-91	342	185	4	0	48507	N/A	N/A	N/A	N/A
1164	200	gi|1839127525|gb|MT010933.1|	Fusarium oxysporum culture CBS:130302 strain CBS 130302 mitochondrion, complete genome	MT010933	47288	4	200	3.7e-91	342	185	4	0	5507	N/A	N/A	N/A	N/A
1172	202	gi|1839127525|gb|MT010933.1|	Fusarium oxysporum culture CBS:130302 strain CBS 130302 mitochondrion, complete genome	MT010933	47288	1	201	4.77e-100	372	201	0	0	5507	N/A	N/A	N/A	N/A
1172	202	gi|1839126948|gb|MT010913.1|	Fusarium globosum culture CBS:428.97 strain CBS 428.97 mitochondrion, complete genome	MT010913	46972	1	201	4.77e-100	372	201	0	0	78864	N/A	N/A	N/A	N/A
1172	202	gi|1839126919|gb|MT010912.1|	Fusarium annulatum culture CBS:258.54 strain CBS 258.54 mitochondrion, complete genome	MT010912	50355	1	201	4.77e-100	372	201	0	0	48484	N/A	N/A	N/A	N/A
1172	202	gi|1835927614|gb|MT269799.1|	Fusarium oxysporum mitochondrion, complete genome	MT269799	46664	1	201	4.77e-100	372	201	0	0	5507	N/A	N/A	N/A	N/A
1172	202	gi|1767098078|gb|MN259515.1|	Fusarium oxysporum f. sp. lactucae strain 09-002 mitochondrion, complete genome	MN259515	45020	1	201	4.77e-100	372	201	0	0	299031	N/A	N/A	N/A	N/A
1177	123	gi|2717294770|gb|CP151260.1|	Fusarium acuminatum isolate 1A chromosome 1	CP151260	12683142	11	98	3.74e-24	119	64	6	2	5515	N/A	N/A	N/A	N/A
1177	123	gi|333463364|gb|HQ165903.1|	Fusarium acuminatum strain PUF036 28S ribosomal RNA and 28S-18S ribosomal RNA intergenic spacer, partial sequence	HQ165903	2433	11	98	3.74e-24	119	64	8	0	5515	N/A	N/A	N/A	N/A
1177	123	gi|333463363|gb|HQ165902.1|	Fusarium acuminatum strain PUF035 28S ribosomal RNA and 28S-18S ribosomal RNA intergenic spacer, partial sequence	HQ165902	2448	11	98	3.74e-24	119	64	8	0	5515	N/A	N/A	N/A	N/A
1177	123	gi|156254161|gb|EF531251.1|	Gibberella acuminata strain IBE000017 28S-18S ribosomal RNA intergenic spacer, partial sequence	EF531251	494	11	98	3.74e-24	119	64	8	0	5515	N/A	N/A	N/A	N/A
1177	123	gi|156254160|gb|EF531250.1|	Gibberella acuminata strain IBE000016 28S-18S ribosomal RNA intergenic spacer, partial sequence	EF531250	495	11	98	3.74e-24	119	64	8	0	5515	N/A	N/A	N/A	N/A
1179	122	gi|2717294770|gb|CP151260.1|	Fusarium acuminatum isolate 1A chromosome 1	CP151260	12683142	6	93	3.7e-24	119	64	6	2	5515	N/A	N/A	N/A	N/A
1179	122	gi|333463364|gb|HQ165903.1|	Fusarium acuminatum strain PUF036 28S ribosomal RNA and 28S-18S ribosomal RNA intergenic spacer, partial sequence	HQ165903	2433	6	93	3.7e-24	119	64	8	0	5515	N/A	N/A	N/A	N/A
1179	122	gi|333463363|gb|HQ165902.1|	Fusarium acuminatum strain PUF035 28S ribosomal RNA and 28S-18S ribosomal RNA intergenic spacer, partial sequence	HQ165902	2448	6	93	3.7e-24	119	64	8	0	5515	N/A	N/A	N/A	N/A
1179	122	gi|156254161|gb|EF531251.1|	Gibberella acuminata strain IBE000017 28S-18S ribosomal RNA intergenic spacer, partial sequence	EF531251	494	6	93	3.7e-24	119	64	8	0	5515	N/A	N/A	N/A	N/A
1179	122	gi|156254160|gb|EF531250.1|	Gibberella acuminata strain IBE000016 28S-18S ribosomal RNA intergenic spacer, partial sequence	EF531250	495	6	93	3.7e-24	119	64	8	0	5515	N/A	N/A	N/A	N/A
1181	122	gi|2717294770|gb|CP151260.1|	Fusarium acuminatum isolate 1A chromosome 1	CP151260	12683142	3	90	3.7e-24	119	64	6	2	5515	N/A	N/A	N/A	N/A
1181	122	gi|333463364|gb|HQ165903.1|	Fusarium acuminatum strain PUF036 28S ribosomal RNA and 28S-18S ribosomal RNA intergenic spacer, partial sequence	HQ165903	2433	3	90	3.7e-24	119	64	8	0	5515	N/A	N/A	N/A	N/A
1181	122	gi|333463363|gb|HQ165902.1|	Fusarium acuminatum strain PUF035 28S ribosomal RNA and 28S-18S ribosomal RNA intergenic spacer, partial sequence	HQ165902	2448	3	90	3.7e-24	119	64	8	0	5515	N/A	N/A	N/A	N/A
1181	122	gi|156254161|gb|EF531251.1|	Gibberella acuminata strain IBE000017 28S-18S ribosomal RNA intergenic spacer, partial sequence	EF531251	494	3	90	3.7e-24	119	64	8	0	5515	N/A	N/A	N/A	N/A
1181	122	gi|156254160|gb|EF531250.1|	Gibberella acuminata strain IBE000016 28S-18S ribosomal RNA intergenic spacer, partial sequence	EF531250	495	3	90	3.7e-24	119	64	8	0	5515	N/A	N/A	N/A	N/A
1183	125	gi|2717294770|gb|CP151260.1|	Fusarium acuminatum isolate 1A chromosome 1	CP151260	12683142	1	80	4.94e-23	115	62	4	2	5515	N/A	N/A	N/A	N/A
1183	125	gi|333463364|gb|HQ165903.1|	Fusarium acuminatum strain PUF036 28S ribosomal RNA and 28S-18S ribosomal RNA intergenic spacer, partial sequence	HQ165903	2433	1	80	4.94e-23	115	62	6	0	5515	N/A	N/A	N/A	N/A
1183	125	gi|333463363|gb|HQ165902.1|	Fusarium acuminatum strain PUF035 28S ribosomal RNA and 28S-18S ribosomal RNA intergenic spacer, partial sequence	HQ165902	2448	1	80	4.94e-23	115	62	6	0	5515	N/A	N/A	N/A	N/A
1183	125	gi|156254161|gb|EF531251.1|	Gibberella acuminata strain IBE000017 28S-18S ribosomal RNA intergenic spacer, partial sequence	EF531251	494	1	80	4.94e-23	115	62	6	0	5515	N/A	N/A	N/A	N/A
1183	125	gi|156254160|gb|EF531250.1|	Gibberella acuminata strain IBE000016 28S-18S ribosomal RNA intergenic spacer, partial sequence	EF531250	495	1	80	4.94e-23	115	62	6	0	5515	N/A	N/A	N/A	N/A
1184	121	gi|2717294770|gb|CP151260.1|	Fusarium acuminatum isolate 1A chromosome 1	CP151260	12683142	10	75	6.12e-22	111	60	2	0	5515	N/A	N/A	N/A	N/A
1184	121	gi|333463364|gb|HQ165903.1|	Fusarium acuminatum strain PUF036 28S ribosomal RNA and 28S-18S ribosomal RNA intergenic spacer, partial sequence	HQ165903	2433	10	75	6.12e-22	111	60	2	0	5515	N/A	N/A	N/A	N/A
1184	121	gi|333463363|gb|HQ165902.1|	Fusarium acuminatum strain PUF035 28S ribosomal RNA and 28S-18S ribosomal RNA intergenic spacer, partial sequence	HQ165902	2448	10	75	6.12e-22	111	60	2	0	5515	N/A	N/A	N/A	N/A
1184	121	gi|156254161|gb|EF531251.1|	Gibberella acuminata strain IBE000017 28S-18S ribosomal RNA intergenic spacer, partial sequence	EF531251	494	10	75	6.12e-22	111	60	2	0	5515	N/A	N/A	N/A	N/A
1184	121	gi|156254160|gb|EF531250.1|	Gibberella acuminata strain IBE000016 28S-18S ribosomal RNA intergenic spacer, partial sequence	EF531250	495	10	75	6.12e-22	111	60	2	0	5515	N/A	N/A	N/A	N/A
1186	130	gi|2717294770|gb|CP151260.1|	Fusarium acuminatum isolate 1A chromosome 1	CP151260	12683142	6	71	6.72e-22	111	60	2	0	5515	N/A	N/A	N/A	N/A
1186	130	gi|333463364|gb|HQ165903.1|	Fusarium acuminatum strain PUF036 28S ribosomal RNA and 28S-18S ribosomal RNA intergenic spacer, partial sequence	HQ165903	2433	6	71	6.72e-22	111	60	2	0	5515	N/A	N/A	N/A	N/A
1186	130	gi|333463363|gb|HQ165902.1|	Fusarium acuminatum strain PUF035 28S ribosomal RNA and 28S-18S ribosomal RNA intergenic spacer, partial sequence	HQ165902	2448	6	71	6.72e-22	111	60	2	0	5515	N/A	N/A	N/A	N/A
1186	130	gi|156254161|gb|EF531251.1|	Gibberella acuminata strain IBE000017 28S-18S ribosomal RNA intergenic spacer, partial sequence	EF531251	494	6	71	6.72e-22	111	60	2	0	5515	N/A	N/A	N/A	N/A
1186	130	gi|156254160|gb|EF531250.1|	Gibberella acuminata strain IBE000016 28S-18S ribosomal RNA intergenic spacer, partial sequence	EF531250	495	6	71	6.72e-22	111	60	2	0	5515	N/A	N/A	N/A	N/A
1198	153	gi|1835927594|gb|MT269798.1|	Fusarium tricinctum mitochondrion, complete genome	MT269798	46314	1	153	1.65e-68	267	144	3	0	61284	N/A	N/A	N/A	N/A
1198	153	gi|1620823781|gb|MH667519.1|	Fusarium tricinctum strain INRA521 hypothetical protein pseudogene, partial sequence; mitochondrial	MH667519	859	1	153	1.65e-68	267	144	3	0	61284	N/A	N/A	N/A	N/A
1198	153	gi|1620823759|gb|MH667508.1|	Fusarium tricinctum strain INRA522 hypothetical protein gene, partial cds; mitochondrial	MH667508	860	1	153	1.65e-68	267	144	3	0	61284	N/A	N/A	N/A	N/A
1198	153	gi|1620823739|gb|MH667498.1|	Fusarium tricinctum strain INRA105 hypothetical protein gene, partial cds; mitochondrial	MH667498	854	1	153	1.65e-68	267	144	3	0	61284	N/A	N/A	N/A	N/A
1198	153	gi|2717306168|gb|CP151270.1|	Fusarium acuminatum isolate 1A chromosome 11	CP151270	46229	1	153	1.65e-68	267	144	3	0	5515	N/A	N/A	N/A	N/A
1200	138	gi|1835927594|gb|MT269798.1|	Fusarium tricinctum mitochondrion, complete genome	MT269798	46314	1	138	3.17e-65	255	138	0	0	61284	N/A	N/A	N/A	N/A
1200	138	gi|1620823781|gb|MH667519.1|	Fusarium tricinctum strain INRA521 hypothetical protein pseudogene, partial sequence; mitochondrial	MH667519	859	1	138	3.17e-65	255	138	0	0	61284	N/A	N/A	N/A	N/A
1200	138	gi|1620823759|gb|MH667508.1|	Fusarium tricinctum strain INRA522 hypothetical protein gene, partial cds; mitochondrial	MH667508	860	1	138	3.17e-65	255	138	0	0	61284	N/A	N/A	N/A	N/A
1200	138	gi|1620823751|gb|MH667504.1|	Fusarium avenaceum strain INRA497 hypothetical protein gene, partial cds; mitochondrial	MH667504	818	1	138	3.17e-65	255	138	0	0	40199	N/A	N/A	N/A	N/A
1200	138	gi|1620823739|gb|MH667498.1|	Fusarium tricinctum strain INRA105 hypothetical protein gene, partial cds; mitochondrial	MH667498	854	1	138	3.17e-65	255	138	0	0	61284	N/A	N/A	N/A	N/A
1205	121	gi|1807812919|emb|LT222056.1|	Fusarium graminearum genome assembly, chromosome: IV	LT222056	8055933	1	121	7.53e-56	224	121	0	0	5518	N/A	N/A	N/A	N/A
1205	121	gi|1775560086|gb|CP023090.1|	Fusarium fujikuroi strain Augusto2 chromosome II	CP023090	5014829	1	121	7.53e-56	224	121	0	0	5127	N/A	N/A	N/A	N/A
1205	121	gi|1775534438|gb|CP023102.1|	Fusarium fujikuroi strain I1.3 chromosome II	CP023102	5092212	1	121	7.53e-56	224	121	0	0	5127	N/A	N/A	N/A	N/A
1205	121	gi|1775506160|gb|CP023078.1|	Fusarium fujikuroi strain CSV1 chromosome II	CP023078	5023961	1	121	7.53e-56	224	121	0	0	5127	N/A	N/A	N/A	N/A
1205	121	gi|1352677129|emb|LN649232.1|	Fusarium venenatum strain A3/5 genome assembly, chromosome: IIII	LN649232	9101081	1	121	7.53e-56	224	121	0	0	56646	N/A	N/A	N/A	N/A
1207	121	gi|1807812919|emb|LT222056.1|	Fusarium graminearum genome assembly, chromosome: IV	LT222056	8055933	1	121	7.53e-56	224	121	0	0	5518	N/A	N/A	N/A	N/A
1207	121	gi|1775560086|gb|CP023090.1|	Fusarium fujikuroi strain Augusto2 chromosome II	CP023090	5014829	1	121	7.53e-56	224	121	0	0	5127	N/A	N/A	N/A	N/A
1207	121	gi|1775534438|gb|CP023102.1|	Fusarium fujikuroi strain I1.3 chromosome II	CP023102	5092212	1	121	7.53e-56	224	121	0	0	5127	N/A	N/A	N/A	N/A
1207	121	gi|1775506160|gb|CP023078.1|	Fusarium fujikuroi strain CSV1 chromosome II	CP023078	5023961	1	121	7.53e-56	224	121	0	0	5127	N/A	N/A	N/A	N/A
1207	121	gi|1352677129|emb|LN649232.1|	Fusarium venenatum strain A3/5 genome assembly, chromosome: IIII	LN649232	9101081	1	121	7.53e-56	224	121	0	0	56646	N/A	N/A	N/A	N/A
1208	121	gi|1807812919|emb|LT222056.1|	Fusarium graminearum genome assembly, chromosome: IV	LT222056	8055933	1	121	7.53e-56	224	121	0	0	5518	N/A	N/A	N/A	N/A
1208	121	gi|1775560086|gb|CP023090.1|	Fusarium fujikuroi strain Augusto2 chromosome II	CP023090	5014829	1	121	7.53e-56	224	121	0	0	5127	N/A	N/A	N/A	N/A
1208	121	gi|1775534438|gb|CP023102.1|	Fusarium fujikuroi strain I1.3 chromosome II	CP023102	5092212	1	121	7.53e-56	224	121	0	0	5127	N/A	N/A	N/A	N/A
1208	121	gi|1775506160|gb|CP023078.1|	Fusarium fujikuroi strain CSV1 chromosome II	CP023078	5023961	1	121	7.53e-56	224	121	0	0	5127	N/A	N/A	N/A	N/A
1208	121	gi|1352677129|emb|LN649232.1|	Fusarium venenatum strain A3/5 genome assembly, chromosome: IIII	LN649232	9101081	1	121	7.53e-56	224	121	0	0	56646	N/A	N/A	N/A	N/A
1212	138	gi|2717294770|gb|CP151260.1|	Fusarium acuminatum isolate 1A chromosome 1	CP151260	12683142	1	138	3.17e-65	255	138	0	0	5515	N/A	N/A	N/A	N/A
1212	138	gi|2324156538|gb|CP109666.1|	Fusarium avenaceum strain WV21P1A chromosome 5	CP109666	4835698	1	138	3.17e-65	255	138	0	0	40199	N/A	N/A	N/A	N/A
1212	138	gi|1775560086|gb|CP023090.1|	Fusarium fujikuroi strain Augusto2 chromosome II	CP023090	5014829	1	138	3.19e-60	239	129	1	2	5127	N/A	N/A	N/A	N/A
1212	138	gi|1775534438|gb|CP023102.1|	Fusarium fujikuroi strain I1.3 chromosome II	CP023102	5092212	1	138	3.19e-60	239	129	1	2	5127	N/A	N/A	N/A	N/A
1212	138	gi|1775506160|gb|CP023078.1|	Fusarium fujikuroi strain CSV1 chromosome II	CP023078	5023961	1	138	3.19e-60	239	129	1	2	5127	N/A	N/A	N/A	N/A
1230	176	gi|2248509315|ref|NC_063716.1|	Fusarium aethiopicum voucher CBS123667 mitochondrion, complete genome	NC_063716	98773	1	176	6.92e-83	315	170	2	0	569394	N/A	N/A	N/A	N/A
1230	176	gi|1812380717|gb|MT036677.1|	Fusarium culmorum mitochondrion, complete genome	MT036677	103845	1	176	4.25e-65	255	138	2	4	5516	N/A	N/A	N/A	N/A
1230	176	gi|1812380656|gb|MT036676.1|	Fusarium culmorum mitochondrion, complete genome	MT036676	106333	1	176	4.25e-65	255	138	2	4	5516	N/A	N/A	N/A	N/A
1230	176	gi|1812380598|gb|MT036675.1|	Fusarium culmorum mitochondrion, complete genome	MT036675	103253	1	176	4.25e-65	255	138	2	4	5516	N/A	N/A	N/A	N/A
1230	176	gi|1812380537|gb|MT036674.1|	Fusarium culmorum mitochondrion, complete genome	MT036674	106212	1	176	4.25e-65	255	138	2	4	5516	N/A	N/A	N/A	N/A
1231	136	gi|2248509315|ref|NC_063716.1|	Fusarium aethiopicum voucher CBS123667 mitochondrion, complete genome	NC_063716	98773	1	136	4.05e-59	235	127	3	0	569394	N/A	N/A	N/A	N/A
1231	136	gi|1812380717|gb|MT036677.1|	Fusarium culmorum mitochondrion, complete genome	MT036677	103845	1	110	1.15e-44	187	101	3	0	5516	N/A	N/A	N/A	N/A
1231	136	gi|1812380656|gb|MT036676.1|	Fusarium culmorum mitochondrion, complete genome	MT036676	106333	1	110	1.15e-44	187	101	3	0	5516	N/A	N/A	N/A	N/A
1231	136	gi|1812380598|gb|MT036675.1|	Fusarium culmorum mitochondrion, complete genome	MT036675	103253	1	110	1.15e-44	187	101	3	0	5516	N/A	N/A	N/A	N/A
1231	136	gi|1812380537|gb|MT036674.1|	Fusarium culmorum mitochondrion, complete genome	MT036674	106212	1	110	1.15e-44	187	101	3	0	5516	N/A	N/A	N/A	N/A
1233	122	gi|1841337668|gb|CP052041.1|	Fusarium oxysporum Fo47 chromosome IV	CP052041	4731052	1	122	2.12e-56	226	122	0	0	660027	N/A	N/A	N/A	N/A
1233	122	gi|1775560086|gb|CP023090.1|	Fusarium fujikuroi strain Augusto2 chromosome II	CP023090	5014829	1	122	2.12e-56	226	122	0	0	5127	N/A	N/A	N/A	N/A
1233	122	gi|1775534438|gb|CP023102.1|	Fusarium fujikuroi strain I1.3 chromosome II	CP023102	5092212	1	122	2.12e-56	226	122	0	0	5127	N/A	N/A	N/A	N/A
1233	122	gi|1775506160|gb|CP023078.1|	Fusarium fujikuroi strain CSV1 chromosome II	CP023078	5023961	1	122	2.12e-56	226	122	0	0	5127	N/A	N/A	N/A	N/A
1233	122	gi|1328523987|ref|XR_002792831.1|	Fusarium fujikuroi IMI 58289 ribosomal RNA (FFUJ_scaffold03.rrna5), rRNA	XR_002792831	1791	1	122	2.12e-56	226	122	0	0	1279085	N/A	N/A	N/A	N/A
1241	125	gi|1841337668|gb|CP052041.1|	Fusarium oxysporum Fo47 chromosome IV	CP052041	4731052	1	125	4.7e-58	231	125	0	0	660027	N/A	N/A	N/A	N/A
1241	125	gi|1775560086|gb|CP023090.1|	Fusarium fujikuroi strain Augusto2 chromosome II	CP023090	5014829	1	125	4.7e-58	231	125	0	0	5127	N/A	N/A	N/A	N/A
1241	125	gi|1775534438|gb|CP023102.1|	Fusarium fujikuroi strain I1.3 chromosome II	CP023102	5092212	1	125	4.7e-58	231	125	0	0	5127	N/A	N/A	N/A	N/A
1241	125	gi|1775506160|gb|CP023078.1|	Fusarium fujikuroi strain CSV1 chromosome II	CP023078	5023961	1	125	4.7e-58	231	125	0	0	5127	N/A	N/A	N/A	N/A
1241	125	gi|1328523987|ref|XR_002792831.1|	Fusarium fujikuroi IMI 58289 ribosomal RNA (FFUJ_scaffold03.rrna5), rRNA	XR_002792831	1791	1	125	4.7e-58	231	125	0	0	1279085	N/A	N/A	N/A	N/A
1243	123	gi|1841337668|gb|CP052041.1|	Fusarium oxysporum Fo47 chromosome IV	CP052041	4731052	1	123	5.95e-57	228	123	0	0	660027	N/A	N/A	N/A	N/A
1243	123	gi|1775560086|gb|CP023090.1|	Fusarium fujikuroi strain Augusto2 chromosome II	CP023090	5014829	1	123	5.95e-57	228	123	0	0	5127	N/A	N/A	N/A	N/A
1243	123	gi|1775534438|gb|CP023102.1|	Fusarium fujikuroi strain I1.3 chromosome II	CP023102	5092212	1	123	5.95e-57	228	123	0	0	5127	N/A	N/A	N/A	N/A
1243	123	gi|1775506160|gb|CP023078.1|	Fusarium fujikuroi strain CSV1 chromosome II	CP023078	5023961	1	123	5.95e-57	228	123	0	0	5127	N/A	N/A	N/A	N/A
1243	123	gi|1328523987|ref|XR_002792831.1|	Fusarium fujikuroi IMI 58289 ribosomal RNA (FFUJ_scaffold03.rrna5), rRNA	XR_002792831	1791	1	123	5.95e-57	228	123	0	0	1279085	N/A	N/A	N/A	N/A
1244	122	gi|1841337668|gb|CP052041.1|	Fusarium oxysporum Fo47 chromosome IV	CP052041	4731052	1	122	2.12e-56	226	122	0	0	660027	N/A	N/A	N/A	N/A
1244	122	gi|1775560086|gb|CP023090.1|	Fusarium fujikuroi strain Augusto2 chromosome II	CP023090	5014829	1	122	2.12e-56	226	122	0	0	5127	N/A	N/A	N/A	N/A
1244	122	gi|1775534438|gb|CP023102.1|	Fusarium fujikuroi strain I1.3 chromosome II	CP023102	5092212	1	122	2.12e-56	226	122	0	0	5127	N/A	N/A	N/A	N/A
1244	122	gi|1775506160|gb|CP023078.1|	Fusarium fujikuroi strain CSV1 chromosome II	CP023078	5023961	1	122	2.12e-56	226	122	0	0	5127	N/A	N/A	N/A	N/A
1244	122	gi|1328523987|ref|XR_002792831.1|	Fusarium fujikuroi IMI 58289 ribosomal RNA (FFUJ_scaffold03.rrna5), rRNA	XR_002792831	1791	1	122	2.12e-56	226	122	0	0	1279085	N/A	N/A	N/A	N/A
1259	169	gi|2248509803|ref|NC_063725.1|	Fusarium nepalense voucher CBS127503 mitochondrion, complete genome	NC_063725	95676	1	169	5.13e-79	302	163	2	0	1571107	N/A	N/A	N/A	N/A
1259	169	gi|1841750390|gb|MN935423.1|	Fusarium asiaticum strain 180288 mitochondrion, complete genome	MN935423	95057	1	169	2.39e-77	296	160	3	0	282267	N/A	N/A	N/A	N/A
1259	169	gi|1841750330|gb|MN935422.1|	Fusarium asiaticum strain 180283 mitochondrion, complete genome	MN935422	98876	1	169	2.39e-77	296	160	3	0	282267	N/A	N/A	N/A	N/A
1259	169	gi|1841750270|gb|MN935421.1|	Fusarium asiaticum strain 180282 mitochondrion, complete genome	MN935421	98925	1	169	2.39e-77	296	160	3	0	282267	N/A	N/A	N/A	N/A
1259	169	gi|1841750212|gb|MN935420.1|	Fusarium asiaticum strain 180281 mitochondrion, complete genome	MN935420	96064	1	169	2.39e-77	296	160	3	0	282267	N/A	N/A	N/A	N/A
1261	121	gi|1859735576|gb|MT644894.1|	Tolypocladium ophioglossoides isolate DM1086 small subunit ribosomal RNA gene, partial sequence; internal transcribed spacer 1, 5.8S ribosomal RNA gene, and internal transcribed spacer 2, complete sequence; and large subunit ribosomal RNA gene, partial sequence	MT644894	3179	1	121	7.53e-56	224	121	0	0	71617	N/A	N/A	N/A	N/A
1261	121	gi|1859735547|gb|MT644865.1|	Hypocreopsis lichenoides isolate DM1176 small subunit ribosomal RNA gene, partial sequence; internal transcribed spacer 1, 5.8S ribosomal RNA gene, and internal transcribed spacer 2, complete sequence; and large subunit ribosomal RNA gene, partial sequence	MT644865	5150	1	121	7.53e-56	224	121	0	0	1052584	N/A	N/A	N/A	N/A
1261	121	gi|1393195311|gb|MH394682.1|	Purpureocillium takamizusanense strain BCC66194 large subunit ribosomal RNA gene, partial sequence	MH394682	1281	1	121	7.53e-56	224	121	0	0	2060973	N/A	N/A	N/A	N/A
1261	121	gi|1393195310|gb|MH394681.1|	Purpureocillium takamizusanense strain BCC66193 large subunit ribosomal RNA gene, partial sequence	MH394681	1289	1	121	7.53e-56	224	121	0	0	2060973	N/A	N/A	N/A	N/A
1261	121	gi|1845941565|ref|NG_068641.1|	Cylindrotrichum submersum MFLU 18-2320 28S rRNA gene, partial sequence; from TYPE material	NG_068641	1098	1	121	7.53e-56	224	121	0	0	2572097	N/A	N/A	N/A	N/A
1262	121	gi|1859735576|gb|MT644894.1|	Tolypocladium ophioglossoides isolate DM1086 small subunit ribosomal RNA gene, partial sequence; internal transcribed spacer 1, 5.8S ribosomal RNA gene, and internal transcribed spacer 2, complete sequence; and large subunit ribosomal RNA gene, partial sequence	MT644894	3179	1	121	7.53e-56	224	121	0	0	71617	N/A	N/A	N/A	N/A
1262	121	gi|1859735547|gb|MT644865.1|	Hypocreopsis lichenoides isolate DM1176 small subunit ribosomal RNA gene, partial sequence; internal transcribed spacer 1, 5.8S ribosomal RNA gene, and internal transcribed spacer 2, complete sequence; and large subunit ribosomal RNA gene, partial sequence	MT644865	5150	1	121	7.53e-56	224	121	0	0	1052584	N/A	N/A	N/A	N/A
1262	121	gi|1393195311|gb|MH394682.1|	Purpureocillium takamizusanense strain BCC66194 large subunit ribosomal RNA gene, partial sequence	MH394682	1281	1	121	7.53e-56	224	121	0	0	2060973	N/A	N/A	N/A	N/A
1262	121	gi|1393195310|gb|MH394681.1|	Purpureocillium takamizusanense strain BCC66193 large subunit ribosomal RNA gene, partial sequence	MH394681	1289	1	121	7.53e-56	224	121	0	0	2060973	N/A	N/A	N/A	N/A
1262	121	gi|1845941565|ref|NG_068641.1|	Cylindrotrichum submersum MFLU 18-2320 28S rRNA gene, partial sequence; from TYPE material	NG_068641	1098	1	121	7.53e-56	224	121	0	0	2572097	N/A	N/A	N/A	N/A
1263	190	gi|1841750390|gb|MN935423.1|	Fusarium asiaticum strain 180288 mitochondrion, complete genome	MN935423	95057	1	190	5.82e-89	335	181	3	0	282267	N/A	N/A	N/A	N/A
1263	190	gi|1841750330|gb|MN935422.1|	Fusarium asiaticum strain 180283 mitochondrion, complete genome	MN935422	98876	1	190	5.82e-89	335	181	3	0	282267	N/A	N/A	N/A	N/A
1263	190	gi|1841750270|gb|MN935421.1|	Fusarium asiaticum strain 180282 mitochondrion, complete genome	MN935421	98925	1	190	5.82e-89	335	181	3	0	282267	N/A	N/A	N/A	N/A
1263	190	gi|1841750212|gb|MN935420.1|	Fusarium asiaticum strain 180281 mitochondrion, complete genome	MN935420	96064	1	190	5.82e-89	335	181	3	0	282267	N/A	N/A	N/A	N/A
1263	190	gi|1841750154|gb|MN935419.1|	Fusarium asiaticum strain 180279 mitochondrion, complete genome	MN935419	96064	1	190	5.82e-89	335	181	3	0	282267	N/A	N/A	N/A	N/A
1266	123	gi|1859735576|gb|MT644894.1|	Tolypocladium ophioglossoides isolate DM1086 small subunit ribosomal RNA gene, partial sequence; internal transcribed spacer 1, 5.8S ribosomal RNA gene, and internal transcribed spacer 2, complete sequence; and large subunit ribosomal RNA gene, partial sequence	MT644894	3179	1	123	5.95e-57	228	123	0	0	71617	N/A	N/A	N/A	N/A
1266	123	gi|1859735547|gb|MT644865.1|	Hypocreopsis lichenoides isolate DM1176 small subunit ribosomal RNA gene, partial sequence; internal transcribed spacer 1, 5.8S ribosomal RNA gene, and internal transcribed spacer 2, complete sequence; and large subunit ribosomal RNA gene, partial sequence	MT644865	5150	1	123	5.95e-57	228	123	0	0	1052584	N/A	N/A	N/A	N/A
1266	123	gi|1393195311|gb|MH394682.1|	Purpureocillium takamizusanense strain BCC66194 large subunit ribosomal RNA gene, partial sequence	MH394682	1281	1	123	5.95e-57	228	123	0	0	2060973	N/A	N/A	N/A	N/A
1266	123	gi|1393195310|gb|MH394681.1|	Purpureocillium takamizusanense strain BCC66193 large subunit ribosomal RNA gene, partial sequence	MH394681	1289	1	123	5.95e-57	228	123	0	0	2060973	N/A	N/A	N/A	N/A
1266	123	gi|1845941565|ref|NG_068641.1|	Cylindrotrichum submersum MFLU 18-2320 28S rRNA gene, partial sequence; from TYPE material	NG_068641	1098	1	123	5.95e-57	228	123	0	0	2572097	N/A	N/A	N/A	N/A
1267	122	gi|1859735576|gb|MT644894.1|	Tolypocladium ophioglossoides isolate DM1086 small subunit ribosomal RNA gene, partial sequence; internal transcribed spacer 1, 5.8S ribosomal RNA gene, and internal transcribed spacer 2, complete sequence; and large subunit ribosomal RNA gene, partial sequence	MT644894	3179	1	122	2.12e-56	226	122	0	0	71617	N/A	N/A	N/A	N/A
1267	122	gi|1859735547|gb|MT644865.1|	Hypocreopsis lichenoides isolate DM1176 small subunit ribosomal RNA gene, partial sequence; internal transcribed spacer 1, 5.8S ribosomal RNA gene, and internal transcribed spacer 2, complete sequence; and large subunit ribosomal RNA gene, partial sequence	MT644865	5150	1	122	2.12e-56	226	122	0	0	1052584	N/A	N/A	N/A	N/A
1267	122	gi|1393195311|gb|MH394682.1|	Purpureocillium takamizusanense strain BCC66194 large subunit ribosomal RNA gene, partial sequence	MH394682	1281	1	122	2.12e-56	226	122	0	0	2060973	N/A	N/A	N/A	N/A
1267	122	gi|1393195310|gb|MH394681.1|	Purpureocillium takamizusanense strain BCC66193 large subunit ribosomal RNA gene, partial sequence	MH394681	1289	1	122	2.12e-56	226	122	0	0	2060973	N/A	N/A	N/A	N/A
1267	122	gi|1845941565|ref|NG_068641.1|	Cylindrotrichum submersum MFLU 18-2320 28S rRNA gene, partial sequence; from TYPE material	NG_068641	1098	1	122	2.12e-56	226	122	0	0	2572097	N/A	N/A	N/A	N/A
1274	123	gi|1859735576|gb|MT644894.1|	Tolypocladium ophioglossoides isolate DM1086 small subunit ribosomal RNA gene, partial sequence; internal transcribed spacer 1, 5.8S ribosomal RNA gene, and internal transcribed spacer 2, complete sequence; and large subunit ribosomal RNA gene, partial sequence	MT644894	3179	1	123	5.95e-57	228	123	0	0	71617	N/A	N/A	N/A	N/A
1274	123	gi|1859735547|gb|MT644865.1|	Hypocreopsis lichenoides isolate DM1176 small subunit ribosomal RNA gene, partial sequence; internal transcribed spacer 1, 5.8S ribosomal RNA gene, and internal transcribed spacer 2, complete sequence; and large subunit ribosomal RNA gene, partial sequence	MT644865	5150	1	123	5.95e-57	228	123	0	0	1052584	N/A	N/A	N/A	N/A
1274	123	gi|1393195311|gb|MH394682.1|	Purpureocillium takamizusanense strain BCC66194 large subunit ribosomal RNA gene, partial sequence	MH394682	1281	1	123	5.95e-57	228	123	0	0	2060973	N/A	N/A	N/A	N/A
1274	123	gi|1393195310|gb|MH394681.1|	Purpureocillium takamizusanense strain BCC66193 large subunit ribosomal RNA gene, partial sequence	MH394681	1289	1	123	5.95e-57	228	123	0	0	2060973	N/A	N/A	N/A	N/A
1274	123	gi|1845941565|ref|NG_068641.1|	Cylindrotrichum submersum MFLU 18-2320 28S rRNA gene, partial sequence; from TYPE material	NG_068641	1098	1	123	5.95e-57	228	123	0	0	2572097	N/A	N/A	N/A	N/A
1275	123	gi|1860287934|gb|MT649581.1|	Fusarium sp. isolate 89 small subunit ribosomal RNA gene, partial sequence	MT649581	1654	1	123	5.95e-57	228	123	0	0	29916	N/A	N/A	N/A	N/A
1275	123	gi|1860287905|gb|MT649552.1|	Fusarium sp. isolate 59 small subunit ribosomal RNA gene, partial sequence	MT649552	1652	1	123	5.95e-57	228	123	0	0	29916	N/A	N/A	N/A	N/A
1275	123	gi|1860287900|gb|MT649547.1|	Fusarium sp. isolate 54 small subunit ribosomal RNA gene, partial sequence	MT649547	1653	1	123	5.95e-57	228	123	0	0	29916	N/A	N/A	N/A	N/A
1275	123	gi|1860287897|gb|MT649544.1|	Fusarium sp. isolate 51 small subunit ribosomal RNA gene, partial sequence	MT649544	1631	1	123	5.95e-57	228	123	0	0	29916	N/A	N/A	N/A	N/A
1275	123	gi|1860287889|gb|MT649536.1|	Fusarium oxysporum isolate 43 small subunit ribosomal RNA gene, partial sequence	MT649536	1650	1	123	5.95e-57	228	123	0	0	5507	N/A	N/A	N/A	N/A
1277	122	gi|1859735576|gb|MT644894.1|	Tolypocladium ophioglossoides isolate DM1086 small subunit ribosomal RNA gene, partial sequence; internal transcribed spacer 1, 5.8S ribosomal RNA gene, and internal transcribed spacer 2, complete sequence; and large subunit ribosomal RNA gene, partial sequence	MT644894	3179	1	122	2.12e-56	226	122	0	0	71617	N/A	N/A	N/A	N/A
1277	122	gi|1859735547|gb|MT644865.1|	Hypocreopsis lichenoides isolate DM1176 small subunit ribosomal RNA gene, partial sequence; internal transcribed spacer 1, 5.8S ribosomal RNA gene, and internal transcribed spacer 2, complete sequence; and large subunit ribosomal RNA gene, partial sequence	MT644865	5150	1	122	2.12e-56	226	122	0	0	1052584	N/A	N/A	N/A	N/A
1277	122	gi|1393195311|gb|MH394682.1|	Purpureocillium takamizusanense strain BCC66194 large subunit ribosomal RNA gene, partial sequence	MH394682	1281	1	122	2.12e-56	226	122	0	0	2060973	N/A	N/A	N/A	N/A
1277	122	gi|1393195310|gb|MH394681.1|	Purpureocillium takamizusanense strain BCC66193 large subunit ribosomal RNA gene, partial sequence	MH394681	1289	1	122	2.12e-56	226	122	0	0	2060973	N/A	N/A	N/A	N/A
1277	122	gi|1845941565|ref|NG_068641.1|	Cylindrotrichum submersum MFLU 18-2320 28S rRNA gene, partial sequence; from TYPE material	NG_068641	1098	1	122	2.12e-56	226	122	0	0	2572097	N/A	N/A	N/A	N/A
1278	122	gi|1859735576|gb|MT644894.1|	Tolypocladium ophioglossoides isolate DM1086 small subunit ribosomal RNA gene, partial sequence; internal transcribed spacer 1, 5.8S ribosomal RNA gene, and internal transcribed spacer 2, complete sequence; and large subunit ribosomal RNA gene, partial sequence	MT644894	3179	1	122	2.12e-56	226	122	0	0	71617	N/A	N/A	N/A	N/A
1278	122	gi|1859735547|gb|MT644865.1|	Hypocreopsis lichenoides isolate DM1176 small subunit ribosomal RNA gene, partial sequence; internal transcribed spacer 1, 5.8S ribosomal RNA gene, and internal transcribed spacer 2, complete sequence; and large subunit ribosomal RNA gene, partial sequence	MT644865	5150	1	122	2.12e-56	226	122	0	0	1052584	N/A	N/A	N/A	N/A
1278	122	gi|1393195311|gb|MH394682.1|	Purpureocillium takamizusanense strain BCC66194 large subunit ribosomal RNA gene, partial sequence	MH394682	1281	1	122	2.12e-56	226	122	0	0	2060973	N/A	N/A	N/A	N/A
1278	122	gi|1393195310|gb|MH394681.1|	Purpureocillium takamizusanense strain BCC66193 large subunit ribosomal RNA gene, partial sequence	MH394681	1289	1	122	2.12e-56	226	122	0	0	2060973	N/A	N/A	N/A	N/A
1278	122	gi|1845941565|ref|NG_068641.1|	Cylindrotrichum submersum MFLU 18-2320 28S rRNA gene, partial sequence; from TYPE material	NG_068641	1098	1	122	2.12e-56	226	122	0	0	2572097	N/A	N/A	N/A	N/A
1280	149	gi|1835927594|gb|MT269798.1|	Fusarium tricinctum mitochondrion, complete genome	MT269798	46314	1	149	2.66e-71	276	149	0	0	61284	N/A	N/A	N/A	N/A
1280	149	gi|2717306168|gb|CP151270.1|	Fusarium acuminatum isolate 1A chromosome 11	CP151270	46229	1	149	2.66e-71	276	149	0	0	5515	N/A	N/A	N/A	N/A
1280	149	gi|1839127545|gb|MT010934.1|	Fusarium denticulatum culture CBS:407.97 strain CBS 407.97 mitochondrion, complete genome	MT010934	64417	1	149	1.24e-64	254	137	4	0	48507	N/A	N/A	N/A	N/A
1280	149	gi|1839127525|gb|MT010933.1|	Fusarium oxysporum culture CBS:130302 strain CBS 130302 mitochondrion, complete genome	MT010933	47288	1	149	1.24e-64	254	137	4	0	5507	N/A	N/A	N/A	N/A
1280	149	gi|1839127506|gb|MT010932.1|	Fusarium foetens culture CBS:110286 strain CBS 110286 mitochondrion, complete genome	MT010932	46180	1	149	1.24e-64	254	137	4	0	246455	N/A	N/A	N/A	N/A
1284	123	gi|1859735576|gb|MT644894.1|	Tolypocladium ophioglossoides isolate DM1086 small subunit ribosomal RNA gene, partial sequence; internal transcribed spacer 1, 5.8S ribosomal RNA gene, and internal transcribed spacer 2, complete sequence; and large subunit ribosomal RNA gene, partial sequence	MT644894	3179	1	123	5.95e-57	228	123	0	0	71617	N/A	N/A	N/A	N/A
1284	123	gi|1859735547|gb|MT644865.1|	Hypocreopsis lichenoides isolate DM1176 small subunit ribosomal RNA gene, partial sequence; internal transcribed spacer 1, 5.8S ribosomal RNA gene, and internal transcribed spacer 2, complete sequence; and large subunit ribosomal RNA gene, partial sequence	MT644865	5150	1	123	5.95e-57	228	123	0	0	1052584	N/A	N/A	N/A	N/A
1284	123	gi|1393195311|gb|MH394682.1|	Purpureocillium takamizusanense strain BCC66194 large subunit ribosomal RNA gene, partial sequence	MH394682	1281	1	123	5.95e-57	228	123	0	0	2060973	N/A	N/A	N/A	N/A
1284	123	gi|1393195310|gb|MH394681.1|	Purpureocillium takamizusanense strain BCC66193 large subunit ribosomal RNA gene, partial sequence	MH394681	1289	1	123	5.95e-57	228	123	0	0	2060973	N/A	N/A	N/A	N/A
1284	123	gi|1845941565|ref|NG_068641.1|	Cylindrotrichum submersum MFLU 18-2320 28S rRNA gene, partial sequence; from TYPE material	NG_068641	1098	1	123	5.95e-57	228	123	0	0	2572097	N/A	N/A	N/A	N/A
1286	145	gi|1812384937|gb|MT036756.1|	Fusarium graminearum mitochondrion, complete genome	MT036756	96195	6	145	2.09e-37	163	88	11	4	5518	N/A	N/A	N/A	N/A
1286	145	gi|1812384830|gb|MT036754.1|	Fusarium graminearum mitochondrion, complete genome	MT036754	97965	6	145	2.09e-37	163	88	11	4	5518	N/A	N/A	N/A	N/A
1286	145	gi|1812384723|gb|MT036752.1|	Fusarium graminearum mitochondrion, complete genome	MT036752	99072	6	145	2.09e-37	163	88	11	4	5518	N/A	N/A	N/A	N/A
1286	145	gi|1812384669|gb|MT036751.1|	Fusarium graminearum mitochondrion, complete genome	MT036751	97903	6	145	2.09e-37	163	88	11	4	5518	N/A	N/A	N/A	N/A
1286	145	gi|1812384615|gb|MT036750.1|	Fusarium graminearum mitochondrion, complete genome	MT036750	97364	6	145	2.09e-37	163	88	11	4	5518	N/A	N/A	N/A	N/A
1289	158	gi|1835927594|gb|MT269798.1|	Fusarium tricinctum mitochondrion, complete genome	MT269798	46314	106	138	4.06e-05	56.5	30	1	0	61284	N/A	N/A	N/A	N/A
1289	158	gi|2717306168|gb|CP151270.1|	Fusarium acuminatum isolate 1A chromosome 11	CP151270	46229	106	138	4.06e-05	56.5	30	1	0	5515	N/A	N/A	N/A	N/A
1293	247	gi|1835927594|gb|MT269798.1|	Fusarium tricinctum mitochondrion, complete genome	MT269798	46314	18	247	2.12e-114	420	227	1	0	61284	N/A	N/A	N/A	N/A
1293	247	gi|2717306168|gb|CP151270.1|	Fusarium acuminatum isolate 1A chromosome 11	CP151270	46229	18	247	2.12e-114	420	227	1	0	5515	N/A	N/A	N/A	N/A
1293	247	gi|1267174241|ref|NC_036106.1|	Fusarium commune strain JCM11502 complete mitochondrion genome	NC_036106	47526	18	247	2.14e-109	403	218	4	0	249398	N/A	N/A	N/A	N/A
1293	247	gi|2589399208|gb|OR528739.1|	Fusarium commune strain 16-560 mitochondrion, complete genome	OR528739	47485	18	247	2.14e-109	403	218	4	0	249398	N/A	N/A	N/A	N/A
1293	247	gi|971456012|emb|LN811171.1|	Fusarium subglutinans mitochondrial partial cox2 gene for cytochrome c oxidase subunit II, isolate CMWF 1204	LN811171	481	18	247	2.14e-109	403	218	4	0	42677	N/A	N/A	N/A	N/A
1295	123	gi|1841337668|gb|CP052041.1|	Fusarium oxysporum Fo47 chromosome IV	CP052041	4731052	1	123	5.95e-57	228	123	0	0	660027	N/A	N/A	N/A	N/A
1295	123	gi|1839416499|gb|MT447511.1|	Fusarium sp. strain GFR06 small subunit ribosomal RNA gene, partial sequence; internal transcribed spacer 1, 5.8S ribosomal RNA gene, and internal transcribed spacer 2, complete sequence; and large subunit ribosomal RNA gene, partial sequence	MT447511	898	1	123	5.95e-57	228	123	0	0	29916	N/A	N/A	N/A	N/A
1295	123	gi|1827495207|dbj|LC535971.1|	Trichoderma reesei VMB23 genes for 18S rRNA, ITS1, 5.8S rRNA, ITS2, 28S rRNA, partial and complete sequence	LC535971	941	1	123	5.95e-57	228	123	0	0	51453	N/A	N/A	N/A	N/A
1295	123	gi|1791107294|gb|CP020878.1|	Trichoderma reesei strain CBS999.97 chromosome VI, complete sequence	CP020878	3741771	1	123	5.95e-57	228	123	0	0	51453	N/A	N/A	N/A	N/A
1295	123	gi|1788556440|gb|MN882829.1|	Fusarium incarnatum strain DTO 417-I8 small subunit ribosomal RNA gene, partial sequence; internal transcribed spacer 1, 5.8S ribosomal RNA gene, and internal transcribed spacer 2, complete sequence; and large subunit ribosomal RNA gene, partial sequence	MN882829	803	1	123	5.95e-57	228	123	0	0	298378	N/A	N/A	N/A	N/A
1296	121	gi|1841337668|gb|CP052041.1|	Fusarium oxysporum Fo47 chromosome IV	CP052041	4731052	1	121	7.53e-56	224	121	0	0	660027	N/A	N/A	N/A	N/A
1296	121	gi|1839416499|gb|MT447511.1|	Fusarium sp. strain GFR06 small subunit ribosomal RNA gene, partial sequence; internal transcribed spacer 1, 5.8S ribosomal RNA gene, and internal transcribed spacer 2, complete sequence; and large subunit ribosomal RNA gene, partial sequence	MT447511	898	1	121	7.53e-56	224	121	0	0	29916	N/A	N/A	N/A	N/A
1296	121	gi|1788556440|gb|MN882829.1|	Fusarium incarnatum strain DTO 417-I8 small subunit ribosomal RNA gene, partial sequence; internal transcribed spacer 1, 5.8S ribosomal RNA gene, and internal transcribed spacer 2, complete sequence; and large subunit ribosomal RNA gene, partial sequence	MN882829	803	1	121	7.53e-56	224	121	0	0	298378	N/A	N/A	N/A	N/A
1296	121	gi|1788556439|gb|MN882828.1|	Fusarium incarnatum strain DTO 417-F2 small subunit ribosomal RNA gene, partial sequence; internal transcribed spacer 1, 5.8S ribosomal RNA gene, and internal transcribed spacer 2, complete sequence; and large subunit ribosomal RNA gene, partial sequence	MN882828	804	1	121	7.53e-56	224	121	0	0	298378	N/A	N/A	N/A	N/A
1296	121	gi|1775560086|gb|CP023090.1|	Fusarium fujikuroi strain Augusto2 chromosome II	CP023090	5014829	1	121	7.53e-56	224	121	0	0	5127	N/A	N/A	N/A	N/A
1298	124	gi|1841337668|gb|CP052041.1|	Fusarium oxysporum Fo47 chromosome IV	CP052041	4731052	1	124	1.67e-57	230	124	0	0	660027	N/A	N/A	N/A	N/A
1298	124	gi|1839416499|gb|MT447511.1|	Fusarium sp. strain GFR06 small subunit ribosomal RNA gene, partial sequence; internal transcribed spacer 1, 5.8S ribosomal RNA gene, and internal transcribed spacer 2, complete sequence; and large subunit ribosomal RNA gene, partial sequence	MT447511	898	1	124	1.67e-57	230	124	0	0	29916	N/A	N/A	N/A	N/A
1298	124	gi|1837197469|ref|NR_168155.1|	Penicillifer martinii BRIP 59225 ITS region; from TYPE material	NR_168155	597	1	124	1.67e-57	230	124	0	0	1508270	N/A	N/A	N/A	N/A
1298	124	gi|1788556440|gb|MN882829.1|	Fusarium incarnatum strain DTO 417-I8 small subunit ribosomal RNA gene, partial sequence; internal transcribed spacer 1, 5.8S ribosomal RNA gene, and internal transcribed spacer 2, complete sequence; and large subunit ribosomal RNA gene, partial sequence	MN882829	803	1	124	1.67e-57	230	124	0	0	298378	N/A	N/A	N/A	N/A
1298	124	gi|1788556439|gb|MN882828.1|	Fusarium incarnatum strain DTO 417-F2 small subunit ribosomal RNA gene, partial sequence; internal transcribed spacer 1, 5.8S ribosomal RNA gene, and internal transcribed spacer 2, complete sequence; and large subunit ribosomal RNA gene, partial sequence	MN882828	804	1	124	1.67e-57	230	124	0	0	298378	N/A	N/A	N/A	N/A
1300	122	gi|1841337668|gb|CP052041.1|	Fusarium oxysporum Fo47 chromosome IV	CP052041	4731052	1	122	2.12e-56	226	122	0	0	660027	N/A	N/A	N/A	N/A
1300	122	gi|1839416499|gb|MT447511.1|	Fusarium sp. strain GFR06 small subunit ribosomal RNA gene, partial sequence; internal transcribed spacer 1, 5.8S ribosomal RNA gene, and internal transcribed spacer 2, complete sequence; and large subunit ribosomal RNA gene, partial sequence	MT447511	898	1	122	2.12e-56	226	122	0	0	29916	N/A	N/A	N/A	N/A
1300	122	gi|1800720962|gb|MN988721.1|	Dactylonectria torresensis isolate JZB33100012 small subunit ribosomal RNA gene, partial sequence; internal transcribed spacer 1, 5.8S ribosomal RNA gene, and internal transcribed spacer 2, complete sequence; and large subunit ribosomal RNA gene, partial sequence	MN988721	704	1	122	2.12e-56	226	122	0	0	1199091	N/A	N/A	N/A	N/A
1300	122	gi|1800720961|gb|MN988720.1|	Dactylonectria torresensis isolate JZB33100011 small subunit ribosomal RNA gene, partial sequence; internal transcribed spacer 1, 5.8S ribosomal RNA gene, and internal transcribed spacer 2, complete sequence; and large subunit ribosomal RNA gene, partial sequence	MN988720	704	1	122	2.12e-56	226	122	0	0	1199091	N/A	N/A	N/A	N/A
1300	122	gi|1800720956|gb|MN988716.1|	Dactylonectria alcacerensis isolate JZB3310007 small subunit ribosomal RNA gene, partial sequence; internal transcribed spacer 1, 5.8S ribosomal RNA gene, and internal transcribed spacer 2, complete sequence; and large subunit ribosomal RNA gene, partial sequence	MN988716	704	1	122	2.12e-56	226	122	0	0	1079268	N/A	N/A	N/A	N/A
1303	121	gi|1839416499|gb|MT447511.1|	Fusarium sp. strain GFR06 small subunit ribosomal RNA gene, partial sequence; internal transcribed spacer 1, 5.8S ribosomal RNA gene, and internal transcribed spacer 2, complete sequence; and large subunit ribosomal RNA gene, partial sequence	MT447511	898	1	121	7.53e-56	224	121	0	0	29916	N/A	N/A	N/A	N/A
1303	121	gi|1800720962|gb|MN988721.1|	Dactylonectria torresensis isolate JZB33100012 small subunit ribosomal RNA gene, partial sequence; internal transcribed spacer 1, 5.8S ribosomal RNA gene, and internal transcribed spacer 2, complete sequence; and large subunit ribosomal RNA gene, partial sequence	MN988721	704	1	121	7.53e-56	224	121	0	0	1199091	N/A	N/A	N/A	N/A
1303	121	gi|1800720961|gb|MN988720.1|	Dactylonectria torresensis isolate JZB33100011 small subunit ribosomal RNA gene, partial sequence; internal transcribed spacer 1, 5.8S ribosomal RNA gene, and internal transcribed spacer 2, complete sequence; and large subunit ribosomal RNA gene, partial sequence	MN988720	704	1	121	7.53e-56	224	121	0	0	1199091	N/A	N/A	N/A	N/A
1303	121	gi|1800720956|gb|MN988716.1|	Dactylonectria alcacerensis isolate JZB3310007 small subunit ribosomal RNA gene, partial sequence; internal transcribed spacer 1, 5.8S ribosomal RNA gene, and internal transcribed spacer 2, complete sequence; and large subunit ribosomal RNA gene, partial sequence	MN988716	704	1	121	7.53e-56	224	121	0	0	1079268	N/A	N/A	N/A	N/A
1303	121	gi|1807812919|emb|LT222056.1|	Fusarium graminearum genome assembly, chromosome: IV	LT222056	8055933	1	121	7.53e-56	224	121	0	0	5518	N/A	N/A	N/A	N/A
1304	122	gi|1807812919|emb|LT222056.1|	Fusarium graminearum genome assembly, chromosome: IV	LT222056	8055933	1	122	2.12e-56	226	122	0	0	5518	N/A	N/A	N/A	N/A
1304	122	gi|1755809153|gb|MN534839.1|	Fusarium tricinctum isolate 96 small subunit ribosomal RNA gene, partial sequence; internal transcribed spacer 1, 5.8S ribosomal RNA gene, and internal transcribed spacer 2, complete sequence; and large subunit ribosomal RNA gene, partial sequence	MN534839	617	1	122	2.12e-56	226	122	0	0	61284	N/A	N/A	N/A	N/A
1304	122	gi|1433048130|gb|MH550484.1|	Fusarium sp. strain daef14 small subunit ribosomal RNA gene, partial sequence; internal transcribed spacer 1, 5.8S ribosomal RNA gene, and internal transcribed spacer 2, complete sequence; and large subunit ribosomal RNA gene, partial sequence	MH550484	935	1	122	2.12e-56	226	122	0	0	29916	N/A	N/A	N/A	N/A
1304	122	gi|1433048129|gb|MH550483.1|	Fusarium sp. strain daef13 small subunit ribosomal RNA gene, partial sequence; internal transcribed spacer 1, 5.8S ribosomal RNA gene, and internal transcribed spacer 2, complete sequence; and large subunit ribosomal RNA gene, partial sequence	MH550483	938	1	122	2.12e-56	226	122	0	0	29916	N/A	N/A	N/A	N/A
1304	122	gi|1433048128|gb|MH550482.1|	Fusarium sp. strain daef12 small subunit ribosomal RNA gene, partial sequence; internal transcribed spacer 1, 5.8S ribosomal RNA gene, and internal transcribed spacer 2, complete sequence; and large subunit ribosomal RNA gene, partial sequence	MH550482	948	1	122	2.12e-56	226	122	0	0	29916	N/A	N/A	N/A	N/A
1308	121	gi|1755809153|gb|MN534839.1|	Fusarium tricinctum isolate 96 small subunit ribosomal RNA gene, partial sequence; internal transcribed spacer 1, 5.8S ribosomal RNA gene, and internal transcribed spacer 2, complete sequence; and large subunit ribosomal RNA gene, partial sequence	MN534839	617	1	121	7.53e-56	224	121	0	0	61284	N/A	N/A	N/A	N/A
1308	121	gi|1433048130|gb|MH550484.1|	Fusarium sp. strain daef14 small subunit ribosomal RNA gene, partial sequence; internal transcribed spacer 1, 5.8S ribosomal RNA gene, and internal transcribed spacer 2, complete sequence; and large subunit ribosomal RNA gene, partial sequence	MH550484	935	1	121	7.53e-56	224	121	0	0	29916	N/A	N/A	N/A	N/A
1308	121	gi|1433048129|gb|MH550483.1|	Fusarium sp. strain daef13 small subunit ribosomal RNA gene, partial sequence; internal transcribed spacer 1, 5.8S ribosomal RNA gene, and internal transcribed spacer 2, complete sequence; and large subunit ribosomal RNA gene, partial sequence	MH550483	938	1	121	7.53e-56	224	121	0	0	29916	N/A	N/A	N/A	N/A
1308	121	gi|1433048128|gb|MH550482.1|	Fusarium sp. strain daef12 small subunit ribosomal RNA gene, partial sequence; internal transcribed spacer 1, 5.8S ribosomal RNA gene, and internal transcribed spacer 2, complete sequence; and large subunit ribosomal RNA gene, partial sequence	MH550482	948	1	121	7.53e-56	224	121	0	0	29916	N/A	N/A	N/A	N/A
1308	121	gi|1433048127|gb|MH550481.1|	Fusarium sp. strain daef11 small subunit ribosomal RNA gene, partial sequence; internal transcribed spacer 1, 5.8S ribosomal RNA gene, and internal transcribed spacer 2, complete sequence; and large subunit ribosomal RNA gene, partial sequence	MH550481	951	1	121	7.53e-56	224	121	0	0	29916	N/A	N/A	N/A	N/A
1309	156	gi|1835927594|gb|MT269798.1|	Fusarium tricinctum mitochondrion, complete genome	MT269798	46314	1	156	7.83e-72	278	150	2	0	61284	N/A	N/A	N/A	N/A
1309	156	gi|2717306168|gb|CP151270.1|	Fusarium acuminatum isolate 1A chromosome 11	CP151270	46229	1	156	7.83e-72	278	150	2	0	5515	N/A	N/A	N/A	N/A
1309	156	gi|1841750726|gb|MN935429.1|	Fusarium asiaticum strain 191317 mitochondrion, complete genome	MN935429	91967	1	156	8.05e-52	211	114	14	0	282267	N/A	N/A	N/A	N/A
1309	156	gi|1841750671|gb|MN935428.1|	Fusarium asiaticum strain 180459 mitochondrion, complete genome	MN935428	91352	1	156	8.05e-52	211	114	14	0	282267	N/A	N/A	N/A	N/A
1309	156	gi|1841750614|gb|MN935427.1|	Fusarium asiaticum strain 180432 mitochondrion, complete genome	MN935427	94917	1	156	8.05e-52	211	114	14	0	282267	N/A	N/A	N/A	N/A
1312	123	gi|2717294770|gb|CP151260.1|	Fusarium acuminatum isolate 1A chromosome 1	CP151260	12683142	1	123	5.95e-57	228	123	0	0	5515	N/A	N/A	N/A	N/A
1312	123	gi|2324156538|gb|CP109666.1|	Fusarium avenaceum strain WV21P1A chromosome 5	CP109666	4835698	1	123	5.95e-57	228	123	0	0	40199	N/A	N/A	N/A	N/A
1312	123	gi|1841337668|gb|CP052041.1|	Fusarium oxysporum Fo47 chromosome IV	CP052041	4731052	1	123	2.77e-55	222	120	1	0	660027	N/A	N/A	N/A	N/A
1312	123	gi|1791107294|gb|CP020878.1|	Trichoderma reesei strain CBS999.97 chromosome VI, complete sequence	CP020878	3741771	1	123	2.77e-55	222	120	1	0	51453	N/A	N/A	N/A	N/A
1312	123	gi|1775560086|gb|CP023090.1|	Fusarium fujikuroi strain Augusto2 chromosome II	CP023090	5014829	1	123	2.77e-55	222	120	1	0	5127	N/A	N/A	N/A	N/A
1313	122	gi|2717294770|gb|CP151260.1|	Fusarium acuminatum isolate 1A chromosome 1	CP151260	12683142	1	122	2.12e-56	226	122	0	0	5515	N/A	N/A	N/A	N/A
1313	122	gi|2324156538|gb|CP109666.1|	Fusarium avenaceum strain WV21P1A chromosome 5	CP109666	4835698	1	122	2.12e-56	226	122	0	0	40199	N/A	N/A	N/A	N/A
1313	122	gi|1841337668|gb|CP052041.1|	Fusarium oxysporum Fo47 chromosome IV	CP052041	4731052	1	122	9.85e-55	220	119	1	0	660027	N/A	N/A	N/A	N/A
1313	122	gi|1791107294|gb|CP020878.1|	Trichoderma reesei strain CBS999.97 chromosome VI, complete sequence	CP020878	3741771	1	122	9.85e-55	220	119	1	0	51453	N/A	N/A	N/A	N/A
1313	122	gi|1775560086|gb|CP023090.1|	Fusarium fujikuroi strain Augusto2 chromosome II	CP023090	5014829	1	122	9.85e-55	220	119	1	0	5127	N/A	N/A	N/A	N/A
1315	123	gi|2717294770|gb|CP151260.1|	Fusarium acuminatum isolate 1A chromosome 1	CP151260	12683142	1	123	5.95e-57	228	123	0	0	5515	N/A	N/A	N/A	N/A
1315	123	gi|2324156538|gb|CP109666.1|	Fusarium avenaceum strain WV21P1A chromosome 5	CP109666	4835698	1	123	5.95e-57	228	123	0	0	40199	N/A	N/A	N/A	N/A
1315	123	gi|1841337668|gb|CP052041.1|	Fusarium oxysporum Fo47 chromosome IV	CP052041	4731052	1	123	2.77e-55	222	120	1	0	660027	N/A	N/A	N/A	N/A
1315	123	gi|1791107294|gb|CP020878.1|	Trichoderma reesei strain CBS999.97 chromosome VI, complete sequence	CP020878	3741771	1	123	2.77e-55	222	120	1	0	51453	N/A	N/A	N/A	N/A
1315	123	gi|1775560086|gb|CP023090.1|	Fusarium fujikuroi strain Augusto2 chromosome II	CP023090	5014829	1	123	2.77e-55	222	120	1	0	5127	N/A	N/A	N/A	N/A
1316	123	gi|2717294770|gb|CP151260.1|	Fusarium acuminatum isolate 1A chromosome 1	CP151260	12683142	1	123	5.95e-57	228	123	0	0	5515	N/A	N/A	N/A	N/A
1316	123	gi|2324156538|gb|CP109666.1|	Fusarium avenaceum strain WV21P1A chromosome 5	CP109666	4835698	1	123	5.95e-57	228	123	0	0	40199	N/A	N/A	N/A	N/A
1316	123	gi|1841337668|gb|CP052041.1|	Fusarium oxysporum Fo47 chromosome IV	CP052041	4731052	1	123	2.77e-55	222	120	1	0	660027	N/A	N/A	N/A	N/A
1316	123	gi|1791107294|gb|CP020878.1|	Trichoderma reesei strain CBS999.97 chromosome VI, complete sequence	CP020878	3741771	1	123	2.77e-55	222	120	1	0	51453	N/A	N/A	N/A	N/A
1316	123	gi|1775560086|gb|CP023090.1|	Fusarium fujikuroi strain Augusto2 chromosome II	CP023090	5014829	1	123	2.77e-55	222	120	1	0	5127	N/A	N/A	N/A	N/A
1317	124	gi|2717294770|gb|CP151260.1|	Fusarium acuminatum isolate 1A chromosome 1	CP151260	12683142	1	124	1.67e-57	230	124	0	0	5515	N/A	N/A	N/A	N/A
1317	124	gi|2324156538|gb|CP109666.1|	Fusarium avenaceum strain WV21P1A chromosome 5	CP109666	4835698	1	124	1.67e-57	230	124	0	0	40199	N/A	N/A	N/A	N/A
1317	124	gi|1841337668|gb|CP052041.1|	Fusarium oxysporum Fo47 chromosome IV	CP052041	4731052	1	124	7.78e-56	224	121	1	0	660027	N/A	N/A	N/A	N/A
1317	124	gi|1791107294|gb|CP020878.1|	Trichoderma reesei strain CBS999.97 chromosome VI, complete sequence	CP020878	3741771	1	124	7.78e-56	224	121	1	0	51453	N/A	N/A	N/A	N/A
1317	124	gi|1775560086|gb|CP023090.1|	Fusarium fujikuroi strain Augusto2 chromosome II	CP023090	5014829	1	124	7.78e-56	224	121	1	0	5127	N/A	N/A	N/A	N/A
1318	126	gi|2717294770|gb|CP151260.1|	Fusarium acuminatum isolate 1A chromosome 1	CP151260	12683142	1	126	1.32e-58	233	126	0	0	5515	N/A	N/A	N/A	N/A
1318	126	gi|2324156538|gb|CP109666.1|	Fusarium avenaceum strain WV21P1A chromosome 5	CP109666	4835698	1	126	1.32e-58	233	126	0	0	40199	N/A	N/A	N/A	N/A
1318	126	gi|1841337668|gb|CP052041.1|	Fusarium oxysporum Fo47 chromosome IV	CP052041	4731052	1	126	6.14e-57	228	123	1	0	660027	N/A	N/A	N/A	N/A
1318	126	gi|1791107294|gb|CP020878.1|	Trichoderma reesei strain CBS999.97 chromosome VI, complete sequence	CP020878	3741771	1	126	6.14e-57	228	123	1	0	51453	N/A	N/A	N/A	N/A
1318	126	gi|1775560086|gb|CP023090.1|	Fusarium fujikuroi strain Augusto2 chromosome II	CP023090	5014829	1	126	6.14e-57	228	123	1	0	5127	N/A	N/A	N/A	N/A
1323	121	gi|1858898379|ref|NG_070049.1|	Ilyonectria capensis CBS 132815 28S rRNA gene, partial sequence; from TYPE material	NG_070049	896	1	121	7.53e-56	224	121	0	0	1310232	N/A	N/A	N/A	N/A
1323	121	gi|1858898360|ref|NG_070030.1|	Gliocephalotrichum humicola CBS 135946 28S rRNA gene, partial sequence; from TYPE material	NG_070030	827	1	121	7.53e-56	224	121	0	0	1460347	N/A	N/A	N/A	N/A
1323	121	gi|1858898338|ref|NG_070008.1|	Cylindrocladiella queenslandica CBS 129574 28S rRNA gene, partial sequence; from TYPE material	NG_070008	811	1	121	7.53e-56	224	121	0	0	1137942	N/A	N/A	N/A	N/A
1323	121	gi|1858898337|ref|NG_070007.1|	Cylindrocladiella ellipsoidea CBS 129573 28S rRNA gene, partial sequence; from TYPE material	NG_070007	894	1	121	7.53e-56	224	121	0	0	1078093	N/A	N/A	N/A	N/A
1323	121	gi|1858898336|ref|NG_070006.1|	Cylindrocladiella thailandica CBS 129571 28S rRNA gene, partial sequence; from TYPE material	NG_070006	896	1	121	7.53e-56	224	121	0	0	1078121	N/A	N/A	N/A	N/A
1325	121	gi|1858898379|ref|NG_070049.1|	Ilyonectria capensis CBS 132815 28S rRNA gene, partial sequence; from TYPE material	NG_070049	896	1	121	7.53e-56	224	121	0	0	1310232	N/A	N/A	N/A	N/A
1325	121	gi|1858898360|ref|NG_070030.1|	Gliocephalotrichum humicola CBS 135946 28S rRNA gene, partial sequence; from TYPE material	NG_070030	827	1	121	7.53e-56	224	121	0	0	1460347	N/A	N/A	N/A	N/A
1325	121	gi|1858898338|ref|NG_070008.1|	Cylindrocladiella queenslandica CBS 129574 28S rRNA gene, partial sequence; from TYPE material	NG_070008	811	1	121	7.53e-56	224	121	0	0	1137942	N/A	N/A	N/A	N/A
1325	121	gi|1858898337|ref|NG_070007.1|	Cylindrocladiella ellipsoidea CBS 129573 28S rRNA gene, partial sequence; from TYPE material	NG_070007	894	1	121	7.53e-56	224	121	0	0	1078093	N/A	N/A	N/A	N/A
1325	121	gi|1858898336|ref|NG_070006.1|	Cylindrocladiella thailandica CBS 129571 28S rRNA gene, partial sequence; from TYPE material	NG_070006	896	1	121	7.53e-56	224	121	0	0	1078121	N/A	N/A	N/A	N/A
1326	121	gi|1848665072|gb|MT563084.1|	Fusarium sp. isolate ZH2-2 internal transcribed spacer 1, partial sequence; 5.8S ribosomal RNA gene and internal transcribed spacer 2, complete sequence; and large subunit ribosomal RNA gene, partial sequence	MT563084	1037	1	121	7.53e-56	224	121	0	0	29916	N/A	N/A	N/A	N/A
1326	121	gi|1821702745|gb|MT214620.1|	Fusarium celtidicola isolate MFLUCC 17-2176 large subunit ribosomal RNA gene, partial sequence	MT214620	776	1	121	7.53e-56	224	121	0	0	2951621	N/A	N/A	N/A	N/A
1326	121	gi|1840379215|gb|MT453281.1|	Fusarium tricinctum isolate DSM100325_DISC_RLCS08 small subunit ribosomal RNA gene, partial sequence; internal transcribed spacer 1, 5.8S ribosomal RNA gene, and internal transcribed spacer 2, complete sequence; and large subunit ribosomal RNA gene, partial sequence	MT453281	1153	1	121	7.53e-56	224	121	0	0	61284	N/A	N/A	N/A	N/A
1326	121	gi|1821707649|gb|MT215548.1|	Fusarium salinense strain IT 2345 large subunit ribosomal RNA gene, partial sequence	MT215548	833	1	121	7.53e-56	224	121	0	0	1961121	N/A	N/A	N/A	N/A
1326	121	gi|1787383167|gb|MN864287.1|	Fusarium arthrosporioides large subunit ribosomal RNA gene, partial sequence	MN864287	835	1	121	7.53e-56	224	121	0	0	57142	N/A	N/A	N/A	N/A
1328	269	gi|1835927594|gb|MT269798.1|	Fusarium tricinctum mitochondrion, complete genome	MT269798	46314	1	269	4.92e-131	475	257	4	0	61284	N/A	N/A	N/A	N/A
1328	269	gi|2717306168|gb|CP151270.1|	Fusarium acuminatum isolate 1A chromosome 11	CP151270	46229	1	269	4.92e-131	475	257	4	0	5515	N/A	N/A	N/A	N/A
1328	269	gi|1839127525|gb|MT010933.1|	Fusarium oxysporum culture CBS:130302 strain CBS 130302 mitochondrion, complete genome	MT010933	47288	1	269	4.96e-126	459	248	7	0	5507	N/A	N/A	N/A	N/A
1328	269	gi|1839127506|gb|MT010932.1|	Fusarium foetens culture CBS:110286 strain CBS 110286 mitochondrion, complete genome	MT010932	46180	1	269	4.96e-126	459	248	7	0	246455	N/A	N/A	N/A	N/A
1328	269	gi|1835927614|gb|MT269799.1|	Fusarium oxysporum mitochondrion, complete genome	MT269799	46664	1	269	4.96e-126	459	248	7	0	5507	N/A	N/A	N/A	N/A
1329	124	gi|1848665072|gb|MT563084.1|	Fusarium sp. isolate ZH2-2 internal transcribed spacer 1, partial sequence; 5.8S ribosomal RNA gene and internal transcribed spacer 2, complete sequence; and large subunit ribosomal RNA gene, partial sequence	MT563084	1037	1	124	1.67e-57	230	124	0	0	29916	N/A	N/A	N/A	N/A
1329	124	gi|1821702745|gb|MT214620.1|	Fusarium celtidicola isolate MFLUCC 17-2176 large subunit ribosomal RNA gene, partial sequence	MT214620	776	1	124	1.67e-57	230	124	0	0	2951621	N/A	N/A	N/A	N/A
1329	124	gi|1840379215|gb|MT453281.1|	Fusarium tricinctum isolate DSM100325_DISC_RLCS08 small subunit ribosomal RNA gene, partial sequence; internal transcribed spacer 1, 5.8S ribosomal RNA gene, and internal transcribed spacer 2, complete sequence; and large subunit ribosomal RNA gene, partial sequence	MT453281	1153	1	124	1.67e-57	230	124	0	0	61284	N/A	N/A	N/A	N/A
1329	124	gi|1821707649|gb|MT215548.1|	Fusarium salinense strain IT 2345 large subunit ribosomal RNA gene, partial sequence	MT215548	833	1	124	1.67e-57	230	124	0	0	1961121	N/A	N/A	N/A	N/A
1329	124	gi|1787383167|gb|MN864287.1|	Fusarium arthrosporioides large subunit ribosomal RNA gene, partial sequence	MN864287	835	1	124	1.67e-57	230	124	0	0	57142	N/A	N/A	N/A	N/A
1330	122	gi|1848665072|gb|MT563084.1|	Fusarium sp. isolate ZH2-2 internal transcribed spacer 1, partial sequence; 5.8S ribosomal RNA gene and internal transcribed spacer 2, complete sequence; and large subunit ribosomal RNA gene, partial sequence	MT563084	1037	1	122	2.12e-56	226	122	0	0	29916	N/A	N/A	N/A	N/A
1330	122	gi|1821702745|gb|MT214620.1|	Fusarium celtidicola isolate MFLUCC 17-2176 large subunit ribosomal RNA gene, partial sequence	MT214620	776	1	122	2.12e-56	226	122	0	0	2951621	N/A	N/A	N/A	N/A
1330	122	gi|1840379215|gb|MT453281.1|	Fusarium tricinctum isolate DSM100325_DISC_RLCS08 small subunit ribosomal RNA gene, partial sequence; internal transcribed spacer 1, 5.8S ribosomal RNA gene, and internal transcribed spacer 2, complete sequence; and large subunit ribosomal RNA gene, partial sequence	MT453281	1153	1	122	2.12e-56	226	122	0	0	61284	N/A	N/A	N/A	N/A
1330	122	gi|1821707649|gb|MT215548.1|	Fusarium salinense strain IT 2345 large subunit ribosomal RNA gene, partial sequence	MT215548	833	1	122	2.12e-56	226	122	0	0	1961121	N/A	N/A	N/A	N/A
1330	122	gi|1787383167|gb|MN864287.1|	Fusarium arthrosporioides large subunit ribosomal RNA gene, partial sequence	MN864287	835	1	122	2.12e-56	226	122	0	0	57142	N/A	N/A	N/A	N/A
1337	121	gi|1848665072|gb|MT563084.1|	Fusarium sp. isolate ZH2-2 internal transcribed spacer 1, partial sequence; 5.8S ribosomal RNA gene and internal transcribed spacer 2, complete sequence; and large subunit ribosomal RNA gene, partial sequence	MT563084	1037	1	121	7.53e-56	224	121	0	0	29916	N/A	N/A	N/A	N/A
1337	121	gi|1821702745|gb|MT214620.1|	Fusarium celtidicola isolate MFLUCC 17-2176 large subunit ribosomal RNA gene, partial sequence	MT214620	776	1	121	7.53e-56	224	121	0	0	2951621	N/A	N/A	N/A	N/A
1337	121	gi|1840379215|gb|MT453281.1|	Fusarium tricinctum isolate DSM100325_DISC_RLCS08 small subunit ribosomal RNA gene, partial sequence; internal transcribed spacer 1, 5.8S ribosomal RNA gene, and internal transcribed spacer 2, complete sequence; and large subunit ribosomal RNA gene, partial sequence	MT453281	1153	1	121	7.53e-56	224	121	0	0	61284	N/A	N/A	N/A	N/A
1337	121	gi|1821707649|gb|MT215548.1|	Fusarium salinense strain IT 2345 large subunit ribosomal RNA gene, partial sequence	MT215548	833	1	121	7.53e-56	224	121	0	0	1961121	N/A	N/A	N/A	N/A
1337	121	gi|1787383167|gb|MN864287.1|	Fusarium arthrosporioides large subunit ribosomal RNA gene, partial sequence	MN864287	835	1	121	7.53e-56	224	121	0	0	57142	N/A	N/A	N/A	N/A
1338	253	gi|1841746813|gb|MN935359.1|	Fusarium asiaticum strain 171484 mitochondrion, complete genome	MN935359	96019	1	252	1.69e-115	424	229	5	3	282267	N/A	N/A	N/A	N/A
1338	253	gi|1841746308|gb|MN935350.1|	Fusarium asiaticum strain 171471 mitochondrion, complete genome	MN935350	96019	1	252	1.69e-115	424	229	5	3	282267	N/A	N/A	N/A	N/A
1338	253	gi|2587925704|gb|CP126888.1|	Fusarium meridionale strain JX18-4 mitochondrion, complete genome	CP126888	101977	1	252	1.69e-115	424	229	5	3	282269	N/A	N/A	N/A	N/A
1338	253	gi|2248509803|ref|NC_063725.1|	Fusarium nepalense voucher CBS127503 mitochondrion, complete genome	NC_063725	95676	1	252	1.69e-115	424	229	5	3	1571107	N/A	N/A	N/A	N/A
1338	253	gi|2234441431|gb|MW182672.1|	Fusarium mesoamericanum voucher CBS41586 mitochondrion, complete genome	MW182672	94686	1	252	1.69e-115	424	229	5	3	282270	N/A	N/A	N/A	N/A
1341	252	gi|1835927594|gb|MT269798.1|	Fusarium tricinctum mitochondrion, complete genome	MT269798	46314	1	252	5.96e-125	455	246	2	0	61284	N/A	N/A	N/A	N/A
1341	252	gi|2717306168|gb|CP151270.1|	Fusarium acuminatum isolate 1A chromosome 11	CP151270	46229	1	252	5.96e-125	455	246	2	0	5515	N/A	N/A	N/A	N/A
1341	252	gi|1841750726|gb|MN935429.1|	Fusarium asiaticum strain 191317 mitochondrion, complete genome	MN935429	91967	1	252	2.81e-113	416	225	9	0	282267	N/A	N/A	N/A	N/A
1341	252	gi|1841750671|gb|MN935428.1|	Fusarium asiaticum strain 180459 mitochondrion, complete genome	MN935428	91352	1	252	2.81e-113	416	225	9	0	282267	N/A	N/A	N/A	N/A
1341	252	gi|1841750614|gb|MN935427.1|	Fusarium asiaticum strain 180432 mitochondrion, complete genome	MN935427	94917	1	252	2.81e-113	416	225	9	0	282267	N/A	N/A	N/A	N/A
1349	122	gi|1860287941|gb|MT649588.1|	Fusarium venenatum isolate 96 small subunit ribosomal RNA gene, partial sequence	MT649588	1654	1	122	2.12e-56	226	122	0	0	56646	N/A	N/A	N/A	N/A
1349	122	gi|1860287922|gb|MT649569.1|	Stachybotrys sp. isolate 77 small subunit ribosomal RNA gene, partial sequence	MT649569	1638	1	122	2.12e-56	226	122	0	0	1718872	N/A	N/A	N/A	N/A
1349	122	gi|1860287906|gb|MT649553.1|	Myrothecium sp. isolate 60 small subunit ribosomal RNA gene, partial sequence	MT649553	1661	1	122	2.12e-56	226	122	0	0	1756106	N/A	N/A	N/A	N/A
1349	122	gi|1860287898|gb|MT649545.1|	Fusarium sp. isolate 52 small subunit ribosomal RNA gene, partial sequence	MT649545	1653	1	122	2.12e-56	226	122	0	0	29916	N/A	N/A	N/A	N/A
1349	122	gi|1860287897|gb|MT649544.1|	Fusarium sp. isolate 51 small subunit ribosomal RNA gene, partial sequence	MT649544	1631	1	122	2.12e-56	226	122	0	0	29916	N/A	N/A	N/A	N/A
1352	123	gi|1859735559|gb|MT644877.1|	Nectria cinnabarina isolate DM1152 small subunit ribosomal RNA gene, partial sequence; internal transcribed spacer 1, 5.8S ribosomal RNA gene, and internal transcribed spacer 2, complete sequence; and large subunit ribosomal RNA gene, partial sequence	MT644877	5163	1	123	5.95e-57	228	123	0	0	29855	N/A	N/A	N/A	N/A
1352	123	gi|1815651793|gb|MN494090.1|	Beauveria bassiana strain SZY2 18S ribosomal RNA gene, internal transcribed spacer 1, 5.8S ribosomal RNA gene, internal transcribed spacer 2, 28S ribosomal RNA gene, and 28S-18S ribosomal RNA intergenic spacer, complete sequence	MN494090	7770	1	123	5.95e-57	228	123	0	0	176275	N/A	N/A	N/A	N/A
1352	123	gi|1815651792|gb|MN494089.1|	Beauveria bassiana strain SZY1 18S ribosomal RNA gene, internal transcribed spacer 1, 5.8S ribosomal RNA gene, internal transcribed spacer 2, 28S ribosomal RNA gene, and 28S-18S ribosomal RNA intergenic spacer, complete sequence	MN494089	7787	1	123	5.95e-57	228	123	0	0	176275	N/A	N/A	N/A	N/A
1352	123	gi|1807812919|emb|LT222056.1|	Fusarium graminearum genome assembly, chromosome: IV	LT222056	8055933	1	123	5.95e-57	228	123	0	0	5518	N/A	N/A	N/A	N/A
1352	123	gi|1775560086|gb|CP023090.1|	Fusarium fujikuroi strain Augusto2 chromosome II	CP023090	5014829	1	123	5.95e-57	228	123	0	0	5127	N/A	N/A	N/A	N/A
1356	121	gi|1859735559|gb|MT644877.1|	Nectria cinnabarina isolate DM1152 small subunit ribosomal RNA gene, partial sequence; internal transcribed spacer 1, 5.8S ribosomal RNA gene, and internal transcribed spacer 2, complete sequence; and large subunit ribosomal RNA gene, partial sequence	MT644877	5163	1	121	7.53e-56	224	121	0	0	29855	N/A	N/A	N/A	N/A
1356	121	gi|1815651793|gb|MN494090.1|	Beauveria bassiana strain SZY2 18S ribosomal RNA gene, internal transcribed spacer 1, 5.8S ribosomal RNA gene, internal transcribed spacer 2, 28S ribosomal RNA gene, and 28S-18S ribosomal RNA intergenic spacer, complete sequence	MN494090	7770	1	121	7.53e-56	224	121	0	0	176275	N/A	N/A	N/A	N/A
1356	121	gi|1815651792|gb|MN494089.1|	Beauveria bassiana strain SZY1 18S ribosomal RNA gene, internal transcribed spacer 1, 5.8S ribosomal RNA gene, internal transcribed spacer 2, 28S ribosomal RNA gene, and 28S-18S ribosomal RNA intergenic spacer, complete sequence	MN494089	7787	1	121	7.53e-56	224	121	0	0	176275	N/A	N/A	N/A	N/A
1356	121	gi|1807812919|emb|LT222056.1|	Fusarium graminearum genome assembly, chromosome: IV	LT222056	8055933	1	121	7.53e-56	224	121	0	0	5518	N/A	N/A	N/A	N/A
1356	121	gi|1775560086|gb|CP023090.1|	Fusarium fujikuroi strain Augusto2 chromosome II	CP023090	5014829	1	121	7.53e-56	224	121	0	0	5127	N/A	N/A	N/A	N/A
1358	125	gi|1860287941|gb|MT649588.1|	Fusarium venenatum isolate 96 small subunit ribosomal RNA gene, partial sequence	MT649588	1654	1	125	4.7e-58	231	125	0	0	56646	N/A	N/A	N/A	N/A
1358	125	gi|1860287922|gb|MT649569.1|	Stachybotrys sp. isolate 77 small subunit ribosomal RNA gene, partial sequence	MT649569	1638	1	125	4.7e-58	231	125	0	0	1718872	N/A	N/A	N/A	N/A
1358	125	gi|1860287906|gb|MT649553.1|	Myrothecium sp. isolate 60 small subunit ribosomal RNA gene, partial sequence	MT649553	1661	1	125	4.7e-58	231	125	0	0	1756106	N/A	N/A	N/A	N/A
1358	125	gi|1860287898|gb|MT649545.1|	Fusarium sp. isolate 52 small subunit ribosomal RNA gene, partial sequence	MT649545	1653	1	125	4.7e-58	231	125	0	0	29916	N/A	N/A	N/A	N/A
1358	125	gi|1860287897|gb|MT649544.1|	Fusarium sp. isolate 51 small subunit ribosomal RNA gene, partial sequence	MT649544	1631	1	125	4.7e-58	231	125	0	0	29916	N/A	N/A	N/A	N/A
1359	123	gi|1860287941|gb|MT649588.1|	Fusarium venenatum isolate 96 small subunit ribosomal RNA gene, partial sequence	MT649588	1654	1	123	5.95e-57	228	123	0	0	56646	N/A	N/A	N/A	N/A
1359	123	gi|1860287906|gb|MT649553.1|	Myrothecium sp. isolate 60 small subunit ribosomal RNA gene, partial sequence	MT649553	1661	1	123	5.95e-57	228	123	0	0	1756106	N/A	N/A	N/A	N/A
1359	123	gi|1860287898|gb|MT649545.1|	Fusarium sp. isolate 52 small subunit ribosomal RNA gene, partial sequence	MT649545	1653	1	123	5.95e-57	228	123	0	0	29916	N/A	N/A	N/A	N/A
1359	123	gi|1860287897|gb|MT649544.1|	Fusarium sp. isolate 51 small subunit ribosomal RNA gene, partial sequence	MT649544	1631	1	123	5.95e-57	228	123	0	0	29916	N/A	N/A	N/A	N/A
1359	123	gi|1860287893|gb|MT649540.1|	Fusarium sp. isolate 47 small subunit ribosomal RNA gene, partial sequence	MT649540	1651	1	123	5.95e-57	228	123	0	0	29916	N/A	N/A	N/A	N/A
1360	122	gi|1859735559|gb|MT644877.1|	Nectria cinnabarina isolate DM1152 small subunit ribosomal RNA gene, partial sequence; internal transcribed spacer 1, 5.8S ribosomal RNA gene, and internal transcribed spacer 2, complete sequence; and large subunit ribosomal RNA gene, partial sequence	MT644877	5163	1	122	2.12e-56	226	122	0	0	29855	N/A	N/A	N/A	N/A
1360	122	gi|1815651793|gb|MN494090.1|	Beauveria bassiana strain SZY2 18S ribosomal RNA gene, internal transcribed spacer 1, 5.8S ribosomal RNA gene, internal transcribed spacer 2, 28S ribosomal RNA gene, and 28S-18S ribosomal RNA intergenic spacer, complete sequence	MN494090	7770	1	122	2.12e-56	226	122	0	0	176275	N/A	N/A	N/A	N/A
1360	122	gi|1815651792|gb|MN494089.1|	Beauveria bassiana strain SZY1 18S ribosomal RNA gene, internal transcribed spacer 1, 5.8S ribosomal RNA gene, internal transcribed spacer 2, 28S ribosomal RNA gene, and 28S-18S ribosomal RNA intergenic spacer, complete sequence	MN494089	7787	1	122	2.12e-56	226	122	0	0	176275	N/A	N/A	N/A	N/A
1360	122	gi|1807812919|emb|LT222056.1|	Fusarium graminearum genome assembly, chromosome: IV	LT222056	8055933	1	122	2.12e-56	226	122	0	0	5518	N/A	N/A	N/A	N/A
1360	122	gi|1775560086|gb|CP023090.1|	Fusarium fujikuroi strain Augusto2 chromosome II	CP023090	5014829	1	122	2.12e-56	226	122	0	0	5127	N/A	N/A	N/A	N/A
1361	121	gi|1860287941|gb|MT649588.1|	Fusarium venenatum isolate 96 small subunit ribosomal RNA gene, partial sequence	MT649588	1654	1	121	7.53e-56	224	121	0	0	56646	N/A	N/A	N/A	N/A
1361	121	gi|1860287906|gb|MT649553.1|	Myrothecium sp. isolate 60 small subunit ribosomal RNA gene, partial sequence	MT649553	1661	1	121	7.53e-56	224	121	0	0	1756106	N/A	N/A	N/A	N/A
1361	121	gi|1860287898|gb|MT649545.1|	Fusarium sp. isolate 52 small subunit ribosomal RNA gene, partial sequence	MT649545	1653	1	121	7.53e-56	224	121	0	0	29916	N/A	N/A	N/A	N/A
1361	121	gi|1860287897|gb|MT649544.1|	Fusarium sp. isolate 51 small subunit ribosomal RNA gene, partial sequence	MT649544	1631	1	121	7.53e-56	224	121	0	0	29916	N/A	N/A	N/A	N/A
1361	121	gi|1860287893|gb|MT649540.1|	Fusarium sp. isolate 47 small subunit ribosomal RNA gene, partial sequence	MT649540	1651	1	121	7.53e-56	224	121	0	0	29916	N/A	N/A	N/A	N/A
1366	121	gi|1860287941|gb|MT649588.1|	Fusarium venenatum isolate 96 small subunit ribosomal RNA gene, partial sequence	MT649588	1654	1	121	7.53e-56	224	121	0	0	56646	N/A	N/A	N/A	N/A
1366	121	gi|1860287906|gb|MT649553.1|	Myrothecium sp. isolate 60 small subunit ribosomal RNA gene, partial sequence	MT649553	1661	1	121	7.53e-56	224	121	0	0	1756106	N/A	N/A	N/A	N/A
1366	121	gi|1860287898|gb|MT649545.1|	Fusarium sp. isolate 52 small subunit ribosomal RNA gene, partial sequence	MT649545	1653	1	121	7.53e-56	224	121	0	0	29916	N/A	N/A	N/A	N/A
1366	121	gi|1860287897|gb|MT649544.1|	Fusarium sp. isolate 51 small subunit ribosomal RNA gene, partial sequence	MT649544	1631	1	121	7.53e-56	224	121	0	0	29916	N/A	N/A	N/A	N/A
[truncated: 36,456 more rows]
