# Supplementary material for: Genome Sequencing of a Fusarium Endophytic Isolate from Hazelnut: Phylogenetic and Metabolomic Implications
Source: Int J Mol Sci. 2025 May 5;26(9):4377. doi: 10.3390/ijms26094377 (PMC12072968; doi:10.3390/ijms26094377)
Supplement: Supplementary file 1 [file ijms-26-04377-s001.zip › Table S3. Busco predicted genes.xlsx]

## Sheet: full_table
Busco id	Status	Sequence	Gene Start	Gene End	Strand	Score	Length	OrthoDB url	Description
26at5125	Complete	16341	1809832	1822979	+	7958.5	3795	https://v10-1.orthodb.org/?query=26at5125	Dynein heavy chain
30at5125	Complete	16330	923187	908407	-	7036.5	3966	https://v10-1.orthodb.org/?query=30at5125	Midasin
49at5125	Complete	16331	3363409	3374817	+	6428.9	3203	https://v10-1.orthodb.org/?query=49at5125	PIK-related kinase
52at5125	Complete	16333	1578010	1565834	-	5153.6	3040	https://v10-1.orthodb.org/?query=52at5125	E3 ubiquitin ligase, domain of unknown function DUF908
78at5125	Complete	16344	591885	582212	-	5301.2	2703	https://v10-1.orthodb.org/?query=78at5125	Vacuolar protein sorting-associated protein
87at5125	Complete	16341	1703602	1693729	-	4354.1	2540	https://v10-1.orthodb.org/?query=87at5125	Protein Csf1
102at5125	Complete	16343	2099927	2090805	-	4074.9	2243	https://v10-1.orthodb.org/?query=102at5125	FMP27, SW domain
133at5125	Complete	16343	2218529	2208963	-	4440.1	2023	https://v10-1.orthodb.org/?query=133at5125	Pre-mRNA-processing-splicing factor 8
141at5125	Complete	16338	458145	450704	-	4299.9	2085	https://v10-1.orthodb.org/?query=141at5125	FKBP12-rapamycin binding domain
142at5125	Complete	16333	549160	557178	+	4128.5	2125	https://v10-1.orthodb.org/?query=142at5125	WD40-repeat-containing domain
154at5125	Complete	16346	1798504	1807698	+	4190.7	2444	https://v10-1.orthodb.org/?query=154at5125	Phosphatidylinositol 3-/4-kinase, catalytic domain
155at5125	Complete	16343	1362693	1370884	+	4026.5	2220	https://v10-1.orthodb.org/?query=155at5125	Ribosomal protein L19
168at5125	Complete	16346	1264854	1272964	+	3615.4	2035	https://v10-1.orthodb.org/?query=168at5125	Ras GTPase-activating protein
171at5125	Complete	16341	2268950	2278165	+	4042.2	2031	https://v10-1.orthodb.org/?query=171at5125	Cell morphogenesis central region
178at5125	Complete	16324	478483	485512	+	3988.3	1965	https://v10-1.orthodb.org/?query=178at5125	Acetyl-CoA carboxylase
194at5125	Complete	16333	3033828	3025869	-	3910.1	2217	https://v10-1.orthodb.org/?query=194at5125	Armadillo-type fold
200at5125	Complete	16333	5254129	5245709	-	4100.3	1887	https://v10-1.orthodb.org/?query=200at5125	Glutamate synthase
203at5125	Complete	16341	2827393	2821079	-	3868.3	1889	https://v10-1.orthodb.org/?query=203at5125	Fatty acid synthase beta subunit dehydratase
215at5125	Complete	16331	3274412	3281275	+	3917.5	1904	https://v10-1.orthodb.org/?query=215at5125	DNA polymerase epsilon catalytic subunit
246at5125	Complete	16331	3751054	3758926	+	3385.9	1827	https://v10-1.orthodb.org/?query=246at5125	Signal transduction histidine kinase, dimerisation/phosphoacceptor domain
250at5125	Complete	16338	2224962	2217669	-	3616.9	1989	https://v10-1.orthodb.org/?query=250at5125	Myosin, N-terminal, SH3-like
259at5125	Complete	16333	4400076	4406753	+	4001.2	1949	https://v10-1.orthodb.org/?query=259at5125	Helicase, C-terminal
270at5125	Complete	16333	4353772	4346564	-	3433.3	1766	https://v10-1.orthodb.org/?query=270at5125	Zinc finger, UBR-type
281at5125	Complete	16333	909145	916728	+	3124.8	1742	https://v10-1.orthodb.org/?query=281at5125	Phosphatidylinositol-4-phosphate 5-kinase, core
309at5125	Complete	16338	2078892	2072294	-	3289.6	1727	https://v10-1.orthodb.org/?query=309at5125	Phosphatidylinositol 3-/4-kinase, catalytic domain
314at5125	Complete	16341	2440202	2446160	+	3417.7	1635	https://v10-1.orthodb.org/?query=314at5125	Activating signal cointegrator 1 complex subunit 3
322at5125	Complete	16341	1947851	1941048	-	3984	1893	https://v10-1.orthodb.org/?query=322at5125	Carbamoyl-phosphate synthase small subunit, N-terminal domain
323at5125	Complete	16333	4478315	4471116	-	2661.5	1349	https://v10-1.orthodb.org/?query=323at5125	Leucine-rich repeat
341at5125	Complete	16338	1522260	1528994	+	3351.1	1848	https://v10-1.orthodb.org/?query=341at5125	CCR4-NOT transcription complex subunit 1, CAF1-binding domain
343at5125	Complete	16341	2510860	2504871	-	3416.8	1714	https://v10-1.orthodb.org/?query=343at5125	Proteasome activator complex subunit 4
351at5125	Complete	16330	1667391	1673631	+	3360.8	1778	https://v10-1.orthodb.org/?query=351at5125	Armadillo-like helical
353at5125	Complete	16331	3688821	3694962	+	3039.6	1644	https://v10-1.orthodb.org/?query=353at5125	DHR-1 domain
380at5125	Complete	16333	4211425	4217381	+	3154.7	1686	https://v10-1.orthodb.org/?query=380at5125	Phosphatidylinositol 3-/4-kinase, catalytic domain
390at5125	Complete	16338	2332015	2324527	-	2566.5	1668	https://v10-1.orthodb.org/?query=390at5125	Polyketide synthase
407at5125	Complete	16341	2831737	2837413	+	3453.1	1642	https://v10-1.orthodb.org/?query=407at5125	Fatty acid synthase subunit alpha
420at5125	Complete	16333	4949813	4943236	-	3245.5	1721	https://v10-1.orthodb.org/?query=420at5125	Voltage-dependent calcium channel, alpha-1 subunit
429at5125	Complete	16331	3320087	3313801	-	2757.7	1563	https://v10-1.orthodb.org/?query=429at5125	Anaphase-promoting complex subunit 1
434at5125	Complete	16328	795156	789440	-	3172.8	1562	https://v10-1.orthodb.org/?query=434at5125	Cytochrome b5-like heme/steroid binding domain
446at5125	Complete	16330	641483	649485	+	3186.7	1595	https://v10-1.orthodb.org/?query=446at5125	SNF2-related, N-terminal domain
459at5125	Complete	16324	280136	285940	+	3037.6	1405	https://v10-1.orthodb.org/?query=459at5125	Acyl CoA ligase-like protein
463at5125	Complete	16346	2140871	2146098	+	3254.1	1549	https://v10-1.orthodb.org/?query=463at5125	Clathrin heavy chain
481at5125	Complete	16338	1968881	1975274	+	2813.3	1615	https://v10-1.orthodb.org/?query=481at5125	Helicase Sen1, N-terminal
485at5125	Complete	16346	1619298	1610933	-	2406.1	1840	https://v10-1.orthodb.org/?query=485at5125	Ubiquitin specific protease, conserved site
497at5125	Complete	16328	2707916	2702370	-	3024.8	1502	https://v10-1.orthodb.org/?query=497at5125	Sec7, C-terminal
499at5125	Complete	16341	4016975	4022599	+	2561.8	1513	https://v10-1.orthodb.org/?query=499at5125	Proteasome component ECM29
521at5125	Complete	16333	4768598	4762587	-	2717.1	1455	https://v10-1.orthodb.org/?query=521at5125	Protein kinase domain
522at5125	Complete	16328	799393	804841	+	2719.4	1437	https://v10-1.orthodb.org/?query=522at5125	Cytochrome b5-like heme/steroid binding domain
527at5125	Complete	16343	635123	640505	+	2768.6	1397	https://v10-1.orthodb.org/?query=527at5125	Kinesin-like
539at5125	Complete	16330	900616	895090	-	2804.8	1548	https://v10-1.orthodb.org/?query=539at5125	U3 small nucleolar RNA-associated protein
542at5125	Complete	16346	1752972	1746631	-	2430	1580	https://v10-1.orthodb.org/?query=542at5125	Separin
569at5125	Complete	16333	1817757	1812391	-	3016	1504	https://v10-1.orthodb.org/?query=569at5125	RNA polymerase Rpb1, domain 7
581at5125	Complete	16341	2220257	2214527	-	2455.5	1398	https://v10-1.orthodb.org/?query=581at5125	Sister chromatid cohesion protein
616at5125	Complete	16346	1883735	1889404	+	2782.7	1582	https://v10-1.orthodb.org/?query=616at5125	Nucleoporin Nup188
637at5125	Complete	16341	2208374	2202823	-	2077.8	1199	https://v10-1.orthodb.org/?query=637at5125	Winged helix-like DNA-binding domain superfamily
655at5125	Complete	16330	1009173	1003304	-	2551.6	1486	https://v10-1.orthodb.org/?query=655at5125	Dopey, N-terminal
658at5125	Complete	16330	2424904	2429796	+	2272	1268	https://v10-1.orthodb.org/?query=658at5125	Tuberin
664at5125	Complete	16343	1407719	1412257	+	2507.3	1224	https://v10-1.orthodb.org/?query=664at5125	DNA-directed RNA polymerase III subunit RPC1, C-terminal
672at5125	Complete	16341	2955012	2959835	+	2637.4	1324	https://v10-1.orthodb.org/?query=672at5125	Glycogen debranching enzyme
677at5125	Complete	16330	2793601	2798716	+	2843.9	1356	https://v10-1.orthodb.org/?query=677at5125	Myosin head, motor domain
694at5125	Complete	16331	3793147	3799213	+	2182.6	1211	https://v10-1.orthodb.org/?query=694at5125	Signal transduction histidine kinase, dimerisation/phosphoacceptor domain
707at5125	Complete	16266	60568	67927	+	2515	1550	https://v10-1.orthodb.org/?query=707at5125	THO complex, subunitTHOC2, C-terminal
720at5125	Complete	16338	2372410	2380047	+	1943.7	1364	https://v10-1.orthodb.org/?query=720at5125	Myosin class II heavy chain
726at5125	Complete	16331	4111714	4106114	-	2312.3	1203	https://v10-1.orthodb.org/?query=726at5125	Zinc finger, PHD-type
729at5125	Complete	16344	1242308	1248976	+	2530.3	1517	https://v10-1.orthodb.org/?query=729at5125	Autophagy-related protein 2
740at5125	Complete	16324	535658	531255	-	2166.7	1187	https://v10-1.orthodb.org/?query=740at5125	ABC transporter type 1, transmembrane domain
742at5125	Complete	16330	2145799	2140515	-	714.8	730	https://v10-1.orthodb.org/?query=742at5125	HDA1 complex subunit 2/3 superfamily
746at5125	Complete	16343	1968567	1973580	+	2583.2	1298	https://v10-1.orthodb.org/?query=746at5125	Nitrite/Sulfite reductase ferredoxin-like domain
776at5125	Complete	16266	154762	160390	+	2502.4	1630	https://v10-1.orthodb.org/?query=776at5125	Ankyrin repeat-containing domain
782at5125	Complete	16346	1990295	1985027	-	2612.8	1323	https://v10-1.orthodb.org/?query=782at5125	ABC transporter type 1, transmembrane domain
789at5125	Complete	16341	663845	658463	-	2224.9	1355	https://v10-1.orthodb.org/?query=789at5125	Mon2, C-terminal
794at5125	Complete	16275	590147	596281	+	2577.9	1475	https://v10-1.orthodb.org/?query=794at5125	Histone transcription regulator 3
799at5125	Complete	16333	1527148	1520032	-	2597.3	1544	https://v10-1.orthodb.org/?query=799at5125	Chromosome segregation ATPase family protein
818at5125	Complete	16330	1602154	1597137	-	1953.6	1233	https://v10-1.orthodb.org/?query=818at5125	Armadillo-type fold
824at5125	Complete	16338	1472561	1467725	-	2000.2	1190	https://v10-1.orthodb.org/?query=824at5125	Ankyrin repeat-containing domain
854at5125	Complete	16330	357163	352065	-	2563.4	1352	https://v10-1.orthodb.org/?query=854at5125	DNA-directed RNA polymerase subunit
868at5125	Complete	16266	437461	432343	-	2593.6	1343	https://v10-1.orthodb.org/?query=868at5125	ABC transporter type 1, transmembrane domain
874at5125	Complete	16338	786764	782037	-	2575.4	1282	https://v10-1.orthodb.org/?query=874at5125	ATP-binding cassette transporter, PDR-like subfamily G, domain 1
879at5125	Complete	16331	3395018	3388634	-	2566.2	1418	https://v10-1.orthodb.org/?query=879at5125	Protein of unknown function DUF3684
923at5125	Complete	16338	1905838	1910530	+	1834.1	1191	https://v10-1.orthodb.org/?query=923at5125	Mediator complex, subunit Med12
925at5125	Complete	16330	261410	266586	+	2325.4	1225	https://v10-1.orthodb.org/?query=925at5125	Sec7 domain
928at5125	Complete	16341	2013965	2009336	-	2365.9	1225	https://v10-1.orthodb.org/?query=928at5125	WD40-repeat-containing domain
940at5125	Complete	16333	2877044	2872440	-	2118.9	1257	https://v10-1.orthodb.org/?query=940at5125	Sortilin
944at5125	Complete	16346	1797779	1792614	-	2541.5	1421	https://v10-1.orthodb.org/?query=944at5125	Nucleoporin Nup186/Nup192/Nup205
949at5125	Complete	16331	2968468	2973751	+	2377.5	1246	https://v10-1.orthodb.org/?query=949at5125	Formin, FH3 domain
982at5125	Complete	16331	3598129	3593001	-	2383	1304	https://v10-1.orthodb.org/?query=982at5125	Protein kinase domain
1018at5125	Complete	16343	2146260	2151741	+	2541	1461	https://v10-1.orthodb.org/?query=1018at5125	S1 domain
1027at5125	Complete	16340	106604	101127	-	1675.3	1111	https://v10-1.orthodb.org/?query=1027at5125	Leucine-rich repeat
1066at5125	Complete	16343	1214953	1209527	-	2260.6	1153	https://v10-1.orthodb.org/?query=1066at5125	Phospholipase
1068at5125	Complete	16328	1425750	1432029	+	2268.4	1175	https://v10-1.orthodb.org/?query=1068at5125	SNF2-related, N-terminal domain
1071at5125	Complete	16338	1111289	1103507	-	2567.4	1290	https://v10-1.orthodb.org/?query=1071at5125	P-type ATPase
1079at5125	Complete	16341	832090	827684	-	2065.5	1124	https://v10-1.orthodb.org/?query=1079at5125	PurM-like, C-terminal domain
1083at5125	Complete	16341	1220187	1226014	+	2540.5	1303	https://v10-1.orthodb.org/?query=1083at5125	HECT domain
1101at5125	Complete	16333	1935456	1941888	+	2861	1438	https://v10-1.orthodb.org/?query=1101at5125	WD40/YVTN repeat-like-containing domain superfamily
1103at5125	Complete	16333	5466546	5471917	+	2513.1	1295	https://v10-1.orthodb.org/?query=1103at5125	Ras GTPase activating protein
1128at5125	Complete	16344	818047	823346	+	1746.8	1047	https://v10-1.orthodb.org/?query=1128at5125	Carbohydrate-binding WSC
1130at5125	Complete	16346	1468522	1473101	+	2237.9	1188	https://v10-1.orthodb.org/?query=1130at5125	DNA polymerase
1147at5125	Complete	16331	4082641	4077255	-	2311.7	1280	https://v10-1.orthodb.org/?query=1147at5125	A0A2K3QRA5_9HYPO
1179at5125	Complete	16340	215121	220434	+	2264.9	1370	https://v10-1.orthodb.org/?query=1179at5125	Kinesin motor domain
1181at5125	Complete	16330	950196	945014	-	2467.3	1235	https://v10-1.orthodb.org/?query=1181at5125	Chromo domain
1182at5125	Complete	16340	50262	45398	-	2144.7	1222	https://v10-1.orthodb.org/?query=1182at5125	WD40/YVTN repeat-like-containing domain superfamily
1187at5125	Complete	16338	2166016	2170562	+	2502	1140	https://v10-1.orthodb.org/?query=1187at5125	WD40-repeat-containing domain
1198at5125	Complete	16338	1198489	1203741	+	1995.8	1207	https://v10-1.orthodb.org/?query=1198at5125	Dbl homology (DH) domain
1210at5125	Complete	16338	1224232	1228655	+	2010.2	1136	https://v10-1.orthodb.org/?query=1210at5125	WD40-repeat-containing domain
1220at5125	Complete	16343	1262245	1257842	-	2430.5	1241	https://v10-1.orthodb.org/?query=1220at5125	Transcription elongation factor Spt6
1224at5125	Complete	16330	1738426	1733801	-	2273.9	1180	https://v10-1.orthodb.org/?query=1224at5125	Tricalbin
1225at5125	Complete	16341	980860	976178	-	2356.3	1213	https://v10-1.orthodb.org/?query=1225at5125	Transcription initiation factor TFIID subunit 2
1240at5125	Complete	16343	261618	267290	+	1351.4	1035	https://v10-1.orthodb.org/?query=1240at5125	Dim2-associated protein 1, variant 1
1255at5125	Complete	16330	1590021	1594151	+	2572.5	1366	https://v10-1.orthodb.org/?query=1255at5125	VASt domain
1275at5125	Complete	16343	678299	682487	+	2309.8	1147	https://v10-1.orthodb.org/?query=1275at5125	Hydantoinase A/oxoprolinase
1276at5125	Complete	16341	1995250	1990444	-	2322.9	1145	https://v10-1.orthodb.org/?query=1276at5125	Lysophospholipase NTE1
1281at5125	Complete	16343	1890468	1894533	+	2186.5	1115	https://v10-1.orthodb.org/?query=1281at5125	P-type ATPase
1284at5125	Complete	16341	1457836	1462687	+	1899.1	1029	https://v10-1.orthodb.org/?query=1284at5125	DNA replication factor Dna2, N-terminal
1287at5125	Complete	16333	891393	883262	-	1507.2	894	https://v10-1.orthodb.org/?query=1287at5125	PhoD-like superfamily
1299at5125	Complete	16341	141817	146291	+	2247.3	1235	https://v10-1.orthodb.org/?query=1299at5125	WD40/YVTN repeat-like-containing domain superfamily
1305at5125	Complete	16346	499785	503887	+	2048.8	1097	https://v10-1.orthodb.org/?query=1305at5125	ABC transporter, conserved site
1307at5125	Complete	16346	2164579	2168326	+	2248.5	1085	https://v10-1.orthodb.org/?query=1307at5125	DNA-directed RNA polymerase, subunit 2, hybrid-binding domain
1318at5125	Complete	16266	93880	98192	+	2405	1221	https://v10-1.orthodb.org/?query=1318at5125	Nucleoporin, Nup133/Nup155-like, C-terminal
1331at5125	Complete	16328	1223482	1229781	+	1600	1090	https://v10-1.orthodb.org/?query=1331at5125	Proteinrelated to glucan 1, 4-alpha-glucosidase
1341at5125	Complete	16331	3009887	3016114	+	1963	1156	https://v10-1.orthodb.org/?query=1341at5125	Hypercellular protein HypA
1361at5125	Complete	16343	2586938	2590848	+	2239.8	1051	https://v10-1.orthodb.org/?query=1361at5125	DNA-directed RNA polymerase, subunit 2, hybrid-binding domain
1365at5125	Complete	16331	2651814	2656137	+	2258.8	1246	https://v10-1.orthodb.org/?query=1365at5125	Tetratricopeptide repeat
1370at5125	Complete	16341	3763839	3759003	-	1859	1151	https://v10-1.orthodb.org/?query=1370at5125	TRAPP II complex, TRAPPC10
1377at5125	Complete	16328	1037317	1032581	-	1504.8	835	https://v10-1.orthodb.org/?query=1377at5125	Tetratricopeptide repeat
1393at5125	Complete	16266	417256	412521	-	2380.1	1207	https://v10-1.orthodb.org/?query=1393at5125	P-type ATPase
1400at5125	Complete	16263	1011491	1005576	-	2172.6	1424	https://v10-1.orthodb.org/?query=1400at5125	Pleckstrin homology domain
1410at5125	Complete	16330	679707	683902	+	2323.9	1138	https://v10-1.orthodb.org/?query=1410at5125	P-type ATPase
1428at5125	Complete	16330	2776278	2772100	-	2231.1	1172	https://v10-1.orthodb.org/?query=1428at5125	Mammalian uncoordinated homology 13, domain 2
1438at5125	Complete	16343	1055915	1051603	-	1936.3	1108	https://v10-1.orthodb.org/?query=1438at5125	Nucleoporin, Nup133/Nup155-like, C-terminal
1440at5125	Complete	16324	687535	691386	+	2004.9	1100	https://v10-1.orthodb.org/?query=1440at5125	Phosphopantetheine attachment site
1447at5125	Complete	16333	3522355	3518278	-	2209.9	1089	https://v10-1.orthodb.org/?query=1447at5125	MAP kinase kinase kinase
1452at5125	Complete	16341	2325807	2320494	-	2328.8	1235	https://v10-1.orthodb.org/?query=1452at5125	DNA topoisomerase, type IIA
1462at5125	Complete	16263	1034285	1029149	-	2238.8	1136	https://v10-1.orthodb.org/?query=1462at5125	DNA polymerase
1473at5125	Complete	16346	587515	581851	-	1521	1039	https://v10-1.orthodb.org/?query=1473at5125	Ras guanine nucleotide exchange factor domain superfamily
1484at5125	Complete	16341	4077965	4083094	+	2691.4	1416	https://v10-1.orthodb.org/?query=1484at5125	SNF2-related, N-terminal domain
1485at5125	Complete	16266	345879	350899	+	2075.6	1283	https://v10-1.orthodb.org/?query=1485at5125	Zinc finger, RING/FYVE/PHD-type
1502at5125	Complete	16343	1491687	1495764	+	1969.3	1082	https://v10-1.orthodb.org/?query=1502at5125	Ankyrin repeat-containing domain
1508at5125	Complete	16341	620033	625131	+	1920.4	988	https://v10-1.orthodb.org/?query=1508at5125	Paired amphipathic helix
1510at5125	Complete	16346	1487284	1482760	-	2297.7	1205	https://v10-1.orthodb.org/?query=1510at5125	CWF11 family
1511at5125	Complete	16338	1660928	1665544	+	1734.9	1189	https://v10-1.orthodb.org/?query=1511at5125	Mediator complex subunit Med13, C-terminal
1515at5125	Complete	16331	2158815	2163287	+	1809.6	1054	https://v10-1.orthodb.org/?query=1515at5125	UDP-glucose:Glycoprotein Glucosyltransferase
1528at5125	Complete	16330	1496301	1491752	-	2157.9	1188	https://v10-1.orthodb.org/?query=1528at5125	Armadillo-type fold
1531at5125	Complete	16328	2583338	2587598	+	2101	1107	https://v10-1.orthodb.org/?query=1531at5125	Rapamycin-insensitive companion of mTOR, domain 4
1565at5125	Complete	16333	4607420	4603698	-	1991.2	958	https://v10-1.orthodb.org/?query=1565at5125	Chitin synthase 4
1566at5125	Complete	16331	2499783	2503668	+	2011.8	1074	https://v10-1.orthodb.org/?query=1566at5125	Nucleoporin Pom152
1580at5125	Complete	16330	2518004	2513898	-	2039.8	1077	https://v10-1.orthodb.org/?query=1580at5125	DEAD/DEAH box helicase
1597at5125	Complete	16333	2935509	2939949	+	2000.3	1066	https://v10-1.orthodb.org/?query=1597at5125	P-type ATPase
1605at5125	Complete	16343	1361767	1356981	-	2400.7	1258	https://v10-1.orthodb.org/?query=1605at5125	Helicase, C-terminal
1612at5125	Complete	16341	3667545	3672727	+	2341.5	1184	https://v10-1.orthodb.org/?query=1612at5125	Histidine phosphatase superfamily
1613at5125	Complete	16331	3629956	3626132	-	1593	978	https://v10-1.orthodb.org/?query=1613at5125	Thioester reductase-like domain
1619at5125	Complete	16330	1273563	1277213	+	2099.5	1005	https://v10-1.orthodb.org/?query=1619at5125	Splicing factor 3B subunit 1
1620at5125	Complete	16333	2073228	2069586	-	2041.5	993	https://v10-1.orthodb.org/?query=1620at5125	DNA-directed RNA polymerase, subunit 2, hybrid-binding domain
1630at5125	Complete	16341	3146241	3141721	-	2241.4	1265	https://v10-1.orthodb.org/?query=1630at5125	Dbl homology (DH) domain
1635at5125	Complete	16331	2157934	2153986	-	2186.4	1034	https://v10-1.orthodb.org/?query=1635at5125	Coatomer subunit alpha
1644at5125	Complete	16330	757456	761851	+	2337.3	1130	https://v10-1.orthodb.org/?query=1644at5125	SNF2-related, N-terminal domain
1676at5125	Complete	16328	843732	848135	+	1465.7	1010	https://v10-1.orthodb.org/?query=1676at5125	WD40/YVTN repeat-like-containing domain superfamily
1679at5125	Complete	16330	2765536	2761367	-	2381	1070	https://v10-1.orthodb.org/?query=1679at5125	Signal transduction histidine kinase, dimerisation/phosphoacceptor domain
1721at5125	Complete	16333	4752287	4755929	+	563.1	384	https://v10-1.orthodb.org/?query=1721at5125	Zinc finger C2H2-type
1729at5125	Complete	16341	1253370	1257244	+	2174.9	1103	https://v10-1.orthodb.org/?query=1729at5125	Niemann-Pick C1, N-terminal
1752at5125	Complete	16266	170263	165690	-	1956.7	1114	https://v10-1.orthodb.org/?query=1752at5125	DNA-directed RNA polymerase
1758at5125	Complete	16341	1412004	1406140	-	2048.3	1077	https://v10-1.orthodb.org/?query=1758at5125	K Homology domain, type 1
1767at5125	Complete	16330	1049509	1053719	+	2072.7	998	https://v10-1.orthodb.org/?query=1767at5125	Pyruvate carboxylase
1768at5125	Complete	16305	160179	156418	-	423.4	451	https://v10-1.orthodb.org/?query=1768at5125	Protein Sls1
1771at5125	Complete	16331	3081848	3077325	-	2073	1037	https://v10-1.orthodb.org/?query=1771at5125	P-type ATPase
1773at5125	Complete	16333	2628013	2621859	-	1443.2	1003	https://v10-1.orthodb.org/?query=1773at5125	Dbl homology (DH) domain
1774at5125	Complete	16331	2954847	2960641	+	1517.8	1052	https://v10-1.orthodb.org/?query=1774at5125	COPII coat assembly protein, Sec16
1779at5125	Complete	16331	1865356	1869876	+	1784.8	919	https://v10-1.orthodb.org/?query=1779at5125	Sterol 3-beta-glucosyltransferase
1801at5125	Complete	16346	2086510	2082240	-	2085.8	1118	https://v10-1.orthodb.org/?query=1801at5125	ATPase, AAA-type, conserved site
1804at5125	Complete	16330	2062054	2066134	+	1914.9	981	https://v10-1.orthodb.org/?query=1804at5125	Ubiquitin carboxyl-terminal hydrolase 7, ICP0-binding domain
1824at5125	Complete	16330	936696	940382	+	1753.6	972	https://v10-1.orthodb.org/?query=1824at5125	Peroxisome biogenesis factor 1
1827at5125	Complete	16344	977947	973174	-	1837.6	900	https://v10-1.orthodb.org/?query=1827at5125	Protein kinase domain
1828at5125	Complete	16330	2592635	2597087	+	2060.7	1066	https://v10-1.orthodb.org/?query=1828at5125	P-type ATPase
1830at5125	Complete	16343	1977912	1974218	-	1654.6	773	https://v10-1.orthodb.org/?query=1830at5125	Chitin synthase
1842at5125	Complete	16330	2734209	2738662	+	1622.1	968	https://v10-1.orthodb.org/?query=1842at5125	Zinc finger, RING-type
1848at5125	Complete	16331	1884653	1880818	-	2052.1	1005	https://v10-1.orthodb.org/?query=1848at5125	Condensin complex subunit 1
1849at5125	Complete	16263	703041	706909	+	2154	1048	https://v10-1.orthodb.org/?query=1849at5125	ATP-dependent RNA helicase Ski2, C-terminal
1867at5125	Complete	16330	579606	575012	-	2187.3	1121	https://v10-1.orthodb.org/?query=1867at5125	ABC transporter type 1, transmembrane domain
1890at5125	Complete	16338	1184663	1188472	+	1776.1	882	https://v10-1.orthodb.org/?query=1890at5125	Winged helix-like DNA-binding domain superfamily
1903at5125	Complete	16305	87509	83719	-	1561.7	968	https://v10-1.orthodb.org/?query=1903at5125	Trafficking protein particle complex subunit 11
1907at5125	Complete	16333	4423573	4419878	-	1849.1	925	https://v10-1.orthodb.org/?query=1907at5125	Carbamoyl-phosphate synthetase, large subunit oligomerisation domain
1938at5125	Complete	16333	3090138	3085021	-	1636.9	1012	https://v10-1.orthodb.org/?query=1938at5125	Winged helix-like DNA-binding domain superfamily
1950at5125	Complete	16331	2440109	2436034	-	2074.9	1091	https://v10-1.orthodb.org/?query=1950at5125	Armadillo-type fold
1954at5125	Complete	16330	1777106	1782014	+	1940.8	1153	https://v10-1.orthodb.org/?query=1954at5125	ATPase, AAA-type, conserved site
1977at5125	Complete	16338	1060264	1064956	+	1935.1	1003	https://v10-1.orthodb.org/?query=1977at5125	Signal transduction histidine kinase, dimerisation/phosphoacceptor domain
1991at5125	Complete	16333	5140389	5144182	+	2074.1	1007	https://v10-1.orthodb.org/?query=1991at5125	SH3 domain
1992at5125	Complete	16333	2020248	2015622	-	1956.1	1055	https://v10-1.orthodb.org/?query=1992at5125	Signal transduction histidine kinase, dimerisation/phosphoacceptor domain
2009at5125	Complete	16344	1050253	1053954	+	1296	760	https://v10-1.orthodb.org/?query=2009at5125	Ras GTPase-activating protein
2010at5125	Complete	16338	1030322	1026282	-	1910.6	957	https://v10-1.orthodb.org/?query=2010at5125	WD40/YVTN repeat-like-containing domain superfamily
2017at5125	Complete	16338	2162422	2157792	-	1797.4	1065	https://v10-1.orthodb.org/?query=2017at5125	Kelch repeat type 1
2023at5125	Complete	16333	2536100	2541026	+	1165.9	779	https://v10-1.orthodb.org/?query=2023at5125	ADF-H/Gelsolin-like domain superfamily
2038at5125	Complete	16333	1183887	1179630	-	1882.4	1049	https://v10-1.orthodb.org/?query=2038at5125	Signal transduction histidine kinase, dimerisation/phosphoacceptor domain
2039at5125	Complete	16346	1238699	1242276	+	1904.1	931	https://v10-1.orthodb.org/?query=2039at5125	Aminoacyl-tRNA synthetase, class Ia
2052at5125	Complete	16333	2350399	2353747	+	1918.1	952	https://v10-1.orthodb.org/?query=2052at5125	Glycoside hydrolase family 38, central domain
2072at5125	Complete	16331	2640959	2635166	-	2160.6	1325	https://v10-1.orthodb.org/?query=2072at5125	Protein kinase domain
2074at5125	Complete	16330	2393139	2396602	+	1954.8	934	https://v10-1.orthodb.org/?query=2074at5125	DNA polymerase
2076at5125	Complete	16333	3604115	3608419	+	1917.2	1132	https://v10-1.orthodb.org/?query=2076at5125	Autophagy-related protein 11
2083at5125	Complete	16330	877826	883399	+	1363.9	1060	https://v10-1.orthodb.org/?query=2083at5125	SNF2-related, N-terminal domain
2097at5125	Complete	16275	231586	235298	+	1982.5	989	https://v10-1.orthodb.org/?query=2097at5125	C2 domain
2117at5125	Complete	16266	391969	387178	-	1397.2	1021	https://v10-1.orthodb.org/?query=2117at5125	Dicer dimerisation domain
2135at5125	Complete	16331	3716332	3712923	-	1930.3	989	https://v10-1.orthodb.org/?query=2135at5125	Aminoacyl-tRNA synthetase, class Ia
2136at5125	Complete	16333	1280641	1276660	-	2106.4	1157	https://v10-1.orthodb.org/?query=2136at5125	Probable RAD50 homolog uvs-6
2137at5125	Complete	16330	1300969	1297293	-	1513.9	993	https://v10-1.orthodb.org/?query=2137at5125	Cellular morphogenesis protein
2140at5125	Complete	16275	318839	314301	-	1204.3	946	https://v10-1.orthodb.org/?query=2140at5125	Dicer dimerisation domain
2149at5125	Complete	16343	1176320	1173011	-	1792.9	900	https://v10-1.orthodb.org/?query=2149at5125	RNA helicase UPF1, UPF2-interacting domain
2150at5125	Complete	16333	4504903	4500775	-	1854.5	956	https://v10-1.orthodb.org/?query=2150at5125	Endonuclease/exonuclease/phosphatase
2163at5125	Complete	16341	3627115	3630686	+	1179.3	793	https://v10-1.orthodb.org/?query=2163at5125	Putative ER transporter, 6TM, N-terminal
2180at5125	Complete	16338	1487448	1494804	+	2264.5	1509	https://v10-1.orthodb.org/?query=2180at5125	Peptidase S59, nucleoporin
2185at5125	Complete	16343	587806	582481	-	1598.9	873	https://v10-1.orthodb.org/?query=2185at5125	Zinc finger, PHD-type
2195at5125	Complete	16333	4193606	4190023	-	1834.5	1001	https://v10-1.orthodb.org/?query=2195at5125	Nucleoporin Nup120/160
2196at5125	Complete	16275	199810	203856	+	2019.5	1087	https://v10-1.orthodb.org/?query=2196at5125	Elongator complex protein 1
2198at5125	Complete	16331	247934	250744	+	992.6	613	https://v10-1.orthodb.org/?query=2198at5125	Galactose oxidase, central domain superfamily
2203at5125	Complete	16266	222734	226336	+	1937.5	984	https://v10-1.orthodb.org/?query=2203at5125	S1 domain
2217at5125	Complete	16346	462236	466867	+	2247.7	1151	https://v10-1.orthodb.org/?query=2217at5125	SMCs flexible hinge
2219at5125	Complete	16341	289497	285610	-	1265.1	791	https://v10-1.orthodb.org/?query=2219at5125	WD40-repeat-containing domain
2221at5125	Complete	16346	619100	615272	-	1930.8	919	https://v10-1.orthodb.org/?query=2221at5125	Exportin-1
2236at5125	Complete	16346	1392717	1389073	-	2016.8	994	https://v10-1.orthodb.org/?query=2236at5125	Ras guanine-nucleotide exchange factor catalytic domain superfamily
2243at5125	Complete	16333	4664933	4668305	+	1597.7	837	https://v10-1.orthodb.org/?query=2243at5125	WD40 repeat
2247at5125	Complete	16324	148027	143828	-	1448.2	1068	https://v10-1.orthodb.org/?query=2247at5125	Nucleolar 27S pre-rRNA processing protein
2248at5125	Complete	16324	466218	471305	+	2042.9	1216	https://v10-1.orthodb.org/?query=2248at5125	Zinc finger, RING-CH-type
2250at5125	Complete	16330	1845044	1849858	+	1218	881	https://v10-1.orthodb.org/?query=2250at5125	Ankyrin repeat-containing domain
2255at5125	Complete	16330	2958049	2954161	-	1839	998	https://v10-1.orthodb.org/?query=2255at5125	P-type ATPase
2266at5125	Complete	16333	2181835	2185351	+	1833.1	892	https://v10-1.orthodb.org/?query=2266at5125	Glycoside hydrolase family 63
2286at5125	Complete	16330	1649514	1644354	-	1648.5	1018	https://v10-1.orthodb.org/?query=2286at5125	Peptidase C19, ubiquitin carboxyl-terminal hydrolase
2290at5125	Complete	16333	2361630	2356652	-	1683	1044	https://v10-1.orthodb.org/?query=2290at5125	Zinc finger, PHD-type
2300at5125	Complete	16330	2606175	2600222	-	1188.1	867	https://v10-1.orthodb.org/?query=2300at5125	B-block binding subunit of TFIIIC
2302at5125	Complete	16346	1741626	1738356	-	1114.9	610	https://v10-1.orthodb.org/?query=2302at5125	Zn(2)-C6 fungal-type DNA-binding domain
2318at5125	Complete	16338	1332516	1327812	-	1898.2	934	https://v10-1.orthodb.org/?query=2318at5125	Elongation factor 3
2338at5125	Complete	16330	639291	635357	-	1939.6	1029	https://v10-1.orthodb.org/?query=2338at5125	SMCs flexible hinge
2358at5125	Complete	16330	3075712	3071873	-	1914.3	976	https://v10-1.orthodb.org/?query=2358at5125	DNA mismatch repair protein MutS, core
2367at5125	Complete	16333	5510729	5505340	-	1614.1	1152	https://v10-1.orthodb.org/?query=2367at5125	Telomere-associated protein Rif1
2368at5125	Complete	16330	426970	423764	-	1816.6	864	https://v10-1.orthodb.org/?query=2368at5125	2-oxoglutarate dehydrogenase E1 component
2371at5125	Complete	16333	5637840	5642618	+	1402.2	746	https://v10-1.orthodb.org/?query=2371at5125	Zinc finger, PHD-type
2373at5125	Complete	16328	2551002	2554301	+	2020.1	977	https://v10-1.orthodb.org/?query=2373at5125	NAD-specific glutamate dehydrogenase
2374at5125	Complete	16330	170463	166972	-	1951.8	968	https://v10-1.orthodb.org/?query=2374at5125	P-type ATPase
2392at5125	Complete	16341	3586829	3590584	+	2042.1	1031	https://v10-1.orthodb.org/?query=2392at5125	SMCs flexible hinge
2395at5125	Complete	16333	5868681	5872123	+	1424.8	792	https://v10-1.orthodb.org/?query=2395at5125	Calcium permease
2402at5125	Complete	16331	3320237	3324500	+	1753.7	957	https://v10-1.orthodb.org/?query=2402at5125	WD40/YVTN repeat-like-containing domain superfamily
2434at5125	Complete	16346	660255	663937	+	1614.7	890	https://v10-1.orthodb.org/?query=2434at5125	Ras guanine nucleotide exchange factor domain superfamily
2458at5125	Complete	16333	2972573	2976028	+	856.3	611	https://v10-1.orthodb.org/?query=2458at5125	Zinc finger C2H2-type
2463at5125	Complete	16324	36335	32574	-	1363.1	872	https://v10-1.orthodb.org/?query=2463at5125	Tetratricopeptide-like helical
2478at5125	Complete	16338	924317	921153	-	1370.3	761	https://v10-1.orthodb.org/?query=2478at5125	Pyridoxal phosphate-dependent transferase
2487at5125	Complete	16330	1416278	1419644	+	1555	840	https://v10-1.orthodb.org/?query=2487at5125	WD40/YVTN repeat-like-containing domain superfamily
2522at5125	Complete	16338	1147547	1151677	+	1836.2	940	https://v10-1.orthodb.org/?query=2522at5125	Ankyrin repeat-containing domain
2523at5125	Complete	16341	2105565	2102053	-	1864.3	984	https://v10-1.orthodb.org/?query=2523at5125	Pentatricopeptide repeat protein
2530at5125	Complete	16330	1423819	1420245	-	1804.9	941	https://v10-1.orthodb.org/?query=2530at5125	Protein kinase domain
2551at5125	Complete	16341	527111	523167	-	1586.9	833	https://v10-1.orthodb.org/?query=2551at5125	Transcription factor TFIID complex subunit Taf111
2554at5125	Complete	16341	1481108	1476941	-	1954.1	1043	https://v10-1.orthodb.org/?query=2554at5125	P-type ATPase
2558at5125	Complete	16331	3349552	3345592	-	1329	814	https://v10-1.orthodb.org/?query=2558at5125	Ubiquitin specific protease, conserved site
2564at5125	Complete	16346	1355077	1359213	+	1886	981	https://v10-1.orthodb.org/?query=2564at5125	Clustered mitochondria protein
2580at5125	Complete	16341	1522020	1528646	+	340.8	359	https://v10-1.orthodb.org/?query=2580at5125	Cytochrome oxidase subunit II-like protein
2593at5125	Complete	16343	1659384	1664723	+	1669.2	867	https://v10-1.orthodb.org/?query=2593at5125	SNF2-related, N-terminal domain
2608at5125	Complete	16341	3200199	3205248	+	1770.7	992	https://v10-1.orthodb.org/?query=2608at5125	WD40/YVTN repeat-like-containing domain superfamily
2624at5125	Complete	16346	413530	417049	+	1448	825	https://v10-1.orthodb.org/?query=2624at5125	Psi-factor producing oxygenase
2629at5125	Complete	16341	3620237	3623442	+	1919.5	880	https://v10-1.orthodb.org/?query=2629at5125	Peptidase S1C
2665at5125	Complete	16331	3089502	3093544	+	1729.5	1031	https://v10-1.orthodb.org/?query=2665at5125	CAP Gly-rich domain
2702at5125	Complete	16330	1136790	1141025	+	2124.3	1107	https://v10-1.orthodb.org/?query=2702at5125	Nucleic acid-binding, OB-fold
2707at5125	Complete	16331	2777726	2772825	-	1737.5	928	https://v10-1.orthodb.org/?query=2707at5125	dDENN domain
2715at5125	Complete	16331	3940867	3936648	-	1951.9	1139	https://v10-1.orthodb.org/?query=2715at5125	Cullin binding protein CanA
2728at5125	Complete	16341	2714189	2717393	+	1612.9	836	https://v10-1.orthodb.org/?query=2728at5125	WD40-repeat-containing domain
2749at5125	Complete	16341	4188521	4183748	-	1761.6	986	https://v10-1.orthodb.org/?query=2749at5125	KEN domain
2753at5125	Complete	16263	828984	825616	-	1198.1	722	https://v10-1.orthodb.org/?query=2753at5125	Lipase
2761at5125	Complete	16333	4382173	4378540	-	1800.7	906	https://v10-1.orthodb.org/?query=2761at5125	Rho GTPase activation protein
2778at5125	Complete	16333	3731243	3734259	+	1289.2	772	https://v10-1.orthodb.org/?query=2778at5125	PAZ domain
2794at5125	Complete	16333	1174940	1178830	+	1582.4	888	https://v10-1.orthodb.org/?query=2794at5125	C2 domain
2822at5125	Complete	16324	28274	31394	+	1734.6	889	https://v10-1.orthodb.org/?query=2822at5125	Armadillo-type fold
2826at5125	Complete	16343	328526	324115	-	1523.6	959	https://v10-1.orthodb.org/?query=2826at5125	Protein kinase domain
2857at5125	Complete	16333	5846155	5849547	+	1411	761	https://v10-1.orthodb.org/?query=2857at5125	Aminopeptidase
2864at5125	Complete	16330	1105055	1099455	-	1622	847	https://v10-1.orthodb.org/?query=2864at5125	Sec8 exocyst complex component specific domain
2870at5125	Complete	16330	1508805	1512519	+	1976.8	974	https://v10-1.orthodb.org/?query=2870at5125	Tetratricopeptide repeat
2871at5125	Complete	16346	2093184	2096938	+	1346.7	913	https://v10-1.orthodb.org/?query=2871at5125	Armadillo-type fold
2906at5125	Complete	16341	2547113	2543116	-	1627.6	914	https://v10-1.orthodb.org/?query=2906at5125	HECT domain
2921at5125	Complete	16328	865204	861418	-	1736.2	880	https://v10-1.orthodb.org/?query=2921at5125	MIF4G-like domain superfamily
2945at5125	Complete	16343	721738	718157	-	1958.2	913	https://v10-1.orthodb.org/?query=2945at5125	ISWI, HAND domain
2952at5125	Complete	16346	387215	382594	-	1605	1033	https://v10-1.orthodb.org/?query=2952at5125	Anucleate primary sterigmata protein B
2962at5125	Complete	16340	116161	120820	+	1169.8	730	https://v10-1.orthodb.org/?query=2962at5125	Kinase
2970at5125	Complete	16346	2058707	2061901	+	1583.6	872	https://v10-1.orthodb.org/?query=2970at5125	Phosphoethanolamine transferase class O
2975at5125	Complete	16331	4011305	4014373	+	1700.6	839	https://v10-1.orthodb.org/?query=2975at5125	Mitochondrial presequence protease
2998at5125	Complete	16338	2151341	2147451	-	1426	809	https://v10-1.orthodb.org/?query=2998at5125	Protein kinase domain
3001at5125	Complete	16328	2754768	2758362	+	1879.1	908	https://v10-1.orthodb.org/?query=3001at5125	Elongation factor 3
3005at5125	Complete	16328	1105144	1101442	-	1513.3	899	https://v10-1.orthodb.org/?query=3005at5125	Vam6/VPS39/TRAP1 family
3012at5125	Complete	16341	1234859	1229898	-	1751	1035	https://v10-1.orthodb.org/?query=3012at5125	Exocyst complex component Sec3, C-terminal
3023at5125	Complete	16331	2175813	2170453	-	1962.4	978	https://v10-1.orthodb.org/?query=3023at5125	Importin beta-3 subunit
3027at5125	Complete	16343	371567	367365	-	1467.4	1048	https://v10-1.orthodb.org/?query=3027at5125	Pleckstrin homology domain, Mcp5-type
3034at5125	Complete	16341	3433499	3426423	-	1652.7	809	https://v10-1.orthodb.org/?query=3034at5125	K Homology domain, type 1
3043at5125	Complete	16331	3980796	3977512	-	1503.3	887	https://v10-1.orthodb.org/?query=3043at5125	Phosphoinositide phospholipase C
3067at5125	Complete	16328	550927	554528	+	1718.7	950	https://v10-1.orthodb.org/?query=3067at5125	Armadillo-type fold
3074at5125	Complete	16333	1196859	1193488	-	1686.5	865	https://v10-1.orthodb.org/?query=3074at5125	RNA cytidine acetyltransferase
3083at5125	Complete	16343	1570621	1574210	+	1303.7	801	https://v10-1.orthodb.org/?query=3083at5125	Zinc finger C2H2 superfamily
3087at5125	Complete	16340	130959	134301	+	1921.6	951	https://v10-1.orthodb.org/?query=3087at5125	ATP-dependent RNA helicase Ski2, C-terminal
3125at5125	Complete	16263	969013	972798	+	1746.7	884	https://v10-1.orthodb.org/?query=3125at5125	Armadillo-type fold
3126at5125	Complete	16333	5082322	5078989	-	1767.4	907	https://v10-1.orthodb.org/?query=3126at5125	EGF-like, conserved site
3141at5125	Complete	16341	2193277	2189651	-	1365.7	876	https://v10-1.orthodb.org/?query=3141at5125	Folliculin-interacting protein, N-terminal domain
3144at5125	Complete	16331	3405215	3401586	-	1853.3	972	https://v10-1.orthodb.org/?query=3144at5125	Helicase, C-terminal
3158at5125	Complete	16343	2119973	2123204	+	1695	863	https://v10-1.orthodb.org/?query=3158at5125	Ribosomal protein S5 domain 2-type fold
3167at5125	Complete	16328	930860	927428	-	1440.1	811	https://v10-1.orthodb.org/?query=3167at5125	GPI inositol-deacylase
3173at5125	Complete	16331	2814034	2810301	-	1509.2	886	https://v10-1.orthodb.org/?query=3173at5125	HECT domain
3198at5125	Complete	16343	2197199	2193714	-	1877.2	959	https://v10-1.orthodb.org/?query=3198at5125	SNF2-related, N-terminal domain
3211at5125	Complete	16341	2246627	2243404	-	1675.5	861	https://v10-1.orthodb.org/?query=3211at5125	Armadillo-type fold
3224at5125	Complete	16331	3069264	3065101	-	1948.5	1033	https://v10-1.orthodb.org/?query=3224at5125	Solute carrier family 12 protein
3258at5125	Complete	16328	978709	974416	-	1723.7	971	https://v10-1.orthodb.org/?query=3258at5125	Guanyl-nucleotide exchange factor
3281at5125	Complete	16333	2078705	2083270	+	975.5	538	https://v10-1.orthodb.org/?query=3281at5125	Pumilio, RNA binding domain
3284at5125	Complete	16346	1788261	1784797	-	1779.7	895	https://v10-1.orthodb.org/?query=3284at5125	DNA-directed DNA polymerase, family A, conserved site
3303at5125	Complete	16341	2141326	2137556	-	1412.6	903	https://v10-1.orthodb.org/?query=3303at5125	Beta-tubulin cofactor d
3319at5125	Complete	16341	3398341	3394757	-	1464.7	850	https://v10-1.orthodb.org/?query=3319at5125	CLASP N-terminal domain
3331at5125	Complete	16331	2593073	2596445	+	1508.1	900	https://v10-1.orthodb.org/?query=3331at5125	Nrap protein, domain 4
3332at5125	Complete	16341	347612	351214	+	1804	937	https://v10-1.orthodb.org/?query=3332at5125	Hydroxymethylglutaryl-CoA reductase, class I/II
3340at5125	Complete	16341	3518680	3515157	-	1591.4	878	https://v10-1.orthodb.org/?query=3340at5125	Zinc finger, RING-type
3342at5125	Complete	16333	1237475	1234361	-	1523.3	835	https://v10-1.orthodb.org/?query=3342at5125	alpha-1,2-Mannosidase
3346at5125	Complete	16331	4003035	4006285	+	1846.3	928	https://v10-1.orthodb.org/?query=3346at5125	Peptidase M16, C-terminal
3351at5125	Complete	16328	1241877	1245968	+	1225.4	854	https://v10-1.orthodb.org/?query=3351at5125	Methyltransferase type 11
3356at5125	Complete	16333	3245010	3251591	+	1556.3	793	https://v10-1.orthodb.org/?query=3356at5125	DNA helicase
3373at5125	Complete	16331	3149583	3146206	-	1653.8	738	https://v10-1.orthodb.org/?query=3373at5125	Ribonucleoside-diphosphate reductase
3376at5125	Complete	16333	4316362	4319365	+	1711.5	843	https://v10-1.orthodb.org/?query=3376at5125	PIN domain
3379at5125	Complete	16333	4584582	4581408	-	1729	846	https://v10-1.orthodb.org/?query=3379at5125	P-type ATPase
3392at5125	Complete	16330	732684	737248	+	1346.8	894	https://v10-1.orthodb.org/?query=3392at5125	Pleckstrin homology domain
3397at5125	Complete	16333	1877235	1874258	-	1267.9	784	https://v10-1.orthodb.org/?query=3397at5125	WD40-repeat-containing domain
3404at5125	Complete	16338	1570167	1573364	+	1739	921	https://v10-1.orthodb.org/?query=3404at5125	Sulfite reductase flavoprotein component
3406at5125	Complete	16275	101264	104648	+	1598.7	839	https://v10-1.orthodb.org/?query=3406at5125	Vacuolar sorting protein 39/Transforming growth factor beta receptor-associated domain 1
3408at5125	Complete	16341	1362843	1357857	-	2344.7	1201	https://v10-1.orthodb.org/?query=3408at5125	RGS domain
3419at5125	Complete	16341	2310613	2314354	+	1576.9	892	https://v10-1.orthodb.org/?query=3419at5125	Ion transport domain
3424at5125	Complete	16266	28311	32006	+	736.3	637	https://v10-1.orthodb.org/?query=3424at5125	Galactose oxidase/kelch, beta-propeller
3429at5125	Complete	16343	33400	36963	+	1003.5	725	https://v10-1.orthodb.org/?query=3429at5125	Protein kinase domain
3431at5125	Complete	16331	3300265	3296942	-	1688	856	https://v10-1.orthodb.org/?query=3431at5125	Calcofluor white hypersensitive protein
3435at5125	Complete	16330	1072707	1077347	+	1243.3	760	https://v10-1.orthodb.org/?query=3435at5125	Sec7 domain
3453at5125	Complete	16330	2422757	2419517	-	1668.1	867	https://v10-1.orthodb.org/?query=3453at5125	Exportin-2, central domain
3460at5125	Complete	16333	5858506	5855781	-	937.8	594	https://v10-1.orthodb.org/?query=3460at5125	Rhodanese-like domain
3471at5125	Complete	16331	2734278	2729852	-	705.7	612	https://v10-1.orthodb.org/?query=3471at5125	Prefoldin subunit 3
3489at5125	Complete	16333	1344823	1348650	+	1736.2	935	https://v10-1.orthodb.org/?query=3489at5125	Kinesin motor domain
3495at5125	Complete	16341	627906	631573	+	1681.6	851	https://v10-1.orthodb.org/?query=3495at5125	116kDa U5 small nuclear ribonucleoprotein component, C-terminal
3510at5125	Complete	16333	5886424	5883148	-	1582.8	820	https://v10-1.orthodb.org/?query=3510at5125	WD40/YVTN repeat-like-containing domain superfamily
3520at5125	Complete	16333	5231989	5228433	-	1734.4	874	https://v10-1.orthodb.org/?query=3520at5125	Nucleoporin FG repeat
3521at5125	Complete	16330	2780081	2783682	+	1602.6	858	https://v10-1.orthodb.org/?query=3521at5125	ArfGAP domain superfamily
3522at5125	Complete	16333	5298650	5294359	-	1310.5	929	https://v10-1.orthodb.org/?query=3522at5125	Ankyrin repeat-containing domain
3554at5125	Complete	16328	2776797	2771931	-	1343.9	966	https://v10-1.orthodb.org/?query=3554at5125	GYF domain
3561at5125	Complete	16333	499798	496703	-	906	628	https://v10-1.orthodb.org/?query=3561at5125	Ankyrin repeat-containing domain
3565at5125	Complete	16330	613894	617469	+	1609.9	817	https://v10-1.orthodb.org/?query=3565at5125	Zinc finger, RING/FYVE/PHD-type
3582at5125	Complete	16333	3750370	3747295	-	1545.2	833	https://v10-1.orthodb.org/?query=3582at5125	WD40-repeat-containing domain
3587at5125	Complete	16333	3654680	3659267	+	1380.2	889	https://v10-1.orthodb.org/?query=3587at5125	Nuclear pore complex subunit Nup159
3598at5125	Complete	16341	3660490	3657256	-	1758.9	902	https://v10-1.orthodb.org/?query=3598at5125	WD40 repeat
3632at5125	Complete	16331	3848025	3845098	-	1615.3	836	https://v10-1.orthodb.org/?query=3632at5125	Glycoside hydrolase family 31
3633at5125	Complete	16330	1908035	1904319	-	1848.6	942	https://v10-1.orthodb.org/?query=3633at5125	WW domain
3646at5125	Complete	16331	2493791	2489258	-	1560.8	1062	https://v10-1.orthodb.org/?query=3646at5125	Centrosomin, N-terminal motif 1
3650at5125	Complete	16333	2140416	2137303	-	1691.3	816	https://v10-1.orthodb.org/?query=3650at5125	AP-2 complex subunit alpha
3651at5125	Complete	16343	779055	775730	-	1924.6	929	https://v10-1.orthodb.org/?query=3651at5125	FACT complex subunit Spt16 domain
3656at5125	Complete	16330	2657985	2653069	-	1445.7	838	https://v10-1.orthodb.org/?query=3656at5125	Histone-lysine N-methyltransferase, H3 lysine-4 specific
3672at5125	Complete	16333	1842061	1845150	+	1647.3	844	https://v10-1.orthodb.org/?query=3672at5125	Alanine--tRNA ligase
3683at5125	Complete	16333	5591481	5587589	-	1542.5	798	https://v10-1.orthodb.org/?query=3683at5125	Ankyrin repeat-containing domain
3689at5125	Complete	16333	4155684	4159336	+	1196	765	https://v10-1.orthodb.org/?query=3689at5125	Uncharacterised protein family UPF0592
3690at5125	Complete	16333	4885777	4889669	+	1428.4	809	https://v10-1.orthodb.org/?query=3690at5125	Mad3/Bub1 homology region 1
3697at5125	Complete	16330	2633307	2636820	+	1380.1	860	https://v10-1.orthodb.org/?query=3697at5125	WD40 repeat
3699at5125	Duplicated	16343	397731	402054	+	1592	734	https://v10-1.orthodb.org/?query=3699at5125	Chitin synthase
3699at5125	Duplicated	16345	870314	873388	+	1419	723	https://v10-1.orthodb.org/?query=3699at5125	Chitin synthase
3705at5125	Complete	16263	1039580	1043166	+	1685.1	874	https://v10-1.orthodb.org/?query=3705at5125	I/LWEQ domain
3709at5125	Complete	16333	3391008	3393941	+	1766.3	816	https://v10-1.orthodb.org/?query=3709at5125	Pre-mRNA splicing factor ATP-dependent RNA helicase prp16
3714at5125	Complete	16343	879782	883459	+	1389.5	853	https://v10-1.orthodb.org/?query=3714at5125	Leucine-rich repeat domain superfamily
3717at5125	Complete	16346	1203796	1207993	+	1594.8	812	https://v10-1.orthodb.org/?query=3717at5125	JmjC domain
3741at5125	Complete	16330	2570527	2567590	-	1322.2	733	https://v10-1.orthodb.org/?query=3741at5125	Aminoacyl-tRNA synthetase, class Ia
3744at5125	Complete	16341	3863059	3866955	+	1595.1	907	https://v10-1.orthodb.org/?query=3744at5125	10TM putative phosphate transporter, cytosolic domain
3746at5125	Complete	16328	2519805	2523004	+	1361	713	https://v10-1.orthodb.org/?query=3746at5125	Zn(2)-C6 fungal-type DNA-binding domain
3766at5125	Complete	16338	1991928	1994790	+	1593.3	801	https://v10-1.orthodb.org/?query=3766at5125	RuvA domain 2-like
3772at5125	Complete	16333	938525	941506	+	1528.8	811	https://v10-1.orthodb.org/?query=3772at5125	Leucine-rich repeat
3789at5125	Complete	16328	913805	910648	-	1460.3	810	https://v10-1.orthodb.org/?query=3789at5125	GPI ethanolamine phosphate transferase 1
3798at5125	Complete	16341	3898086	3895174	-	1412.7	740	https://v10-1.orthodb.org/?query=3798at5125	HAD superfamily
3803at5125	Complete	16333	786735	790743	+	1682.3	989	https://v10-1.orthodb.org/?query=3803at5125	PAP/25A-associated
3804at5125	Complete	16333	2441033	2437457	-	1374.9	760	https://v10-1.orthodb.org/?query=3804at5125	W7M8A2_GIBM7
3805at5125	Complete	16328	908176	905012	-	1265.8	593	https://v10-1.orthodb.org/?query=3805at5125	Zn(2)-C6 fungal-type DNA-binding domain
3814at5125	Complete	16333	5617698	5621527	+	1909.5	1019	https://v10-1.orthodb.org/?query=3814at5125	Ribosomal RNA-processing protein 12
3817at5125	Complete	16333	3439303	3443008	+	1357.2	860	https://v10-1.orthodb.org/?query=3817at5125	Protein kinase domain
3821at5125	Complete	16341	2250641	2253923	+	1420.9	677	https://v10-1.orthodb.org/?query=3821at5125	Oligopeptide transporter, OPT superfamily
3844at5125	Complete	16305	194751	191010	-	1206.9	821	https://v10-1.orthodb.org/?query=3844at5125	Protein EFR3
3863at5125	Complete	16343	894713	890993	-	1802.2	914	https://v10-1.orthodb.org/?query=3863at5125	Phosphatidylserine decarboxylase
3868at5125	Complete	16343	13921	10826	-	1545.4	790	https://v10-1.orthodb.org/?query=3868at5125	SNF2-related, N-terminal domain
3875at5125	Complete	16330	2919983	2923577	+	1849.3	892	https://v10-1.orthodb.org/?query=3875at5125	26S Proteasome non-ATPase regulatory subunit 1
3888at5125	Complete	16341	1714826	1711578	-	1516	849	https://v10-1.orthodb.org/?query=3888at5125	Exocyst complex component Sec5
3892at5125	Complete	16330	267470	270528	+	1747.6	828	https://v10-1.orthodb.org/?query=3892at5125	SAC domain
3897at5125	Complete	16275	552820	555985	+	1287.2	708	https://v10-1.orthodb.org/?query=3897at5125	Calcium-dependent channel, 7TM region, putative phosphate
3900at5125	Complete	16338	1360142	1363047	+	1228	621	https://v10-1.orthodb.org/?query=3900at5125	Phosphatidylinositol 3-kinase VPS34
3906at5125	Complete	16333	2722691	2726162	+	1675.7	871	https://v10-1.orthodb.org/?query=3906at5125	STAS domain
3909at5125	Complete	16341	2036363	2040108	+	1423.3	736	https://v10-1.orthodb.org/?query=3909at5125	Lon protease
3918at5125	Complete	16346	2149371	2146571	-	1322.5	740	https://v10-1.orthodb.org/?query=3918at5125	Dipeptidylpeptidase IV, N-terminal domain
3926at5125	Complete	16346	1640119	1643129	+	1605.1	809	https://v10-1.orthodb.org/?query=3926at5125	Pep3/Vps18/deep orange
3928at5125	Complete	16338	2258648	2255227	-	1701.8	848	https://v10-1.orthodb.org/?query=3928at5125	Rab-GTPase-TBC domain
3974at5125	Complete	16333	2494698	2491337	-	1971.2	1066	https://v10-1.orthodb.org/?query=3974at5125	High mobility group box domain
3983at5125	Complete	16341	3511692	3514578	+	1357.1	697	https://v10-1.orthodb.org/?query=3983at5125	Spindle pole body component
3985at5125	Complete	16331	2622715	2625603	+	1647.4	806	https://v10-1.orthodb.org/?query=3985at5125	DNA mismatch repair protein Msh2
3987at5125	Complete	16333	2300603	2304256	+	1580.3	882	https://v10-1.orthodb.org/?query=3987at5125	Timeless protein
3991at5125	Complete	16331	2823769	2827846	+	1699.6	914	https://v10-1.orthodb.org/?query=3991at5125	WD40-repeat-containing domain
4000at5125	Complete	16341	2286779	2289727	+	1108	754	https://v10-1.orthodb.org/?query=4000at5125	Spindle pole body component
4005at5125	Complete	16330	1473736	1477349	+	1284.6	726	https://v10-1.orthodb.org/?query=4005at5125	Pumilio homology domain
4024at5125	Complete	16341	1847912	1844846	-	1548.1	757	https://v10-1.orthodb.org/?query=4024at5125	Alpha-1,4 glucan phosphorylase
4029at5125	Complete	16328	2740128	2736960	-	861.7	532	https://v10-1.orthodb.org/?query=4029at5125	AAA+ ATPase domain
4032at5125	Complete	16328	2670289	2673300	+	1548.6	772	https://v10-1.orthodb.org/?query=4032at5125	DNA ligase
4056at5125	Complete	16324	401227	403991	+	1401.7	757	https://v10-1.orthodb.org/?query=4056at5125	Glycoside hydrolase family 3 C-terminal domain
4068at5125	Complete	16331	2090297	2093210	+	1453.9	745	https://v10-1.orthodb.org/?query=4068at5125	HAD superfamily
4070at5125	Complete	16266	459026	462573	+	1772	907	https://v10-1.orthodb.org/?query=4070at5125	NAD(P) transhydrogenase, alpha subunit
4073at5125	Complete	16333	821062	818102	-	1256.1	762	https://v10-1.orthodb.org/?query=4073at5125	ER membrane protein complex subunit 1
4081at5125	Complete	16340	82136	78239	-	1286.2	740	https://v10-1.orthodb.org/?query=4081at5125	Protein kinase domain
4093at5125	Complete	16333	4238322	4241999	+	1141.5	694	https://v10-1.orthodb.org/?query=4093at5125	Integral membrane protein
4108at5125	Complete	16341	3389849	3393729	+	1293.7	750	https://v10-1.orthodb.org/?query=4108at5125	Rho GTPase activation protein
4116at5125	Complete	16341	2743492	2746482	+	1166.8	708	https://v10-1.orthodb.org/?query=4116at5125	Dynamin, GTPase domain
4133at5125	Complete	16341	3134780	3138059	+	1624.8	911	https://v10-1.orthodb.org/?query=4133at5125	Armadillo-type fold
4134at5125	Complete	16341	2293361	2296906	+	1779.2	928	https://v10-1.orthodb.org/?query=4134at5125	Ribosome biogenesis protein Bms1, N-terminal
4153at5125	Complete	16333	1376362	1379334	+	1431.6	801	https://v10-1.orthodb.org/?query=4153at5125	Aminoacyl-tRNA synthetase, class Ia
4168at5125	Complete	16341	3427587	3424173	-	1869.4	877	https://v10-1.orthodb.org/?query=4168at5125	Lon protease
4170at5125	Complete	16341	3727112	3724072	-	1594.1	789	https://v10-1.orthodb.org/?query=4170at5125	Phosphatidylethanolamine N-methyltransferase
4173at5125	Complete	16330	1330081	1333853	+	1251	762	https://v10-1.orthodb.org/?query=4173at5125	F-box domain protein
4177at5125	Complete	16330	2053828	2051019	-	1517	750	https://v10-1.orthodb.org/?query=4177at5125	WD40-repeat-containing domain
4187at5125	Complete	16330	491972	489141	-	1457.9	754	https://v10-1.orthodb.org/?query=4187at5125	WD40-repeat-containing domain
4196at5125	Complete	16338	2033329	2035833	+	1465	702	https://v10-1.orthodb.org/?query=4196at5125	Small oligopeptide transporter, OPT family
4213at5125	Complete	16328	514338	511563	-	1470.8	757	https://v10-1.orthodb.org/?query=4213at5125	WD40-repeat-containing domain
4222at5125	Complete	16328	751860	754950	+	1413.2	725	https://v10-1.orthodb.org/?query=4222at5125	Phospholipase
4223at5125	Complete	16330	1306615	1309548	+	1644.8	828	https://v10-1.orthodb.org/?query=4223at5125	WD40-repeat-containing domain
4239at5125	Complete	16330	220114	216932	-	883.2	571	https://v10-1.orthodb.org/?query=4239at5125	PAP/25A-associated
4253at5125	Complete	16343	78707	75915	-	1584.5	820	https://v10-1.orthodb.org/?query=4253at5125	Tetratricopeptide repeat
4260at5125	Complete	16341	3710636	3707349	-	1300.9	728	https://v10-1.orthodb.org/?query=4260at5125	Lipase Rog1
4267at5125	Complete	16330	1041522	1038110	-	380.7	270	https://v10-1.orthodb.org/?query=4267at5125	R3H domain
4282at5125	Complete	16331	2392887	2389219	-	1604.6	916	https://v10-1.orthodb.org/?query=4282at5125	P-loop containing nucleoside triphosphate hydrolase
4303at5125	Complete	16343	753324	749492	-	861	644	https://v10-1.orthodb.org/?query=4303at5125	Nascent polypeptide-associated complex subunit alpha
4312at5125	Complete	16266	4524	7825	+	1196	680	https://v10-1.orthodb.org/?query=4312at5125	Sulfatase-modifying factor enzyme
4314at5125	Complete	16343	614804	618088	+	1286.1	732	https://v10-1.orthodb.org/?query=4314at5125	Phox homologous domain
4336at5125	Complete	16341	395304	398688	+	1325.5	800	https://v10-1.orthodb.org/?query=4336at5125	10TM putative phosphate transporter, cytosolic domain
4363at5125	Complete	16330	1727003	1729987	+	1091.5	735	https://v10-1.orthodb.org/?query=4363at5125	tRNA N6-adenosine threonylcarbamoyltransferase, mitochondrial
4376at5125	Complete	16338	1268042	1271272	+	1241.9	843	https://v10-1.orthodb.org/?query=4376at5125	Rhodanese-like domain
4381at5125	Complete	16346	963704	967032	+	1844.4	861	https://v10-1.orthodb.org/?query=4381at5125	Gelsolin-like domain
4390at5125	Complete	16340	99078	95917	-	1268.9	753	https://v10-1.orthodb.org/?query=4390at5125	Rab-GTPase-TBC domain
4397at5125	Complete	16330	1519454	1523155	+	1494.7	940	https://v10-1.orthodb.org/?query=4397at5125	Leucine rich repeat protein
4402at5125	Complete	16341	1432399	1429471	-	1488.6	789	https://v10-1.orthodb.org/?query=4402at5125	ARID DNA-binding domain
4426at5125	Complete	16346	1836724	1833554	-	1684.6	839	https://v10-1.orthodb.org/?query=4426at5125	ABC transporter type 1, transmembrane domain
4428at5125	Complete	16341	98860	95564	-	1513.8	833	https://v10-1.orthodb.org/?query=4428at5125	Kinesin motor domain
4452at5125	Complete	16333	3952586	3957484	+	1318.9	831	https://v10-1.orthodb.org/?query=4452at5125	Rho GTPase activation protein
4465at5125	Complete	16333	3844412	3836719	-	1152.8	1003	https://v10-1.orthodb.org/?query=4465at5125	SANT/Myb domain
4483at5125	Complete	16333	1146666	1150074	+	1580.4	872	https://v10-1.orthodb.org/?query=4483at5125	Armadillo-type fold
4506at5125	Complete	16333	961878	964495	+	1309.2	710	https://v10-1.orthodb.org/?query=4506at5125	Glycoside hydrolase, family 2, immunoglobulin-like beta-sandwich
4515at5125	Complete	16343	1329931	1327018	-	1069.4	547	https://v10-1.orthodb.org/?query=4515at5125	Zn(2)-C6 fungal-type DNA-binding domain
4525at5125	Complete	16338	1325696	1328458	+	1414.6	694	https://v10-1.orthodb.org/?query=4525at5125	Glycosyltransferase 2-like
4538at5125	Complete	16346	1726018	1729228	+	1339.1	722	https://v10-1.orthodb.org/?query=4538at5125	Phosphatidylinositol 3-/4-kinase, catalytic domain
4541at5125	Complete	16331	3536576	3539190	+	911.4	571	https://v10-1.orthodb.org/?query=4541at5125	Zn(2)-C6 fungal-type DNA-binding domain
4552at5125	Complete	16330	1814445	1819419	+	1445.2	842	https://v10-1.orthodb.org/?query=4552at5125	Zinc finger, PHD-type
4563at5125	Complete	16341	783612	786528	+	1676.7	810	https://v10-1.orthodb.org/?query=4563at5125	Importin beta-1 subunit
4586at5125	Complete	16330	2528852	2525236	-	1276.3	833	https://v10-1.orthodb.org/?query=4586at5125	STAG
4587at5125	Complete	16263	867486	864354	-	1473	738	https://v10-1.orthodb.org/?query=4587at5125	Mir domain superfamily
4601at5125	Complete	16333	1162264	1159584	-	1491.1	707	https://v10-1.orthodb.org/?query=4601at5125	Protein of unknown function DUF3419
4603at5125	Complete	16328	540146	536933	-	1489.9	743	https://v10-1.orthodb.org/?query=4603at5125	WD40-repeat-containing domain
4613at5125	Complete	16328	1177987	1180927	+	1516.8	807	https://v10-1.orthodb.org/?query=4613at5125	Importin beta-2 subunit
4629at5125	Complete	16343	2302784	2305881	+	1607.1	831	https://v10-1.orthodb.org/?query=4629at5125	Condensin complex subunit 3
4632at5125	Complete	16338	1557536	1554189	-	1386.4	844	https://v10-1.orthodb.org/?query=4632at5125	P-type ATPase
4643at5125	Complete	16333	1331792	1335226	+	1308.8	819	https://v10-1.orthodb.org/?query=4643at5125	Protein kinase domain
4653at5125	Complete	16330	2332107	2328908	-	1098.9	593	https://v10-1.orthodb.org/?query=4653at5125	Zn(2)-C6 fungal-type DNA-binding domain
4658at5125	Complete	16331	2739033	2742569	+	1693.6	933	https://v10-1.orthodb.org/?query=4658at5125	Transcriptional activator spt7
4661at5125	Complete	16338	2153322	2156914	+	1588.1	901	https://v10-1.orthodb.org/?query=4661at5125	Structural maintenance of chromosomes 5 smc5
4673at5125	Complete	16333	3103142	3099876	-	1546.3	812	https://v10-1.orthodb.org/?query=4673at5125	Helicase, C-terminal
4684at5125	Complete	16333	5853794	5850741	-	1407.7	789	https://v10-1.orthodb.org/?query=4684at5125	T-complex 11
4705at5125	Complete	16330	434394	431332	-	1160.2	727	https://v10-1.orthodb.org/?query=4705at5125	AAA+ ATPase domain
4742at5125	Complete	16330	279572	276980	-	1443.5	694	https://v10-1.orthodb.org/?query=4742at5125	Pre-mRNA splicing factor SYF1
4744at5125	Complete	16343	1441192	1444260	+	1816.7	859	https://v10-1.orthodb.org/?query=4744at5125	Coatomer subunit beta
4753at5125	Complete	16330	2984480	2987770	+	1393.3	796	https://v10-1.orthodb.org/?query=4753at5125	Transcription elongation factor SPT5
4762at5125	Complete	16342	744495	747337	+	1313.7	728	https://v10-1.orthodb.org/?query=4762at5125	Glycoside hydrolase family 3 C-terminal domain
4766at5125	Complete	16346	1680330	1677556	-	1713.7	824	https://v10-1.orthodb.org/?query=4766at5125	Clp, N-terminal
4771at5125	Complete	16341	2787830	2790982	+	1477.3	798	https://v10-1.orthodb.org/?query=4771at5125	BRO1 domain
4780at5125	Complete	16333	4599641	4602788	+	1478	737	https://v10-1.orthodb.org/?query=4780at5125	Protein kinase domain
4782at5125	Complete	16343	1269537	1272833	+	1437	833	https://v10-1.orthodb.org/?query=4782at5125	Related to Lactobacillus putative histidine protein kinase SppK
4784at5125	Complete	16328	1580559	1577310	-	1285.5	770	https://v10-1.orthodb.org/?query=4784at5125	Peptidase M28
4785at5125	Complete	16330	1910939	1914310	+	1729.4	863	https://v10-1.orthodb.org/?query=4785at5125	DNA mismatch repair protein MutS, core
4792at5125	Complete	16343	2232400	2235492	+	1288.4	697	https://v10-1.orthodb.org/?query=4792at5125	Zn(2)-C6 fungal-type DNA-binding domain
4795at5125	Complete	16331	2209948	2212691	+	1395.8	666	https://v10-1.orthodb.org/?query=4795at5125	Aconitase/3-isopropylmalate dehydratase large subunit, alpha/beta/alpha domain
4797at5125	Complete	16331	2421723	2418764	-	1654.9	761	https://v10-1.orthodb.org/?query=4797at5125	Gelsolin-like domain
4815at5125	Complete	16338	1094803	1090812	-	1060.2	659	https://v10-1.orthodb.org/?query=4815at5125	Helicase-like protein
4816at5125	Complete	16333	3726581	3729717	+	1438.7	747	https://v10-1.orthodb.org/?query=4816at5125	Tetratricopeptide-like helical domain superfamily
4822at5125	Complete	16344	927907	924869	-	1545.4	739	https://v10-1.orthodb.org/?query=4822at5125	Helicase, C-terminal
4827at5125	Complete	16331	2452890	2455671	+	963.6	520	https://v10-1.orthodb.org/?query=4827at5125	PH-like domain superfamily
4828at5125	Complete	16331	4225492	4228274	+	1566.9	732	https://v10-1.orthodb.org/?query=4828at5125	Coatomer subunit beta'
4829at5125	Complete	16324	269956	267437	-	1107.6	674	https://v10-1.orthodb.org/?query=4829at5125	tRNase Z endonuclease
4832at5125	Complete	16344	668060	664910	-	1167.9	719	https://v10-1.orthodb.org/?query=4832at5125	Dbl homology (DH) domain
4840at5125	Complete	16343	2315730	2313370	-	1338.7	671	https://v10-1.orthodb.org/?query=4840at5125	PurM-like, C-terminal domain
4848at5125	Complete	16343	714925	711885	-	1567.6	814	https://v10-1.orthodb.org/?query=4848at5125	Formate-tetrahydrofolate ligase, FTHFS
4862at5125	Complete	16333	979043	983651	+	683.2	500	https://v10-1.orthodb.org/?query=4862at5125	W7LLG3_GIBM7
4866at5125	Complete	16330	382233	385690	+	1211.6	746	https://v10-1.orthodb.org/?query=4866at5125	Leucine carboxyl methyltransferase 2
4882at5125	Complete	16344	1129933	1127122	-	1625.3	738	https://v10-1.orthodb.org/?query=4882at5125	Chitin synthase
4887at5125	Complete	16333	1405432	1410025	+	1226.9	858	https://v10-1.orthodb.org/?query=4887at5125	Chromosome segregation protein
4897at5125	Complete	16333	2366040	2369424	+	1355.1	758	https://v10-1.orthodb.org/?query=4897at5125	Helicase, C-terminal
4903at5125	Complete	16341	1628128	1625353	-	754.5	529	https://v10-1.orthodb.org/?query=4903at5125	Aspartic peptidase A1 family
4925at5125	Complete	16328	2460082	2462978	+	1256.8	670	https://v10-1.orthodb.org/?query=4925at5125	Na+/H+ antiporter, fungi
4944at5125	Complete	16338	1800624	1803337	+	1275.1	705	https://v10-1.orthodb.org/?query=4944at5125	BRCT domain
4945at5125	Complete	16341	3506704	3509703	+	990.7	621	https://v10-1.orthodb.org/?query=4945at5125	Zn(2)-C6 fungal-type DNA-binding domain
4960at5125	Complete	16331	3181163	3183941	+	1593.2	739	https://v10-1.orthodb.org/?query=4960at5125	uDENN domain
4978at5125	Complete	16338	1713361	1709816	-	1405	853	https://v10-1.orthodb.org/?query=4978at5125	HECT domain
5016at5125	Complete	16333	2113531	2110767	-	1447.4	747	https://v10-1.orthodb.org/?query=5016at5125	Protein SEY1
5033at5125	Complete	16330	1169653	1173560	+	784.8	704	https://v10-1.orthodb.org/?query=5033at5125	GATA transcription factor (Ams2)
5041at5125	Complete	16346	1927807	1930760	+	1218.3	632	https://v10-1.orthodb.org/?query=5041at5125	Chloride channel, core
5050at5125	Complete	16341	1556741	1553168	-	1342.1	888	https://v10-1.orthodb.org/?query=5050at5125	Apoptosis regulator, Bcl-2, BH2 motif, conserved site
5058at5125	Complete	16328	742608	739729	-	1291.6	683	https://v10-1.orthodb.org/?query=5058at5125	Aminoacyl-tRNA synthetase, class II
5069at5125	Complete	16330	2364049	2360850	-	1293.3	898	https://v10-1.orthodb.org/?query=5069at5125	Related to ser/arg-related nuclear matrix protein
5075at5125	Complete	16341	1634926	1638339	+	1171.8	747	https://v10-1.orthodb.org/?query=5075at5125	WD40/YVTN repeat-like-containing domain superfamily
5086at5125	Complete	16333	2647971	2651455	+	1529.6	865	https://v10-1.orthodb.org/?query=5086at5125	DNA polymerase, Y-family, little finger domain
5092at5125	Complete	16333	5208815	5212202	+	1647.3	801	https://v10-1.orthodb.org/?query=5092at5125	P-type ATPase
5109at5125	Complete	16333	4101431	4098468	-	1320.5	770	https://v10-1.orthodb.org/?query=5109at5125	Methyltransferase type 11
5110at5125	Complete	16341	3420192	3417202	-	927.6	529	https://v10-1.orthodb.org/?query=5110at5125	Protein kinase domain
5142at5125	Complete	16346	1774334	1769547	-	1335.3	890	https://v10-1.orthodb.org/?query=5142at5125	SANT/Myb domain
5150at5125	Complete	16333	844469	847152	+	1189.9	676	https://v10-1.orthodb.org/?query=5150at5125	WD40-repeat-containing domain
5153at5125	Complete	16341	3547318	3544193	-	1212.8	646	https://v10-1.orthodb.org/?query=5153at5125	Zn(2)-C6 fungal-type DNA-binding domain
5174at5125	Complete	16330	367528	370609	+	1210	682	https://v10-1.orthodb.org/?query=5174at5125	DDHD domain
5188at5125	Complete	16346	1693101	1695874	+	1430.4	730	https://v10-1.orthodb.org/?query=5188at5125	Sterile alpha motif domain
5192at5125	Complete	16333	1855453	1851779	-	1527.2	838	https://v10-1.orthodb.org/?query=5192at5125	XPG/Rad2 endonuclease
5193at5125	Complete	16330	1109227	1112450	+	849.2	525	https://v10-1.orthodb.org/?query=5193at5125	Mitochondrial protein Pet127
5208at5125	Complete	16333	4832307	4829165	-	1254.7	728	https://v10-1.orthodb.org/?query=5208at5125	CCAAT-box-binding transcription factor
5217at5125	Complete	16343	156056	159021	+	1296.8	742	https://v10-1.orthodb.org/?query=5217at5125	SAC domain
5226at5125	Complete	16333	2827826	2824305	-	1299.2	810	https://v10-1.orthodb.org/?query=5226at5125	SNF2-related, N-terminal domain
5236at5125	Complete	16331	2710604	2713065	+	1218.7	700	https://v10-1.orthodb.org/?query=5236at5125	RINT-1 family protein
5240at5125	Complete	16328	1042994	1039260	-	1466.8	670	https://v10-1.orthodb.org/?query=5240at5125	Gelsolin-like domain
5250at5125	Complete	16330	2611165	2614035	+	1512.8	754	https://v10-1.orthodb.org/?query=5250at5125	Dynamin, GTPase domain
5266at5125	Complete	16330	836812	839817	+	1143.7	640	https://v10-1.orthodb.org/?query=5266at5125	Potassium transport protein
5312at5125	Complete	16341	2257154	2254306	-	1503	756	https://v10-1.orthodb.org/?query=5312at5125	26S proteasome regulatory subunit RPN1
5317at5125	Complete	16324	487709	491324	+	1243.5	772	https://v10-1.orthodb.org/?query=5317at5125	Protein kinase-like domain protein
5318at5125	Complete	16346	1092292	1088277	-	1111.1	789	https://v10-1.orthodb.org/?query=5318at5125	C-5 cytosine methyltransferase
5331at5125	Complete	16263	581117	583529	+	1202.9	657	https://v10-1.orthodb.org/?query=5331at5125	WD40-repeat-containing domain
5355at5125	Complete	16275	144972	148340	+	1480.4	818	https://v10-1.orthodb.org/?query=5355at5125	WD40-repeat-containing domain
5362at5125	Complete	16343	1199703	1202415	+	1044.2	595	https://v10-1.orthodb.org/?query=5362at5125	Zn(2)-C6 fungal-type DNA-binding domain
5399at5125	Complete	16331	2976388	2979085	+	1184.8	659	https://v10-1.orthodb.org/?query=5399at5125	Glycosyl hydrolase family 63, N-terminal
5404at5125	Complete	16330	2947765	2951977	+	1832.8	1105	https://v10-1.orthodb.org/?query=5404at5125	ABC transporter type 1, transmembrane domain
5412at5125	Complete	16330	2021413	2024183	+	1012.4	709	https://v10-1.orthodb.org/?query=5412at5125	Zn(2)-C6 fungal-type DNA-binding domain
5421at5125	Complete	16338	2233005	2235662	+	1614.2	803	https://v10-1.orthodb.org/?query=5421at5125	Staphylococcal nuclease (SNase-like), OB-fold
5423at5125	Complete	16341	772655	775106	+	1410.4	699	https://v10-1.orthodb.org/?query=5423at5125	ATP-dependent 6-phosphofructokinase
5429at5125	Complete	16331	4022205	4018887	-	1372.8	667	https://v10-1.orthodb.org/?query=5429at5125	Zinc finger, RING-type
5450at5125	Complete	16333	2863123	2859933	-	1233.8	791	https://v10-1.orthodb.org/?query=5450at5125	Mediator of RNA polymerase II transcription subunit 16
5460at5125	Complete	16331	2366743	2362653	-	1397.1	706	https://v10-1.orthodb.org/?query=5460at5125	Vacuole morphology and inheritance protein 14
5462at5125	Complete	16333	1596321	1593334	-	1295.3	739	https://v10-1.orthodb.org/?query=5462at5125	Leucine-rich repeat
5467at5125	Complete	16346	1672013	1668878	-	1114.8	657	https://v10-1.orthodb.org/?query=5467at5125	Rhodanese-like domain
5473at5125	Complete	16341	3375959	3379603	+	1108.3	858	https://v10-1.orthodb.org/?query=5473at5125	Pentatricopeptide repeat
5481at5125	Complete	16331	3785472	3781084	-	1406.4	678	https://v10-1.orthodb.org/?query=5481at5125	Ankyrin repeat-containing domain
5495at5125	Complete	16346	1479165	1473751	-	1280.9	863	https://v10-1.orthodb.org/?query=5495at5125	MIF4G-like domain superfamily
5496at5125	Complete	16343	1949095	1945222	-	1010.5	733	https://v10-1.orthodb.org/?query=5496at5125	Mitochondrial F1F0 ATP synthase subunit F Atp17
5524at5125	Complete	16343	1735148	1740755	+	1184.1	598	https://v10-1.orthodb.org/?query=5524at5125	WD40-repeat-containing domain
5526at5125	Complete	16333	3005712	3002706	-	1238.1	730	https://v10-1.orthodb.org/?query=5526at5125	Zn(2)-C6 fungal-type DNA-binding domain
5527at5125	Complete	16333	993067	990098	-	1061.7	649	https://v10-1.orthodb.org/?query=5527at5125	Zn(2)-C6 fungal-type DNA-binding domain
5530at5125	Complete	16333	5275664	5278797	+	1177.2	775	https://v10-1.orthodb.org/?query=5530at5125	Armadillo-type fold
5532at5125	Complete	16333	1380374	1384030	+	733.8	615	https://v10-1.orthodb.org/?query=5532at5125	Maintenance of telomere capping protein 4
5552at5125	Complete	16331	2644692	2642386	-	1370.4	665	https://v10-1.orthodb.org/?query=5552at5125	Glycoside hydrolase, family 5
5563at5125	Complete	16305	291125	288155	-	1634	802	https://v10-1.orthodb.org/?query=5563at5125	Coatomer subunit gamma
5573at5125	Complete	16266	147645	144534	-	700.2	543	https://v10-1.orthodb.org/?query=5573at5125	Spindle pole body-associated protein sad1
5597at5125	Complete	16333	4805357	4808240	+	1117	717	https://v10-1.orthodb.org/?query=5597at5125	Nuclear pore complex protein Nup107
5601at5125	Complete	16333	3424370	3420886	-	1468.2	783	https://v10-1.orthodb.org/?query=5601at5125	Protein of unknown function DUF726
5604at5125	Complete	16338	1287874	1283996	-	1262.6	757	https://v10-1.orthodb.org/?query=5604at5125	SNF2-related, N-terminal domain
5618at5125	Complete	16328	1499856	1503380	+	1293.9	694	https://v10-1.orthodb.org/?query=5618at5125	Retinoic acid induced 16-like protein
5659at5125	Complete	16345	348063	350477	+	1162.6	639	https://v10-1.orthodb.org/?query=5659at5125	Catalase-peroxidase
5663at5125	Complete	16331	2234606	2232131	-	1393.2	674	https://v10-1.orthodb.org/?query=5663at5125	SNF2-related, N-terminal domain
5680at5125	Complete	16331	3492345	3489205	-	1123.4	634	https://v10-1.orthodb.org/?query=5680at5125	EXS, C-terminal
5697at5125	Complete	16266	23429	26312	+	1389.9	781	https://v10-1.orthodb.org/?query=5697at5125	10TM putative phosphate transporter, cytosolic domain
5716at5125	Complete	16328	2780033	2782686	+	1387	693	https://v10-1.orthodb.org/?query=5716at5125	Phospholipid/glycerol acyltransferase
5731at5125	Complete	16331	1888391	1891187	+	1220.5	675	https://v10-1.orthodb.org/?query=5731at5125	ATP-dependent helicase, C-terminal
5747at5125	Complete	16333	2086702	2084031	-	1392.7	677	https://v10-1.orthodb.org/?query=5747at5125	Carnitine acetyl transferase
5760at5125	Complete	16333	1510601	1513735	+	1101.9	619	https://v10-1.orthodb.org/?query=5760at5125	Ras guanine nucleotide exchange factor domain superfamily
5765at5125	Complete	16343	1287395	1285010	-	1354.8	654	https://v10-1.orthodb.org/?query=5765at5125	Trehalase
5770at5125	Complete	16330	2089557	2086398	-	1487	742	https://v10-1.orthodb.org/?query=5770at5125	PX-associated domain
5773at5125	Complete	16330	1571102	1574179	+	939.9	681	https://v10-1.orthodb.org/?query=5773at5125	DNA/RNA-binding domain, Est1-type
5782at5125	Complete	16346	593791	591221	-	1199.8	631	https://v10-1.orthodb.org/?query=5782at5125	ATPase, AAA-type, conserved site
5792at5125	Complete	16330	2682515	2678893	-	1349.4	737	https://v10-1.orthodb.org/?query=5792at5125	AP-3 complex subunit delta
5795at5125	Complete	16330	2452900	2449523	-	1491.4	787	https://v10-1.orthodb.org/?query=5795at5125	Far11/STRP, N-terminal
5802at5125	Complete	16330	373749	370920	-	1388.8	621	https://v10-1.orthodb.org/?query=5802at5125	ATP-dependent helicase, C-terminal
5804at5125	Complete	16341	3639469	3636525	-	1465.8	752	https://v10-1.orthodb.org/?query=5804at5125	Kinesin motor domain
5814at5125	Complete	16338	1778040	1781019	+	1068.8	646	https://v10-1.orthodb.org/?query=5814at5125	Myc-type, basic helix-loop-helix (bHLH) domain
5819at5125	Complete	16338	2210843	2214967	+	1246.4	746	https://v10-1.orthodb.org/?query=5819at5125	RNA-dependent RNA polymerase
5820at5125	Complete	16346	1854666	1851969	-	1523.6	697	https://v10-1.orthodb.org/?query=5820at5125	ATPase, AAA-type, conserved site
5825at5125	Complete	16333	1985482	1982864	-	1403.1	731	https://v10-1.orthodb.org/?query=5825at5125	Histidine biosynthesis trifunctional protein
5831at5125	Complete	16333	2118772	2116117	-	1065.5	591	https://v10-1.orthodb.org/?query=5831at5125	Mechanosensitive ion channel protein
5839at5125	Complete	16341	2186167	2188915	+	1285.3	707	https://v10-1.orthodb.org/?query=5839at5125	Helicase, C-terminal
5856at5125	Complete	16333	4538739	4541878	+	1073.7	716	https://v10-1.orthodb.org/?query=5856at5125	Nucleic acid-binding, OB-fold
5867at5125	Complete	16346	1399136	1401700	+	1287.1	645	https://v10-1.orthodb.org/?query=5867at5125	Zinc finger C2H2 superfamily
5876at5125	Complete	16346	873845	871430	-	1450.4	692	https://v10-1.orthodb.org/?query=5876at5125	Cobalamin-independent methionine synthase
5910at5125	Complete	16343	2131940	2134753	+	1436	737	https://v10-1.orthodb.org/?query=5910at5125	Vps16, C-terminal
5911at5125	Complete	16346	1707713	1704989	-	1285.4	716	https://v10-1.orthodb.org/?query=5911at5125	WD40 repeat, conserved site
5912at5125	Complete	16343	1513492	1510722	-	1150.1	734	https://v10-1.orthodb.org/?query=5912at5125	Transferrin receptor-like, dimerisation domain
5913at5125	Complete	16330	1789005	1791833	+	1242.1	647	https://v10-1.orthodb.org/?query=5913at5125	Small oligopeptide transporter, OPT family
5916at5125	Complete	16328	933078	936225	+	1037.4	562	https://v10-1.orthodb.org/?query=5916at5125	MutL, C-terminal, dimerisation
5918at5125	Complete	16328	2768386	2771445	+	1384.8	788	https://v10-1.orthodb.org/?query=5918at5125	Tetratricopeptide repeat
5919at5125	Complete	16341	1533999	1530375	-	939.3	738	https://v10-1.orthodb.org/?query=5919at5125	A0A2H3HNI0_FUSOX
5925at5125	Complete	16333	2102160	2104918	+	1150	675	https://v10-1.orthodb.org/?query=5925at5125	Mitochondrial escape protein 2
5938at5125	Complete	16331	3186289	3188547	+	1338.9	682	https://v10-1.orthodb.org/?query=5938at5125	Exocyst complex component EXOC3/Sec6
5942at5125	Complete	16330	936221	933549	-	1349	681	https://v10-1.orthodb.org/?query=5942at5125	DNA replication licensing factor MCM7
5944at5125	Complete	16333	5541571	5538986	-	1549.8	727	https://v10-1.orthodb.org/?query=5944at5125	ABC transporter type 1, transmembrane domain
5954at5125	Complete	16328	2535743	2538529	+	1401.1	732	https://v10-1.orthodb.org/?query=5954at5125	Dynamin superfamily
5956at5125	Complete	16343	1941131	1944131	+	1415.2	715	https://v10-1.orthodb.org/?query=5956at5125	DNA helicase
5961at5125	Complete	16333	2856418	2852825	-	979.5	681	https://v10-1.orthodb.org/?query=5961at5125	Intracellular protein transport-like protein
5962at5125	Complete	16333	1976329	1972750	-	1325.2	852	https://v10-1.orthodb.org/?query=5962at5125	Fibronectin type III
5965at5125	Complete	16343	2413655	2410854	-	1322.6	678	https://v10-1.orthodb.org/?query=5965at5125	Exocyst complex component SEC15
5975at5125	Complete	16343	2309901	2306130	-	1238.5	705	https://v10-1.orthodb.org/?query=5975at5125	Alkaline phosphatase-like, alpha/beta/alpha
5978at5125	Complete	16330	2319853	2313938	-	1133.3	700	https://v10-1.orthodb.org/?query=5978at5125	SAC3/GANP/THP3
5988at5125	Complete	16275	207669	204479	-	1525.6	828	https://v10-1.orthodb.org/?query=5988at5125	Actin interacting protein 3, C-terminal
5992at5125	Complete	16343	1517631	1514757	-	1469.3	695	https://v10-1.orthodb.org/?query=5992at5125	Vacuolar protein sorting-associated protein 35
6021at5125	Complete	16333	2895711	2898131	+	1304.4	637	https://v10-1.orthodb.org/?query=6021at5125	Mir domain superfamily
6061at5125	Complete	16338	1165552	1162943	-	1291.7	655	https://v10-1.orthodb.org/?query=6061at5125	FAD-binding 8
6066at5125	Complete	16346	1908655	1911745	+	1290.4	682	https://v10-1.orthodb.org/?query=6066at5125	Serine/threonine-protein kinase, active site
6075at5125	Complete	16333	2631293	2634820	+	1237.7	815	https://v10-1.orthodb.org/?query=6075at5125	Telomerase reverse transcriptase
6081at5125	Complete	16330	1637734	1634928	-	1118.6	625	https://v10-1.orthodb.org/?query=6081at5125	Phosphodiesterase
6122at5125	Complete	16331	2889231	2886146	-	949.4	646	https://v10-1.orthodb.org/?query=6122at5125	GTPase activating protein complex, subunit Bfa1/Byr4
6136at5125	Complete	16330	2675652	2678362	+	1372.3	700	https://v10-1.orthodb.org/?query=6136at5125	Rho GTPase activation protein
6140at5125	Complete	16333	2601347	2598747	-	1196.8	693	https://v10-1.orthodb.org/?query=6140at5125	Winged helix-like DNA-binding domain superfamily
6150at5125	Complete	16338	1677271	1674134	-	1041.8	608	https://v10-1.orthodb.org/?query=6150at5125	Zinc finger C2H2 superfamily
6153at5125	Complete	16341	641727	644786	+	1282.4	712	https://v10-1.orthodb.org/?query=6153at5125	Zn(2)-C6 fungal-type DNA-binding domain
6166at5125	Complete	16330	1975932	1972566	-	1249.4	747	https://v10-1.orthodb.org/?query=6166at5125	Mediator of RNA polymerase II transcription subunit 5
6190at5125	Complete	16343	1980311	1983216	+	1473.6	811	https://v10-1.orthodb.org/?query=6190at5125	Metal-dependent hydrolase
6208at5125	Complete	16343	1353293	1356532	+	1360.5	825	https://v10-1.orthodb.org/?query=6208at5125	RNA recognition motif domain
6222at5125	Complete	16333	2311391	2308669	-	1494.5	739	https://v10-1.orthodb.org/?query=6222at5125	ATPase, AAA-type, conserved site
6223at5125	Complete	16330	1108890	1106106	-	1401.4	751	https://v10-1.orthodb.org/?query=6223at5125	High-temperature-induced dauer-formation protein
6231at5125	Complete	16333	4798238	4795586	-	1404.3	645	https://v10-1.orthodb.org/?query=6231at5125	Dynamin, GTPase domain
6233at5125	Complete	16333	2674776	2678504	+	1576.2	822	https://v10-1.orthodb.org/?query=6233at5125	Pre-mRNA-processing ATP-dependent RNA helicase PRP5
6258at5125	Complete	16333	4627278	4624185	-	1182.5	665	https://v10-1.orthodb.org/?query=6258at5125	SNF2-related, N-terminal domain
6262at5125	Complete	16333	5579832	5582995	+	794.3	699	https://v10-1.orthodb.org/?query=6262at5125	RNA polymerase I-specific transcription initiation factor RRN6-like protein
6267at5125	Complete	16333	5573362	5570917	-	1351.6	630	https://v10-1.orthodb.org/?query=6267at5125	Mir domain superfamily
6290at5125	Complete	16338	1467258	1462658	-	1036.7	668	https://v10-1.orthodb.org/?query=6290at5125	Autophagy-related protein 13
6293at5125	Complete	16333	2280773	2283721	+	1535.6	731	https://v10-1.orthodb.org/?query=6293at5125	Zn(2)-C6 fungal-type DNA-binding domain
6310at5125	Complete	16331	607678	605146	-	1181	613	https://v10-1.orthodb.org/?query=6310at5125	Glycoside hydrolase family 3 C-terminal domain
6314at5125	Complete	16266	479817	475712	-	934.5	730	https://v10-1.orthodb.org/?query=6314at5125	Rho GTPase activation protein
6318at5125	Complete	16342	204969	202583	-	1139.6	594	https://v10-1.orthodb.org/?query=6318at5125	Zn(2)-C6 fungal-type DNA-binding domain
6332at5125	Complete	16333	1261294	1258544	-	1072.2	619	https://v10-1.orthodb.org/?query=6332at5125	Stb2/Stb6
6334at5125	Complete	16263	1004033	1000973	-	1019.3	636	https://v10-1.orthodb.org/?query=6334at5125	Synaptotagmin-like mitochondrial-lipid-binding domain
6364at5125	Complete	16346	811386	815006	+	905.7	665	https://v10-1.orthodb.org/?query=6364at5125	Ubiquitin-conjugating enzyme E2
6377at5125	Complete	16346	1808340	1810835	+	1254.5	688	https://v10-1.orthodb.org/?query=6377at5125	Winged helix-like DNA-binding domain superfamily
6383at5125	Complete	16266	650987	648515	-	991.5	592	https://v10-1.orthodb.org/?query=6383at5125	Pyridoxal phosphate-dependent transferase
6387at5125	Complete	16344	692001	694972	+	1161.3	622	https://v10-1.orthodb.org/?query=6387at5125	WD40-repeat-containing domain
6390at5125	Complete	16341	1605235	1602011	-	1214	775	https://v10-1.orthodb.org/?query=6390at5125	Hamartin
6428at5125	Complete	16343	2511774	2514343	+	1333.3	673	https://v10-1.orthodb.org/?query=6428at5125	Ubiquitin carboxyl-terminal hydrolase
6432at5125	Complete	16341	2380606	2378231	-	1295.9	650	https://v10-1.orthodb.org/?query=6432at5125	Radical SAM
6434at5125	Complete	16343	247264	250394	+	1378.1	777	https://v10-1.orthodb.org/?query=6434at5125	Oxysterol-binding protein
6456at5125	Complete	16331	2898299	2900795	+	1354.6	632	https://v10-1.orthodb.org/?query=6456at5125	NADH:ubiquinone oxidoreductase, subunit G
6468at5125	Complete	16330	2709906	2707036	-	1341.2	721	https://v10-1.orthodb.org/?query=6468at5125	Secretion pathway protein Sls2/Rcy1
6477at5125	Complete	16333	794998	797911	+	1025.9	637	https://v10-1.orthodb.org/?query=6477at5125	A0A0A1TJY5_9HYPO
6490at5125	Complete	16333	2323466	2325825	+	1258	590	https://v10-1.orthodb.org/?query=6490at5125	Glycogen
6534at5125	Complete	16333	2448067	2450424	+	1288.2	663	https://v10-1.orthodb.org/?query=6534at5125	Mitochondrial intermediate peptidase
6539at5125	Complete	16341	1864750	1862216	-	1414.6	676	https://v10-1.orthodb.org/?query=6539at5125	Winged helix-like DNA-binding domain superfamily
6549at5125	Complete	16343	1430962	1428512	-	1194.1	671	https://v10-1.orthodb.org/?query=6549at5125	tRNA ligase
6552at5125	Complete	16330	3026996	3023772	-	1274.5	624	https://v10-1.orthodb.org/?query=6552at5125	Kelch-type beta propeller
6553at5125	Complete	16344	1084508	1088931	+	1178.6	808	https://v10-1.orthodb.org/?query=6553at5125	Zinc finger, CCCH-type
6577at5125	Complete	16341	1322669	1326301	+	1364.9	726	https://v10-1.orthodb.org/?query=6577at5125	Non-specific serine/threonine protein kinase
6582at5125	Complete	16331	2167945	2164707	-	1144.6	521	https://v10-1.orthodb.org/?query=6582at5125	PAS domain
6589at5125	Complete	16333	4879704	4877697	-	904.5	455	https://v10-1.orthodb.org/?query=6589at5125	Mitochondrial distribution and morphology protein
6593at5125	Complete	16331	1979335	1976767	-	1344	631	https://v10-1.orthodb.org/?query=6593at5125	Nucleotide-diphospho-sugar transferases
6594at5125	Complete	16333	1747475	1744610	-	1072.2	712	https://v10-1.orthodb.org/?query=6594at5125	GIT, Spa2 homology (SHD) domain
6599at5125	Complete	16344	606544	609704	+	1258.6	678	https://v10-1.orthodb.org/?query=6599at5125	SIT4 phosphatase-associated protein
6609at5125	Complete	16333	3257526	3254243	-	1268.3	636	https://v10-1.orthodb.org/?query=6609at5125	Vacuolar transporter chaperone 4
6627at5125	Complete	16338	1274294	1272026	-	1084.7	599	https://v10-1.orthodb.org/?query=6627at5125	Long-chain acyl-CoA synthetase
6665at5125	Complete	16328	1623642	1620730	-	1283.3	770	https://v10-1.orthodb.org/?query=6665at5125	Phosphatase family protein
6666at5125	Complete	16341	2800975	2803708	+	1198.5	611	https://v10-1.orthodb.org/?query=6666at5125	Zn(2)-C6 fungal-type DNA-binding domain
6669at5125	Complete	16330	795597	793235	-	846.3	481	https://v10-1.orthodb.org/?query=6669at5125	Pseudouridine synthase, TruD
6674at5125	Complete	16341	2973408	2976181	+	1234.6	703	https://v10-1.orthodb.org/?query=6674at5125	Calcium permeable stress-gated cation channel 1, N-terminal transmembrane domain
6701at5125	Complete	16275	100686	97512	+	1294.8	672	https://v10-1.orthodb.org/?query=6701at5125	SPX domain
6702at5125	Complete	16346	1715264	1712772	-	1113	617	https://v10-1.orthodb.org/?query=6702at5125	Tetratricopeptide repeat
6703at5125	Complete	16330	2325867	2322976	-	670.9	522	https://v10-1.orthodb.org/?query=6703at5125	GAR domain
6712at5125	Complete	16333	3450899	3448373	-	1177.9	591	https://v10-1.orthodb.org/?query=6712at5125	Oligosaccharyl transferase STT3 subunit
6718at5125	Complete	16346	1883082	1880731	-	1274.6	663	https://v10-1.orthodb.org/?query=6718at5125	Indole-3-glycerol phosphate synthase
6728at5125	Complete	16343	1606159	1603392	-	1164.4	747	https://v10-1.orthodb.org/?query=6728at5125	U3 small nucleolar RNA-associated protein 8
6767at5125	Complete	16263	646242	643439	-	971.1	522	https://v10-1.orthodb.org/?query=6767at5125	Zn(2)-C6 fungal-type DNA-binding domain
6784at5125	Complete	16343	728097	730926	+	1426.9	653	https://v10-1.orthodb.org/?query=6784at5125	E3 ubiquitin-protein ligase
6786at5125	Complete	16333	4137646	4134934	-	1025.7	581	https://v10-1.orthodb.org/?query=6786at5125	Protein kinase domain
6794at5125	Complete	16338	699954	703489	+	1043.6	693	https://v10-1.orthodb.org/?query=6794at5125	Leucine-rich repeat
6801at5125	Complete	16346	1463273	1465569	+	651.9	449	https://v10-1.orthodb.org/?query=6801at5125	Pentatricopeptide repeat protein
6830at5125	Complete	16343	1244844	1242146	-	1448.3	737	https://v10-1.orthodb.org/?query=6830at5125	Spindle pole body component
6834at5125	Complete	16343	2244572	2247862	+	1312.5	770	https://v10-1.orthodb.org/?query=6834at5125	WHIM2 domain
6849at5125	Complete	16331	3958805	3955027	-	1525.1	912	https://v10-1.orthodb.org/?query=6849at5125	WD40/YVTN repeat-like-containing domain superfamily
6871at5125	Complete	16330	1377340	1372978	-	1071.5	695	https://v10-1.orthodb.org/?query=6871at5125	Nucleolar protein
6872at5125	Complete	16333	1615143	1612708	-	1210.8	606	https://v10-1.orthodb.org/?query=6872at5125	Zn(2)-C6 fungal-type DNA-binding domain
6874at5125	Complete	16331	3902049	3899629	-	1331.9	653	https://v10-1.orthodb.org/?query=6874at5125	Squalene cyclase
6875at5125	Complete	16341	3655527	3653039	-	1169.9	629	https://v10-1.orthodb.org/?query=6875at5125	Transcription factor, GTP-binding domain
6876at5125	Complete	16333	1769613	1767107	-	1192.5	640	https://v10-1.orthodb.org/?query=6876at5125	Transferrin receptor-like, dimerisation domain
6878at5125	Complete	16343	2401166	2404574	+	1270.2	850	https://v10-1.orthodb.org/?query=6878at5125	Armadillo-type fold
6884at5125	Complete	16331	3864483	3867039	+	1334	711	https://v10-1.orthodb.org/?query=6884at5125	Cysteinyl-tRNA synthetase
6889at5125	Complete	16333	3670204	3667664	-	1099.4	630	https://v10-1.orthodb.org/?query=6889at5125	Protein kinase domain
6900at5125	Complete	16333	2488771	2485646	-	1406.1	781	https://v10-1.orthodb.org/?query=6900at5125	DNA topoisomerase I
6908at5125	Complete	16328	1059319	1056758	-	701.4	534	https://v10-1.orthodb.org/?query=6908at5125	Pentatricopeptide repeat domain-containing protein
6912at5125	Complete	16346	887342	890353	+	1252.5	756	https://v10-1.orthodb.org/?query=6912at5125	Heat shock protein 70 family
6918at5125	Complete	16324	704008	706664	+	1060.3	577	https://v10-1.orthodb.org/?query=6918at5125	Zn(2)-C6 fungal-type DNA-binding domain
6926at5125	Complete	16333	2060884	2063649	+	990.4	559	https://v10-1.orthodb.org/?query=6926at5125	PSP1, C-terminal
6944at5125	Complete	16341	2109268	2111613	+	1174.2	608	https://v10-1.orthodb.org/?query=6944at5125	Helicase, C-terminal
6988at5125	Complete	16346	715053	717671	+	1350.7	702	https://v10-1.orthodb.org/?query=6988at5125	WD40-repeat-containing domain
6996at5125	Complete	16275	351831	354235	+	1214.8	622	https://v10-1.orthodb.org/?query=6996at5125	Protein kinase domain
7014at5125	Complete	16333	2049023	2052336	+	923.1	755	https://v10-1.orthodb.org/?query=7014at5125	WD40-repeat-containing domain
7024at5125	Complete	16346	1129780	1127378	-	1432.9	647	https://v10-1.orthodb.org/?query=7024at5125	Pre-mRNA splicing factor ATP-dependent RNA helicase PRP43
7026at5125	Complete	16275	53765	51352	-	1239.8	598	https://v10-1.orthodb.org/?query=7026at5125	Histone deacetylase
7033at5125	Complete	16331	3193035	3189041	-	1550.8	971	https://v10-1.orthodb.org/?query=7033at5125	EF-hand domain
7038at5125	Complete	16275	62277	66176	+	591.6	759	https://v10-1.orthodb.org/?query=7038at5125	Chromo domain
7039at5125	Complete	16333	3690652	3688197	-	1379.9	659	https://v10-1.orthodb.org/?query=7039at5125	Ras GTPase-activating domain
7047at5125	Complete	16343	2455137	2452457	-	1571.6	727	https://v10-1.orthodb.org/?query=7047at5125	DNA helicase
7081at5125	Complete	16333	2888385	2886196	-	1040.9	529	https://v10-1.orthodb.org/?query=7081at5125	mannosyl-oligosaccharide 1,2-alpha-mannosidase
7096at5125	Complete	16328	2528042	2524168	-	766	569	https://v10-1.orthodb.org/?query=7096at5125	Prolipoprotein diacylglyceryl transferase
7105at5125	Complete	16330	1832150	1835509	+	1565.6	811	https://v10-1.orthodb.org/?query=7105at5125	Eukaryotic translation initiation factor 3 subunit A
7108at5125	Complete	16338	1600380	1603342	+	1431	710	https://v10-1.orthodb.org/?query=7108at5125	Ataxin-10 domain
7112at5125	Complete	16333	1829875	1826446	-	1116.3	671	https://v10-1.orthodb.org/?query=7112at5125	Domain of unknown function DUF1708
7122at5125	Complete	16330	93118	95607	+	1264.2	654	https://v10-1.orthodb.org/?query=7122at5125	Ankyrin repeat-containing domain
7123at5125	Complete	16333	1972388	1969786	-	1298.6	672	https://v10-1.orthodb.org/?query=7123at5125	Vps53-like, N-terminal
7128at5125	Complete	16330	1146554	1143808	-	1093.7	622	https://v10-1.orthodb.org/?query=7128at5125	Temperature dependent protein affecting M2 dsRNA replication, C-terminal
7134at5125	Complete	16338	440380	442650	+	1006.2	574	https://v10-1.orthodb.org/?query=7134at5125	Ubiquitin fusion degradation protein Ufd1-like
7143at5125	Complete	16341	2796784	2793848	-	1264.9	690	https://v10-1.orthodb.org/?query=7143at5125	AAA+ ATPase domain
7151at5125	Complete	16341	1542413	1544757	+	1345.5	662	https://v10-1.orthodb.org/?query=7151at5125	ABC transporter, conserved site
7154at5125	Complete	16328	725715	723224	-	1264	664	https://v10-1.orthodb.org/?query=7154at5125	SLC26A/SulP transporter
7157at5125	Complete	16331	3251146	3253812	+	1321.5	666	https://v10-1.orthodb.org/?query=7157at5125	Rab-GTPase-TBC domain
7161at5125	Complete	16333	1912535	1915205	+	1184	582	https://v10-1.orthodb.org/?query=7161at5125	TEA/ATTS domain
7179at5125	Complete	16333	3921393	3923907	+	1157.6	636	https://v10-1.orthodb.org/?query=7179at5125	SLC26A/SulP transporter
7182at5125	Complete	16341	1208707	1205803	-	671.5	463	https://v10-1.orthodb.org/?query=7182at5125	Protein Zds1, C-terminal
7189at5125	Complete	16341	4215804	4212524	-	1195.7	810	https://v10-1.orthodb.org/?query=7189at5125	N-acetyltransferase B complex, non-catalytic subunit
7192at5125	Complete	16344	697451	702468	+	171.1	280	https://v10-1.orthodb.org/?query=7192at5125	C7YJI4_NECH7
7210at5125	Complete	16275	17745	26350	+	2119.9	1526	https://v10-1.orthodb.org/?query=7210at5125	E3 ubiquitin-protein ligase substrate receptor Mms22
7246at5125	Complete	16341	222077	218133	-	873.3	507	https://v10-1.orthodb.org/?query=7246at5125	Aminoacyl-tRNA synthetase, class II
7249at5125	Complete	16333	3294741	3297294	+	1096.5	610	https://v10-1.orthodb.org/?query=7249at5125	Carbohydrate kinase PfkB
7254at5125	Complete	16330	1266180	1263564	-	1131.6	651	https://v10-1.orthodb.org/?query=7254at5125	Fanconi-associated nuclease
7262at5125	Complete	16333	3638918	3641514	+	974.9	532	https://v10-1.orthodb.org/?query=7262at5125	Probable MNR2-Manganese resistance protein
7265at5125	Complete	16346	1947067	1951270	+	711.5	636	https://v10-1.orthodb.org/?query=7265at5125	Sds3-like protein
7280at5125	Complete	16341	2006197	2003507	-	1393.9	684	https://v10-1.orthodb.org/?query=7280at5125	Chloride channel protein
7285at5125	Complete	16346	998472	995549	-	1111.9	583	https://v10-1.orthodb.org/?query=7285at5125	Phosphatidylinositol-4-phosphate 5-kinase
7294at5125	Complete	16263	1055395	1057852	+	1249.2	689	https://v10-1.orthodb.org/?query=7294at5125	Anaphase-promoting complex subunit 5
7299at5125	Complete	16346	1130507	1133077	+	1226.4	648	https://v10-1.orthodb.org/?query=7299at5125	Protein arginine N-methyltransferase
7370at5125	Complete	16346	1583420	1580563	-	1351.6	635	https://v10-1.orthodb.org/?query=7370at5125	DNA ligase
7396at5125	Complete	16333	4563538	4566143	+	1368.6	735	https://v10-1.orthodb.org/?query=7396at5125	Exocyst complex component Sec10
7400at5125	Complete	16341	1018497	1021172	+	1087.3	623	https://v10-1.orthodb.org/?query=7400at5125	EF-hand domain
7403at5125	Complete	16340	70782	73893	+	1164.8	666	https://v10-1.orthodb.org/?query=7403at5125	Zn(2)-C6 fungal-type DNA-binding domain
7407at5125	Complete	16328	785440	788894	+	1351.6	804	https://v10-1.orthodb.org/?query=7407at5125	Nucleolar pre-ribosomal-associated protein 1, C-terminal domain
7414at5125	Complete	16343	162694	165264	+	1216.8	606	https://v10-1.orthodb.org/?query=7414at5125	Transketolase
7434at5125	Complete	16324	65574	63222	-	1294.4	621	https://v10-1.orthodb.org/?query=7434at5125	Actin-related protein 8
7441at5125	Complete	16333	4683807	4686632	+	1232.5	606	https://v10-1.orthodb.org/?query=7441at5125	Zn(2)-C6 fungal-type DNA-binding domain
7443at5125	Complete	16343	1378644	1375798	-	905.2	561	https://v10-1.orthodb.org/?query=7443at5125	Alpha-ketoglutarate-dependent dioxygenase AlkB-like
7457at5125	Complete	16343	2189099	2186413	-	1473.5	726	https://v10-1.orthodb.org/?query=7457at5125	Eukaryotic translation initiation factor 3 subunit C
7475at5125	Complete	16331	2240194	2237062	-	1130.1	626	https://v10-1.orthodb.org/?query=7475at5125	Bromodomain
7495at5125	Complete	16333	3679665	3677010	-	1419.5	743	https://v10-1.orthodb.org/?query=7495at5125	Winged helix-like DNA-binding domain superfamily
7500at5125	Complete	16346	2203968	2200402	-	1332.4	857	https://v10-1.orthodb.org/?query=7500at5125	Histone deacetylase
7501at5125	Complete	16331	2792500	2796099	+	1121.5	690	https://v10-1.orthodb.org/?query=7501at5125	Protein of unknown function DUF3712
7530at5125	Complete	16333	5663603	5660964	-	986.5	619	https://v10-1.orthodb.org/?query=7530at5125	Zn(2)-C6 fungal-type DNA-binding domain
7586at5125	Complete	16333	1386949	1384695	-	1222.7	625	https://v10-1.orthodb.org/?query=7586at5125	Phosphoinositide phosphatase
7590at5125	Complete	16333	3051760	3054851	+	1195.4	792	https://v10-1.orthodb.org/?query=7590at5125	DNA polymerase V
7615at5125	Complete	16341	3906541	3909148	+	860.4	497	https://v10-1.orthodb.org/?query=7615at5125	DNA mismatch repair protein MutS, core
7635at5125	Complete	16330	2224790	2227380	+	1228	682	https://v10-1.orthodb.org/?query=7635at5125	MIF4G-like, type 1
7653at5125	Complete	16333	1835862	1838507	+	1182.7	635	https://v10-1.orthodb.org/?query=7653at5125	Sel1-like repeat
7658at5125	Complete	16343	863213	860294	-	1206	719	https://v10-1.orthodb.org/?query=7658at5125	Sterile alpha motif domain
7661at5125	Complete	16341	3586208	3582243	-	1325.3	998	https://v10-1.orthodb.org/?query=7661at5125	Inner centromere protein
7670at5125	Complete	16330	2373399	2375939	+	1108.6	665	https://v10-1.orthodb.org/?query=7670at5125	Zinc finger, RING-type
7674at5125	Complete	16338	1248717	1246267	-	1264	563	https://v10-1.orthodb.org/?query=7674at5125	Heat shock protein 70 family
7696at5125	Complete	16333	1475905	1473526	-	1235.1	578	https://v10-1.orthodb.org/?query=7696at5125	Kelch repeat protein
7698at5125	Complete	16275	573304	570383	-	843	471	https://v10-1.orthodb.org/?query=7698at5125	Rab-GTPase-TBC domain
7709at5125	Complete	16266	342720	339670	-	711.7	483	https://v10-1.orthodb.org/?query=7709at5125	Conserved serine-threonine rich protein
7710at5125	Complete	16333	4977684	4981289	+	1071.8	720	https://v10-1.orthodb.org/?query=7710at5125	Sla1
7737at5125	Complete	16266	53044	50565	-	925.2	527	https://v10-1.orthodb.org/?query=7737at5125	Major facilitator, sugar transporter-like
7743at5125	Complete	16328	957046	954274	-	1399.1	678	https://v10-1.orthodb.org/?query=7743at5125	DNA helicase
7747at5125	Complete	16340	238201	235477	-	1306.8	708	https://v10-1.orthodb.org/?query=7747at5125	BRO1 domain
7776at5125	Complete	16331	2667062	2664344	-	1410.6	698	https://v10-1.orthodb.org/?query=7776at5125	DNA ligase
7799at5125	Complete	16343	2031372	2028575	-	1249.7	696	https://v10-1.orthodb.org/?query=7799at5125	Protein of unknown function DUF4449
7811at5125	Complete	16333	1254542	1251559	-	1059.2	560	https://v10-1.orthodb.org/?query=7811at5125	Zn(2)-C6 fungal-type DNA-binding domain
7814at5125	Complete	16341	1748606	1751154	+	1346.2	663	https://v10-1.orthodb.org/?query=7814at5125	3-isopropylmalate dehydratase
7816at5125	Complete	16333	3080808	3084062	+	1023.2	653	https://v10-1.orthodb.org/?query=7816at5125	Karyogamy protein, KAR9
7822at5125	Complete	16338	1017614	1015479	-	1127.6	564	https://v10-1.orthodb.org/?query=7822at5125	UbiB domain
7841at5125	Complete	16328	1251671	1248885	-	1049.9	597	https://v10-1.orthodb.org/?query=7841at5125	Clr5 domain
7852at5125	Complete	16346	1176013	1173540	-	1240.7	615	https://v10-1.orthodb.org/?query=7852at5125	Tryptophan synthase
7865at5125	Complete	16330	1483520	1479024	-	919.5	665	https://v10-1.orthodb.org/?query=7865at5125	Zinc finger, PHD-type
7877at5125	Complete	16330	530447	532765	+	1245	614	https://v10-1.orthodb.org/?query=7877at5125	DNA helicase
7894at5125	Complete	16346	1605574	1602978	-	1214	660	https://v10-1.orthodb.org/?query=7894at5125	Sin1, middle CRIM domain
7910at5125	Complete	16343	1606689	1610201	+	1128.9	768	https://v10-1.orthodb.org/?query=7910at5125	AAA+ ATPase domain
7924at5125	Complete	16331	3841610	3839013	-	1048.1	600	https://v10-1.orthodb.org/?query=7924at5125	Mechanosensitive ion channel protein
7931at5125	Complete	16333	2813648	2817146	+	1101.8	618	https://v10-1.orthodb.org/?query=7931at5125	Choriogenin hminor
7951at5125	Complete	16275	307578	305083	-	1265.9	662	https://v10-1.orthodb.org/?query=7951at5125	AARP2CN
7955at5125	Complete	16343	100960	103782	+	776	609	https://v10-1.orthodb.org/?query=7955at5125	A0A2H3H6Z5_FUSOX
7956at5125	Complete	16338	1772231	1769271	-	1335.4	713	https://v10-1.orthodb.org/?query=7956at5125	UvrD-like DNA helicase, C-terminal
7961at5125	Complete	16331	3707665	3705381	-	1211.6	586	https://v10-1.orthodb.org/?query=7961at5125	ABC transporter-like
7995at5125	Complete	16333	3828168	3835658	+	1521.5	789	https://v10-1.orthodb.org/?query=7995at5125	Replication factor C subunit 1
7997at5125	Complete	16263	538546	541348	+	930.4	567	https://v10-1.orthodb.org/?query=7997at5125	Cation/H+ exchanger
7998at5125	Complete	16343	958494	955661	-	610.3	472	https://v10-1.orthodb.org/?query=7998at5125	C2 domain
8014at5125	Complete	16333	2697818	2700370	+	1270	645	https://v10-1.orthodb.org/?query=8014at5125	Dipeptidyl peptidase 3
8032at5125	Complete	16341	2156024	2153446	-	1073.5	605	https://v10-1.orthodb.org/?query=8032at5125	Anoctamin
8045at5125	Complete	16333	2344155	2340804	-	1321.9	739	https://v10-1.orthodb.org/?query=8045at5125	DNA mismatch repair protein MutS, core
8048at5125	Complete	16266	141771	144221	+	1174.4	637	https://v10-1.orthodb.org/?query=8048at5125	RNA helicase
8055at5125	Complete	16333	2702572	2704749	+	1295.4	628	https://v10-1.orthodb.org/?query=8055at5125	ClpA/B, conserved site 1
8058at5125	Complete	16333	2162027	2164962	+	1381.6	666	https://v10-1.orthodb.org/?query=8058at5125	Pre-mRNA 3'-end-processing endonuclease polyadenylation factor C-term
8078at5125	Complete	16305	11987	9462	+	1199	605	https://v10-1.orthodb.org/?query=8078at5125	Zn(2)-C6 fungal-type DNA-binding domain
8085at5125	Complete	16346	1515606	1513185	-	1228.4	627	https://v10-1.orthodb.org/?query=8085at5125	Protein phosphatase
8088at5125	Complete	16343	1225689	1223356	-	854.1	487	https://v10-1.orthodb.org/?query=8088at5125	Protein of unknown function DUF3405
8089at5125	Complete	16333	3672923	3675454	+	1245.5	679	https://v10-1.orthodb.org/?query=8089at5125	Metallo-beta-lactamase
8099at5125	Complete	16341	2266859	2263689	-	1176.1	615	https://v10-1.orthodb.org/?query=8099at5125	NADPH--cytochrome P450 reductase
8100at5125	Complete	16324	601807	604183	+	1175.6	592	https://v10-1.orthodb.org/?query=8100at5125	Palmitoyltransferase
8110at5125	Complete	16305	65063	62282	-	994.1	619	https://v10-1.orthodb.org/?query=8110at5125	Endo-1,3-beta-glucanase Engl1
8118at5125	Complete	16263	687202	684455	-	749.6	489	https://v10-1.orthodb.org/?query=8118at5125	Zn(2)-C6 fungal-type DNA-binding domain
8133at5125	Complete	16333	4926723	4929359	+	981.5	638	https://v10-1.orthodb.org/?query=8133at5125	Transcription factor, GTP-binding domain
8137at5125	Complete	16341	2667377	2670034	+	977.8	600	https://v10-1.orthodb.org/?query=8137at5125	Zinc finger, PHD-type
8139at5125	Complete	16330	2029101	2031820	+	930.6	667	https://v10-1.orthodb.org/?query=8139at5125	Spindle pole body component
8140at5125	Complete	16346	1331864	1334638	+	1124.3	685	https://v10-1.orthodb.org/?query=8140at5125	Peptidase C2, calpain, domain III
8168at5125	Complete	16338	2090939	2088633	-	1099.4	564	https://v10-1.orthodb.org/?query=8168at5125	Single hybrid motif
8176at5125	Complete	16333	3817514	3815121	-	825	572	https://v10-1.orthodb.org/?query=8176at5125	Disintegrin domain
8185at5125	Complete	16330	2189072	2191719	+	996.7	585	https://v10-1.orthodb.org/?query=8185at5125	WD40-repeat-containing domain
8201at5125	Complete	16333	1908733	1911565	+	1150.9	636	https://v10-1.orthodb.org/?query=8201at5125	RNA-binding domain superfamily
8231at5125	Complete	16330	139706	141914	+	974.1	519	https://v10-1.orthodb.org/?query=8231at5125	5'-Nucleotidase, C-terminal
8235at5125	Complete	16344	1082208	1079886	-	1190.4	606	https://v10-1.orthodb.org/?query=8235at5125	Sec1-like protein
8237at5125	Complete	16331	2895792	2897773	+	1043.6	547	https://v10-1.orthodb.org/?query=8237at5125	Protein adenylyltransferase SelO
8246at5125	Complete	16331	4067977	4070332	+	868.2	502	https://v10-1.orthodb.org/?query=8246at5125	Zn(2)-C6 fungal-type DNA-binding domain
8252at5125	Complete	16324	145559	138324	-	834.8	722	https://v10-1.orthodb.org/?query=8252at5125	Phosphoinositide phospholipase C
8274at5125	Complete	16343	821907	824774	+	1210.6	673	https://v10-1.orthodb.org/?query=8274at5125	MFS transporter superfamily
8298at5125	Complete	16331	2467040	2464424	-	1227	681	https://v10-1.orthodb.org/?query=8298at5125	Jacalin-like lectin domain
8301at5125	Complete	16333	4044249	4041784	-	993.6	628	https://v10-1.orthodb.org/?query=8301at5125	Pentatricopeptide repeat
8323at5125	Complete	16343	216784	214293	-	1190.1	586	https://v10-1.orthodb.org/?query=8323at5125	Glutamate-cysteine ligase catalytic subunit
8364at5125	Complete	16333	4758702	4756611	-	1167.2	564	https://v10-1.orthodb.org/?query=8364at5125	Major facilitator, sugar transporter-like
8381at5125	Complete	16346	1260465	1256929	-	1672.3	955	https://v10-1.orthodb.org/?query=8381at5125	Armadillo-like helical
8390at5125	Complete	16341	2376949	2374154	-	1032.7	545	https://v10-1.orthodb.org/?query=8390at5125	Exocyst complex component EXO84
8397at5125	Complete	16333	3555839	3553471	-	1073.3	592	https://v10-1.orthodb.org/?query=8397at5125	Symplekin/Pta1
8410at5125	Complete	16333	4367801	4370416	+	1259.3	606	https://v10-1.orthodb.org/?query=8410at5125	Glucosamine-fructose-6-phosphate aminotransferase
8417at5125	Complete	16330	1524030	1528520	+	1572.5	963	https://v10-1.orthodb.org/?query=8417at5125	EF-hand domain
8422at5125	Complete	16324	193957	186055	-	533.7	591	https://v10-1.orthodb.org/?query=8422at5125	Pumilio, RNA binding domain
8423at5125	Complete	16338	1505097	1501612	-	1183.2	778	https://v10-1.orthodb.org/?query=8423at5125	Histone acetyltransferase
8429at5125	Complete	16343	1277722	1280038	+	1129.6	556	https://v10-1.orthodb.org/?query=8429at5125	Non-specific serine/threonine protein kinase
8436at5125	Complete	16346	1457600	1460509	+	1196.1	565	https://v10-1.orthodb.org/?query=8436at5125	Protein kinase domain
8437at5125	Complete	16341	1794458	1798582	+	1242.8	822	https://v10-1.orthodb.org/?query=8437at5125	GRAM domain
8449at5125	Complete	16328	896752	894711	-	706.8	445	https://v10-1.orthodb.org/?query=8449at5125	Amino-acid acetyltransferase, mitochondrial
8456at5125	Complete	16330	2785383	2787739	+	1011.7	517	https://v10-1.orthodb.org/?query=8456at5125	Protein kinase domain
8460at5125	Complete	16324	107489	109969	+	1367.5	662	https://v10-1.orthodb.org/?query=8460at5125	Tripartite DENN domain
8474at5125	Complete	16333	2867746	2871030	+	197.5	186	https://v10-1.orthodb.org/?query=8474at5125	Proteinrelated to Gim complex component GIM4
8491at5125	Complete	16333	3822096	3819570	-	1291.4	611	https://v10-1.orthodb.org/?query=8491at5125	Acetyl-coenzyme A synthetase
8497at5125	Complete	16341	4180254	4182609	+	1364.8	674	https://v10-1.orthodb.org/?query=8497at5125	Translation initiation factor, beta propellor-like domain
8509at5125	Complete	16331	3453979	3450478	-	1088.3	640	https://v10-1.orthodb.org/?query=8509at5125	Dolichol kinase
8521at5125	Complete	16341	2283002	2281266	-	929.2	489	https://v10-1.orthodb.org/?query=8521at5125	Helicase, C-terminal
8524at5125	Complete	16330	1536275	1538578	+	702.3	549	https://v10-1.orthodb.org/?query=8524at5125	Winged helix-like DNA-binding domain superfamily
8525at5125	Complete	16328	1389764	1392530	+	1182.8	597	https://v10-1.orthodb.org/?query=8525at5125	TFIID subunit TAF5, NTD2 domain
8533at5125	Complete	16346	794916	792224	-	667.2	621	https://v10-1.orthodb.org/?query=8533at5125	A0A2H3GZY6_FUSOX
8534at5125	Complete	16346	1993131	1996372	+	1358.8	861	https://v10-1.orthodb.org/?query=8534at5125	Armadillo-type fold
8535at5125	Complete	16330	1152277	1146899	-	1002.9	623	https://v10-1.orthodb.org/?query=8535at5125	DNA ligase, ATP-dependent, N-terminal
8555at5125	Complete	16328	2487231	2485240	-	1071.5	537	https://v10-1.orthodb.org/?query=8555at5125	Pyridoxal phosphate-dependent transferase
8558at5125	Complete	16341	3340550	3337741	-	844	595	https://v10-1.orthodb.org/?query=8558at5125	ATPase, AAA-type, conserved site
8561at5125	Complete	16330	2558033	2560257	+	1157.3	591	https://v10-1.orthodb.org/?query=8561at5125	Mitochondrial carrier protein
8565at5125	Complete	16343	1417662	1419991	+	1209.2	595	https://v10-1.orthodb.org/?query=8565at5125	WD40-repeat-containing domain
8567at5125	Complete	16333	5174499	5172187	-	1132.6	610	https://v10-1.orthodb.org/?query=8567at5125	Long-chain-fatty-acid-CoA ligase 1
8579at5125	Complete	16343	812118	815121	+	944.8	540	https://v10-1.orthodb.org/?query=8579at5125	Zn(2)-C6 fungal-type DNA-binding domain
8590at5125	Complete	16333	2979316	2981659	+	1045.2	614	https://v10-1.orthodb.org/?query=8590at5125	ML-like domain
8595at5125	Complete	16331	3017519	3020322	+	931	476	https://v10-1.orthodb.org/?query=8595at5125	N-acetylglucosaminyl transferase component
8597at5125	Complete	16333	4037229	4039574	+	1081.2	583	https://v10-1.orthodb.org/?query=8597at5125	Peptidase S9, prolyl oligopeptidase, catalytic domain
8604at5125	Complete	16333	5146705	5149467	+	934.5	642	https://v10-1.orthodb.org/?query=8604at5125	Capsular associated protein
8610at5125	Complete	16330	2042973	2045134	+	1062	558	https://v10-1.orthodb.org/?query=8610at5125	Alkaline phosphatase
8615at5125	Complete	16330	2716757	2714306	-	955.6	539	https://v10-1.orthodb.org/?query=8615at5125	Winged helix-like DNA-binding domain superfamily
8652at5125	Complete	16346	1588778	1586610	-	1068.2	480	https://v10-1.orthodb.org/?query=8652at5125	WD40-repeat-containing domain
8653at5125	Complete	16343	1400779	1398616	-	1173.3	581	https://v10-1.orthodb.org/?query=8653at5125	Fimbrin
8682at5125	Complete	16330	45446	48468	+	1007.2	536	https://v10-1.orthodb.org/?query=8682at5125	Zn(2)-C6 fungal-type DNA-binding domain
8701at5125	Complete	16330	819433	822272	+	1141.5	558	https://v10-1.orthodb.org/?query=8701at5125	EF-hand domain
8728at5125	Complete	16345	774874	777100	+	1033.8	570	https://v10-1.orthodb.org/?query=8728at5125	Urea active transporter
8751at5125	Complete	16346	2036082	2032949	-	949	571	https://v10-1.orthodb.org/?query=8751at5125	Protein kinase domain
8752at5125	Complete	16343	1136922	1134445	-	1186.2	649	https://v10-1.orthodb.org/?query=8752at5125	Protein of unknown function DUF3405
8753at5125	Complete	16328	1012401	1009533	-	967.2	689	https://v10-1.orthodb.org/?query=8753at5125	Sec39 domain
8760at5125	Complete	16341	2077526	2074947	-	1293.6	609	https://v10-1.orthodb.org/?query=8760at5125	AP complex subunit beta
8771at5125	Complete	16333	4149443	4146835	-	1145.2	598	https://v10-1.orthodb.org/?query=8771at5125	Transcription factor btf3
8813at5125	Complete	16331	3582027	3589983	+	794.3	612	https://v10-1.orthodb.org/?query=8813at5125	Ubiquitin interaction domain-containing protein
8834at5125	Complete	16333	4711208	4713229	+	1237.2	605	https://v10-1.orthodb.org/?query=8834at5125	Tetratricopeptide repeat
8842at5125	Complete	16341	1896134	1891867	-	757.3	534	https://v10-1.orthodb.org/?query=8842at5125	Transcription factor IIIC, 90kDa subunit, N-terminal
8849at5125	Complete	16328	2348365	2350925	+	369.5	362	https://v10-1.orthodb.org/?query=8849at5125	Centrosomin, N-terminal motif 1
8875at5125	Complete	16341	2416159	2412205	-	925.4	558	https://v10-1.orthodb.org/?query=8875at5125	Nuclear control of ATP synthase 2
8906at5125	Complete	16275	356100	358199	+	1128.2	537	https://v10-1.orthodb.org/?query=8906at5125	Heat shock protein 70 family
8910at5125	Complete	16328	1064183	1066579	+	1365.2	630	https://v10-1.orthodb.org/?query=8910at5125	ABC transporter type 1, transmembrane domain
8916at5125	Complete	16343	855332	859267	+	1237.3	708	https://v10-1.orthodb.org/?query=8916at5125	Winged helix-like DNA-binding domain superfamily
8932at5125	Complete	16341	1736202	1733485	-	1013.7	609	https://v10-1.orthodb.org/?query=8932at5125	Zinc finger, FYVE/PHD-type
8941at5125	Complete	16343	4736	7164	+	991.6	668	https://v10-1.orthodb.org/?query=8941at5125	Tetratricopeptide-like helical domain superfamily
8942at5125	Complete	16330	1899003	1902144	+	1146	686	https://v10-1.orthodb.org/?query=8942at5125	Sodium/calcium exchanger protein
8960at5125	Complete	16341	1759954	1756459	-	1329.4	697	https://v10-1.orthodb.org/?query=8960at5125	CDC45 family
8997at5125	Complete	16333	2732928	2736145	+	1360	756	https://v10-1.orthodb.org/?query=8997at5125	Kinesin motor domain
9000at5125	Complete	16305	91745	88770	-	1121.8	598	https://v10-1.orthodb.org/?query=9000at5125	Alpha/Beta hydrolase fold
9013at5125	Complete	16330	586886	584312	-	1098.9	617	https://v10-1.orthodb.org/?query=9013at5125	Zinc finger, RING-type
9022at5125	Complete	16341	918484	916222	-	928.4	563	https://v10-1.orthodb.org/?query=9022at5125	Six-hairpin glycosidase superfamily
9047at5125	Complete	16341	667268	668968	+	874.6	483	https://v10-1.orthodb.org/?query=9047at5125	Flavoprotein
9059at5125	Complete	16331	2446667	2448580	+	1043.7	523	https://v10-1.orthodb.org/?query=9059at5125	Phospholipid
9069at5125	Complete	16275	589659	587292	-	1237.3	584	https://v10-1.orthodb.org/?query=9069at5125	Chs5p-Arf1p binding
9080at5125	Complete	16331	3039125	3041741	+	1209.6	645	https://v10-1.orthodb.org/?query=9080at5125	Vacuolar import/degradation Vid27, C-terminal
9105at5125	Complete	16330	2101056	2103905	+	715.1	518	https://v10-1.orthodb.org/?query=9105at5125	Cell wall proline rich protein
9110at5125	Complete	16341	1766343	1763808	-	963.6	554	https://v10-1.orthodb.org/?query=9110at5125	Zn(2)-C6 fungal-type DNA-binding domain
9113at5125	Complete	16346	1760654	1762549	+	826.1	462	https://v10-1.orthodb.org/?query=9113at5125	Carbohydrate kinase, FGGY, C-terminal
9123at5125	Complete	16333	1158100	1156155	-	968.7	501	https://v10-1.orthodb.org/?query=9123at5125	Tyrosine--tRNA ligase
9144at5125	Complete	16346	1230432	1232938	+	1031.7	535	https://v10-1.orthodb.org/?query=9144at5125	Protein kinase domain
9146at5125	Complete	16341	1488719	1486294	-	1099.4	603	https://v10-1.orthodb.org/?query=9146at5125	Tubulin-tyrosine ligase
9149at5125	Complete	16343	2248626	2252421	+	606.6	470	https://v10-1.orthodb.org/?query=9149at5125	Glutathione S-transferase
9154at5125	Complete	16333	1883914	1886270	+	807	517	https://v10-1.orthodb.org/?query=9154at5125	Predicted protein
9166at5125	Complete	16341	1470005	1472860	+	1404.1	718	https://v10-1.orthodb.org/?query=9166at5125	Protein kinase domain
9167at5125	Complete	16341	2304821	2301619	-	1259.2	696	https://v10-1.orthodb.org/?query=9167at5125	Rab-GTPase-TBC domain
9171at5125	Complete	16338	1936505	1933776	-	1003.9	636	https://v10-1.orthodb.org/?query=9171at5125	Ribonucleases P/MRP protein subunit Pop1
9196at5125	Complete	16330	1897868	1895176	-	927.7	545	https://v10-1.orthodb.org/?query=9196at5125	Condensin complex subunit 2
9198at5125	Complete	16343	1957999	1960129	+	1149.6	571	https://v10-1.orthodb.org/?query=9198at5125	FAD/NAD(P)-binding domain
9202at5125	Complete	16333	1639936	1642455	+	829.1	464	https://v10-1.orthodb.org/?query=9202at5125	Reduced growth phenotype protein 1
9207at5125	Complete	16328	770996	768534	-	1188.2	629	https://v10-1.orthodb.org/?query=9207at5125	Lysophospholipase
9208at5125	Complete	16343	569261	566631	-	834.1	505	https://v10-1.orthodb.org/?query=9208at5125	Protein of unknown function DUF3433
9219at5125	Complete	16344	951580	953893	+	1029.2	552	https://v10-1.orthodb.org/?query=9219at5125	Ankyrin repeat-containing domain
9243at5125	Complete	16330	2203392	2206269	+	891.8	516	https://v10-1.orthodb.org/?query=9243at5125	Ubiquitin hydrolase family protein
9245at5125	Complete	16343	2462312	2459670	-	957	547	https://v10-1.orthodb.org/?query=9245at5125	Zinc finger C2H2-type
9270at5125	Complete	16333	5595994	5598075	+	1148.9	579	https://v10-1.orthodb.org/?query=9270at5125	Helicase, C-terminal
9271at5125	Complete	16330	2406639	2404266	-	1335.5	616	https://v10-1.orthodb.org/?query=9271at5125	Dynamin, GTPase domain
9277at5125	Complete	16324	455063	457423	+	1060.8	499	https://v10-1.orthodb.org/?query=9277at5125	WD40-repeat-containing domain
9278at5125	Complete	16330	952599	954689	+	1138.3	526	https://v10-1.orthodb.org/?query=9278at5125	ABC transporter, conserved site
9281at5125	Complete	16333	2431179	2429032	-	983.9	559	https://v10-1.orthodb.org/?query=9281at5125	Pleckstrin homology domain
9284at5125	Complete	16333	4838696	4841018	+	1096.5	574	https://v10-1.orthodb.org/?query=9284at5125	Origin recognition complex subunit 1
9293at5125	Complete	16328	1493089	1495938	+	995.8	641	https://v10-1.orthodb.org/?query=9293at5125	Ubiquitination network signaling protein
9303at5125	Complete	16343	1057076	1058986	+	911.9	490	https://v10-1.orthodb.org/?query=9303at5125	Mitochondrial ATPase (Afg1)
9308at5125	Complete	16330	2610788	2608144	-	1248.2	669	https://v10-1.orthodb.org/?query=9308at5125	AdoMet-dependent rRNA methyltransferase SPB1
9310at5125	Complete	16331	2149166	2146264	-	972.9	557	https://v10-1.orthodb.org/?query=9310at5125	Tetratricopeptide repeat
9318at5125	Complete	16331	2663356	2660877	-	1301.3	632	https://v10-1.orthodb.org/?query=9318at5125	AP complex subunit beta
9340at5125	Complete	16343	1463755	1461186	-	1186.9	620	https://v10-1.orthodb.org/?query=9340at5125	Tetratricopeptide repeat
9348at5125	Complete	16341	2986621	2984311	-	909	574	https://v10-1.orthodb.org/?query=9348at5125	Flavin monooxygenase-like
9350at5125	Complete	16341	3149484	3153547	+	1240.7	697	https://v10-1.orthodb.org/?query=9350at5125	Rad4 beta-hairpin domain 1
9353at5125	Complete	16343	1691023	1693052	+	1001.7	506	https://v10-1.orthodb.org/?query=9353at5125	Dihydroxy-acid dehydratase
9359at5125	Complete	16341	1682939	1684866	+	1106.8	529	https://v10-1.orthodb.org/?query=9359at5125	Methylenetetrahydrofolate reductase
9374at5125	Complete	16333	1989499	1992452	+	1029.2	714	https://v10-1.orthodb.org/?query=9374at5125	Raffinose synthase Sip1
9398at5125	Complete	16330	2408606	2411123	+	809.6	447	https://v10-1.orthodb.org/?query=9398at5125	WD40-repeat-containing domain
9407at5125	Complete	16266	163584	160826	-	1318.3	699	https://v10-1.orthodb.org/?query=9407at5125	SNF2-related, N-terminal domain
9409at5125	Complete	16346	1940269	1943168	+	1376.3	742	https://v10-1.orthodb.org/?query=9409at5125	Histone-lysine N-methyltransferase
9410at5125	Complete	16338	1137419	1134617	-	749.2	486	https://v10-1.orthodb.org/?query=9410at5125	Phosphoribosylaminoimidazole-succinocarboxamide synthase
9469at5125	Complete	16346	1577268	1580259	+	1279.5	643	https://v10-1.orthodb.org/?query=9469at5125	Chloride channel protein
9481at5125	Complete	16338	1002444	1005921	+	932.9	555	https://v10-1.orthodb.org/?query=9481at5125	Zn(2)-C6 fungal-type DNA-binding domain
9485at5125	Complete	16338	2309872	2313179	+	1473.4	820	https://v10-1.orthodb.org/?query=9485at5125	Serologically defined colon cancer antigen 1
9495at5125	Complete	16333	4245004	4242845	-	1032.5	562	https://v10-1.orthodb.org/?query=9495at5125	Exonuclease
9500at5125	Complete	16341	1276861	1274513	-	1068.7	588	https://v10-1.orthodb.org/?query=9500at5125	Kinetochore protein Ndc80
9511at5125	Complete	16330	254477	251592	-	1295.8	757	https://v10-1.orthodb.org/?query=9511at5125	Zinc finger, RING/FYVE/PHD-type
9534at5125	Complete	16346	1197124	1194175	-	891.6	637	https://v10-1.orthodb.org/?query=9534at5125	CH domain superfamily
9541at5125	Complete	16324	224498	226932	+	1157.2	635	https://v10-1.orthodb.org/?query=9541at5125	Ku, C-terminal
9546at5125	Complete	16333	5171529	5168286	-	976.2	588	https://v10-1.orthodb.org/?query=9546at5125	WD40-repeat-containing domain
9556at5125	Complete	16343	25397	23167	-	1168	596	https://v10-1.orthodb.org/?query=9556at5125	Ubiquitin-like modifier-activating enzyme Atg7
9593at5125	Complete	16331	3307073	3310351	+	1314.5	811	https://v10-1.orthodb.org/?query=9593at5125	ARID DNA-binding domain
9596at5125	Complete	16343	177999	180741	+	885.5	540	https://v10-1.orthodb.org/?query=9596at5125	Zinc finger, ZZ-type
9606at5125	Complete	16331	3636398	3634372	-	1298.8	586	https://v10-1.orthodb.org/?query=9606at5125	ATP-citrate lyase/succinyl-CoA ligase
9617at5125	Complete	16333	3889560	3892143	+	1047.3	609	https://v10-1.orthodb.org/?query=9617at5125	Mak10 subunit, NatC N(Alpha)-terminal acetyltransferase
9618at5125	Complete	16331	4001354	3998586	-	1169.5	695	https://v10-1.orthodb.org/?query=9618at5125	Centromere kinetochore protein
9622at5125	Complete	16346	1327709	1325732	-	782.1	448	https://v10-1.orthodb.org/?query=9622at5125	Sterile alpha motif domain
9630at5125	Complete	16341	3055111	3053140	-	1031.1	539	https://v10-1.orthodb.org/?query=9630at5125	Transmembrane 9 superfamily member
9638at5125	Complete	16331	4038962	4036876	-	797.1	434	https://v10-1.orthodb.org/?query=9638at5125	Methionyl-tRNA synthetase
9643at5125	Complete	16328	1634309	1632024	-	1095.2	528	https://v10-1.orthodb.org/?query=9643at5125	Leucine-rich repeat
9654at5125	Complete	16333	3664404	3667472	+	1224	779	https://v10-1.orthodb.org/?query=9654at5125	Telomere length regulation protein
9657at5125	Complete	16338	1826537	1824234	-	794.3	428	https://v10-1.orthodb.org/?query=9657at5125	Zn(2)-C6 fungal-type DNA-binding domain
9663at5125	Complete	16333	1207750	1210757	+	1450.3	780	https://v10-1.orthodb.org/?query=9663at5125	Heterokaryon incompatibility Het-C
9665at5125	Complete	16338	1898450	1896325	-	1126.6	547	https://v10-1.orthodb.org/?query=9665at5125	Non-specific serine/threonine protein kinase
9670at5125	Complete	16341	3332662	3336271	+	1317.1	706	https://v10-1.orthodb.org/?query=9670at5125	Armadillo-type fold
9683at5125	Complete	16333	5567947	5565592	-	1065.7	588	https://v10-1.orthodb.org/?query=9683at5125	Choline transporter-like
9693at5125	Complete	16338	1918081	1915385	-	994.2	542	https://v10-1.orthodb.org/?query=9693at5125	Rho GTPase activation protein
9698at5125	Complete	16331	3546050	3548322	+	738.6	505	https://v10-1.orthodb.org/?query=9698at5125	WD40-repeat-containing domain
9712at5125	Complete	16330	2151393	2149351	-	953.1	501	https://v10-1.orthodb.org/?query=9712at5125	Protein kinase domain
9718at5125	Complete	16331	3042621	3045239	+	1041.4	618	https://v10-1.orthodb.org/?query=9718at5125	Exosome complex exonuclease Rrp
9720at5125	Complete	16338	974590	977101	+	1098.9	646	https://v10-1.orthodb.org/?query=9720at5125	Rad4 beta-hairpin domain 1
9721at5125	Complete	16338	1088608	1085063	-	1474	845	https://v10-1.orthodb.org/?query=9721at5125	SNF2-related, N-terminal domain
9731at5125	Complete	16343	621779	619728	-	640.9	451	https://v10-1.orthodb.org/?query=9731at5125	Up-regulated during septation protein 1
9740at5125	Complete	16346	1553611	1551236	-	1195.4	603	https://v10-1.orthodb.org/?query=9740at5125	RNA-binding domain, putative
9758at5125	Complete	16343	1275519	1273145	-	1183.1	629	https://v10-1.orthodb.org/?query=9758at5125	DNA polymerase alpha/delta/epsilon, subunit B
9777at5125	Complete	16338	1727824	1725620	-	724.6	482	https://v10-1.orthodb.org/?query=9777at5125	Universal stress protein
9778at5125	Complete	16330	1544621	1546772	+	830.6	457	https://v10-1.orthodb.org/?query=9778at5125	Protein kinase domain
9779at5125	Complete	16328	2660122	2662026	+	935.9	502	https://v10-1.orthodb.org/?query=9779at5125	Dual specificity phosphatase, catalytic domain
9780at5125	Complete	16330	225187	227460	+	989.9	538	https://v10-1.orthodb.org/?query=9780at5125	TRAPP III complex, Trs85
9812at5125	Complete	16343	352339	354620	+	792	456	https://v10-1.orthodb.org/?query=9812at5125	SPRY domain
9818at5125	Complete	16331	2561386	2558212	-	1348.7	740	https://v10-1.orthodb.org/?query=9818at5125	Translation initiation factor aIF-2, bacterial-like
9843at5125	Complete	16341	3098831	3101281	+	1105.2	564	https://v10-1.orthodb.org/?query=9843at5125	AP complex subunit beta
9853at5125	Complete	16341	4226665	4223810	-	873.7	536	https://v10-1.orthodb.org/?query=9853at5125	Protein kinase domain
9856at5125	Complete	16330	3098814	3101238	+	943.1	502	https://v10-1.orthodb.org/?query=9856at5125	Patatin-like phospholipase domain
9876at5125	Complete	16333	2845623	2843197	-	791.9	461	https://v10-1.orthodb.org/?query=9876at5125	DNA polymerase family X
9877at5125	Complete	16275	248159	250166	+	1060	498	https://v10-1.orthodb.org/?query=9877at5125	Protein kinase domain
9880at5125	Complete	16330	748350	750664	+	922.6	484	https://v10-1.orthodb.org/?query=9880at5125	Zinc finger C2H2 superfamily
9891at5125	Complete	16331	3966411	3964226	-	1012.8	487	https://v10-1.orthodb.org/?query=9891at5125	Serine/threonine-protein phosphatase 2A 56 kDa regulatory subunit
9909at5125	Complete	16341	3061624	3059125	-	1093.3	605	https://v10-1.orthodb.org/?query=9909at5125	Topoisomerase II-associated protein PAT1
9917at5125	Complete	16333	2712653	2709675	-	1221.5	647	https://v10-1.orthodb.org/?query=9917at5125	Protein of unknown function DUF3405
9918at5125	Complete	16328	557986	554990	-	1358.3	713	https://v10-1.orthodb.org/?query=9918at5125	Tapt1 family
9944at5125	Complete	16346	989441	992416	+	1508.3	803	https://v10-1.orthodb.org/?query=9944at5125	Cleavage and polyadenylation specificity factor 2, C-terminal
9954at5125	Complete	16330	2085439	2083149	-	1180	539	https://v10-1.orthodb.org/?query=9954at5125	Fumarate reductase/succinate dehydrogenase flavoprotein-like, C-terminal
9958at5125	Complete	16346	1510396	1512377	+	1086	548	https://v10-1.orthodb.org/?query=9958at5125	Phenylalanyl-tRNA synthetase, B3/B4
9965at5125	Complete	16263	932375	935043	+	480.1	313	https://v10-1.orthodb.org/?query=9965at5125	RNA-binding domain superfamily
9966at5125	Complete	16333	5234562	5232538	-	1082.8	525	https://v10-1.orthodb.org/?query=9966at5125	Carbohydrate kinase, FGGY, C-terminal
9976at5125	Complete	16333	1537116	1540048	+	965.9	590	https://v10-1.orthodb.org/?query=9976at5125	LsmAD domain
9983at5125	Complete	16341	973217	975482	+	375.9	361	https://v10-1.orthodb.org/?query=9983at5125	TRF2-interacting telomeric protein/Rap1, C-terminal
9989at5125	Complete	16346	396672	398702	+	875.6	516	https://v10-1.orthodb.org/?query=9989at5125	Glycosyl transferase CAP10 domain
9994at5125	Complete	16331	2527114	2529711	+	920.3	528	https://v10-1.orthodb.org/?query=9994at5125	CP2 transcription factor
10002at5125	Complete	16328	855880	853102	-	1362.9	664	https://v10-1.orthodb.org/?query=10002at5125	Heat shock protein 70 family
10007at5125	Complete	16346	1923905	1921413	-	1026.9	646	https://v10-1.orthodb.org/?query=10007at5125	Conserved oligomeric Golgi complex subunit 1
10011at5125	Complete	16343	2168917	2171355	+	948.8	568	https://v10-1.orthodb.org/?query=10011at5125	Microtubule-associated protein, MAP65/Ase1/PRC1
10012at5125	Complete	16346	771244	768749	-	934.1	533	https://v10-1.orthodb.org/?query=10012at5125	Zn(2)-C6 fungal-type DNA-binding domain
10018at5125	Complete	16343	2145741	2142994	-	1031.4	630	https://v10-1.orthodb.org/?query=10018at5125	W7MPY0_GIBM7
10029at5125	Complete	16343	414121	412072	-	947.9	510	https://v10-1.orthodb.org/?query=10029at5125	Replication factor A protein 1
10042at5125	Complete	16341	3454776	3452408	-	903.3	538	https://v10-1.orthodb.org/?query=10042at5125	Thioredoxin domain
10046at5125	Complete	16331	3071419	3073768	+	1028	559	https://v10-1.orthodb.org/?query=10046at5125	Amino acid transporter, transmembrane
10056at5125	Complete	16331	2717633	2715122	-	1120.3	635	https://v10-1.orthodb.org/?query=10056at5125	Conserved oligomeric Golgi complex, subunit 3
10058at5125	Complete	16344	902209	898757	-	746.9	589	https://v10-1.orthodb.org/?query=10058at5125	Histone deacetylation protein Rxt3
10061at5125	Complete	16305	73422	76911	+	927.5	672	https://v10-1.orthodb.org/?query=10061at5125	Argonaute, linker 1 domain
10062at5125	Complete	16333	925567	922387	-	953.8	657	https://v10-1.orthodb.org/?query=10062at5125	PPC89 centrosome localisation domain
10086at5125	Complete	16330	1009699	1011504	+	916.8	483	https://v10-1.orthodb.org/?query=10086at5125	Vacuolar fusion protein Mon1
10109at5125	Complete	16333	1979999	1982401	+	1061.7	543	https://v10-1.orthodb.org/?query=10109at5125	Lipin/Ned1/Smp2 (LNS2)
10123at5125	Complete	16330	885601	887535	+	995	493	https://v10-1.orthodb.org/?query=10123at5125	5-aminolevulinate synthase
10132at5125	Complete	16341	2427421	2425019	-	1303.6	662	https://v10-1.orthodb.org/?query=10132at5125	Actin family
10143at5125	Complete	16342	1596228	1594189	-	829.7	485	https://v10-1.orthodb.org/?query=10143at5125	Multicopper oxidase, type 1
10152at5125	Complete	16333	3162723	3164757	+	879	452	https://v10-1.orthodb.org/?query=10152at5125	Histidine phosphatase superfamily
10163at5125	Complete	16330	1890176	1888015	-	1019.9	548	https://v10-1.orthodb.org/?query=10163at5125	LMBR1-like membrane protein
10164at5125	Complete	16338	2188636	2190654	+	1126.6	561	https://v10-1.orthodb.org/?query=10164at5125	UbiB domain
10167at5125	Complete	16331	2083840	2081564	-	953.7	512	https://v10-1.orthodb.org/?query=10167at5125	Zn(2)-C6 fungal-type DNA-binding domain
10177at5125	Complete	16341	1453026	1455973	+	731.7	569	https://v10-1.orthodb.org/?query=10177at5125	Altered inheritance of mitochondria protein 21
10181at5125	Complete	16266	410053	408017	-	889	508	https://v10-1.orthodb.org/?query=10181at5125	Helicase, C-terminal
10185at5125	Complete	16333	5491576	5495065	+	696.8	629	https://v10-1.orthodb.org/?query=10185at5125	BRCT domain
10188at5125	Complete	16343	1149640	1153553	+	955.2	780	https://v10-1.orthodb.org/?query=10188at5125	DNA replication checkpoint mediator
10190at5125	Complete	16324	255889	259470	+	1373	868	https://v10-1.orthodb.org/?query=10190at5125	WD40-repeat-containing domain superfamily
10241at5125	Complete	16338	1693374	1691017	-	817.1	550	https://v10-1.orthodb.org/?query=10241at5125	SWAP/Surp
10245at5125	Complete	16343	61262	63970	+	720.8	555	https://v10-1.orthodb.org/?query=10245at5125	Cadherin-like protein
10250at5125	Complete	16333	4832609	4835769	+	438.3	295	https://v10-1.orthodb.org/?query=10250at5125	Aminoacyl-tRNA synthetase, class II
10256at5125	Complete	16333	3313702	3315674	+	1084.1	536	https://v10-1.orthodb.org/?query=10256at5125	Cyclophilin-type peptidyl-prolyl cis-trans isomerase
10280at5125	Complete	16305	50006	51949	+	1006.5	523	https://v10-1.orthodb.org/?query=10280at5125	Lysine--tRNA ligase
10290at5125	Complete	16330	803011	804567	+	822.4	452	https://v10-1.orthodb.org/?query=10290at5125	Glycosyl transferase CAP10 domain
10303at5125	Complete	16333	885422	883262	-	959	535	https://v10-1.orthodb.org/?query=10303at5125	Calcineurin-like phosphoesterase domain, ApaH type
10317at5125	Complete	16343	1187302	1189498	+	661.2	517	https://v10-1.orthodb.org/?query=10317at5125	Tetratricopeptide-like helical domain superfamily
10320at5125	Complete	16346	1529198	1531795	+	728.4	463	https://v10-1.orthodb.org/?query=10320at5125	Anaphase-promoting complex subunit 4
10325at5125	Complete	16333	1532788	1530697	-	911.9	525	https://v10-1.orthodb.org/?query=10325at5125	RNA polymerase III Rpc82, C -terminal
10345at5125	Complete	16341	3371757	3369297	-	1010.7	534	https://v10-1.orthodb.org/?query=10345at5125	Phosphatidylinositol 3-/4-kinase, catalytic domain
10356at5125	Complete	16338	1081398	1084440	+	1116.7	512	https://v10-1.orthodb.org/?query=10356at5125	Phosphoenolpyruvate carboxykinase
10365at5125	Complete	16330	1682820	1684169	+	834.3	368	https://v10-1.orthodb.org/?query=10365at5125	Molybdopterin cofactor biosynthesis C (MoaC) domain
10380at5125	Complete	16341	1570840	1568096	-	928.7	565	https://v10-1.orthodb.org/?query=10380at5125	Choline kinase
10381at5125	Complete	16341	810989	808536	-	1259.5	723	https://v10-1.orthodb.org/?query=10381at5125	Ribosomal protein Rsm22-like
10385at5125	Complete	16333	5243570	5241154	-	1074.9	603	https://v10-1.orthodb.org/?query=10385at5125	VTC domain
10422at5125	Complete	16346	2214999	2218764	+	1023	717	https://v10-1.orthodb.org/?query=10422at5125	SH3 domain
10442at5125	Complete	16333	4800084	4802521	+	1043.7	653	https://v10-1.orthodb.org/?query=10442at5125	Zinc finger, LIM-type
10453at5125	Complete	16333	1455723	1453301	-	1141.8	555	https://v10-1.orthodb.org/?query=10453at5125	tRNA-dihydrouridine synthase
10490at5125	Complete	16331	2907796	2910334	+	958.2	457	https://v10-1.orthodb.org/?query=10490at5125	Pumilio, RNA binding domain
10507at5125	Complete	16333	4846942	4844144	-	750.5	554	https://v10-1.orthodb.org/?query=10507at5125	TATA element modulatory factor 1 DNA binding
10535at5125	Complete	16341	514369	512259	-	1061.7	511	https://v10-1.orthodb.org/?query=10535at5125	Cytochrome b5-like heme/steroid binding domain
10538at5125	Complete	16343	1593813	1591699	-	935.8	475	https://v10-1.orthodb.org/?query=10538at5125	Translation elongation factor EFTu/EF1A, C-terminal
10546at5125	Complete	16343	2470791	2474785	+	479.3	335	https://v10-1.orthodb.org/?query=10546at5125	Zn(2)-C6 fungal-type DNA-binding domain
10558at5125	Complete	16343	2399568	2397409	-	964.4	533	https://v10-1.orthodb.org/?query=10558at5125	Creatinase, N-terminal
10563at5125	Complete	16333	1226189	1228102	+	820.7	450	https://v10-1.orthodb.org/?query=10563at5125	Conserved fungal protein
10565at5125	Complete	16330	1000493	998433	+	1138.6	574	https://v10-1.orthodb.org/?query=10565at5125	RNA polymerase I specific transcription initiation factor RRN3
10579at5125	Complete	16343	1696014	1693522	-	955	480	https://v10-1.orthodb.org/?query=10579at5125	Sorting nexin-8/Mvp1
10595at5125	Complete	16330	2341754	2339249	-	1019.4	505	https://v10-1.orthodb.org/?query=10595at5125	Malic enzyme, N-terminal domain
10597at5125	Complete	16340	148498	145914	-	1126.5	593	https://v10-1.orthodb.org/?query=10597at5125	WD40-repeat-containing domain
10599at5125	Complete	16331	2696566	2699786	+	1205.9	852	https://v10-1.orthodb.org/?query=10599at5125	alpha-1,2-Mannosidase
10614at5125	Complete	16263	885432	883572	-	793.3	456	https://v10-1.orthodb.org/?query=10614at5125	PAN2-PAN3 deadenylation complex subunit PAN3
10624at5125	Complete	16331	2928505	2926556	-	918.4	552	https://v10-1.orthodb.org/?query=10624at5125	T-complex 11
10627at5125	Complete	16338	1660132	1658177	-	1148.3	569	https://v10-1.orthodb.org/?query=10627at5125	WD40-repeat-containing domain
10629at5125	Complete	16338	1705247	1703278	-	1182.4	538	https://v10-1.orthodb.org/?query=10629at5125	Electron-transferring-flavoprotein dehydrogenase
10646at5125	Complete	16333	4417103	4419196	+	1167.3	571	https://v10-1.orthodb.org/?query=10646at5125	NPL4, zinc-binding putative
10652at5125	Complete	16330	149709	152115	+	766.9	559	https://v10-1.orthodb.org/?query=10652at5125	Protein of unknown function DUF3636
10667at5125	Complete	16333	3687169	3682856	-	1150.1	595	https://v10-1.orthodb.org/?query=10667at5125	Nonselective cation channel
10669at5125	Complete	16324	527666	529727	+	973.6	526	https://v10-1.orthodb.org/?query=10669at5125	Arginyl tRNA synthetase N-terminal domain
10686at5125	Complete	16346	942547	940718	-	1041.7	499	https://v10-1.orthodb.org/?query=10686at5125	Ferric reductase, NAD binding domain
10718at5125	Complete	16333	4922228	4919901	-	1172.8	619	https://v10-1.orthodb.org/?query=10718at5125	Helicase, C-terminal
10798at5125	Complete	16341	1418144	1420876	+	1030.5	541	https://v10-1.orthodb.org/?query=10798at5125	Non-specific serine/threonine protein kinase
10825at5125	Complete	16328	1516907	1513523	-	1042.1	598	https://v10-1.orthodb.org/?query=10825at5125	Kinesin motor domain
10860at5125	Complete	16343	657240	654637	-	1127.6	606	https://v10-1.orthodb.org/?query=10860at5125	Protein kinase domain
10864at5125	Complete	16344	600164	602536	+	1037.4	608	https://v10-1.orthodb.org/?query=10864at5125	G-patch domain
10879at5125	Complete	16275	749344	746670	-	803.4	489	https://v10-1.orthodb.org/?query=10879at5125	Alpha/Beta hydrolase fold
10880at5125	Complete	16331	3032585	3035632	+	915.3	628	https://v10-1.orthodb.org/?query=10880at5125	Frequency clock protein
10896at5125	Complete	16324	218084	215861	-	1024.3	540	https://v10-1.orthodb.org/?query=10896at5125	DNA topoisomerase
10898at5125	Complete	16330	161627	159075	-	1107.7	584	https://v10-1.orthodb.org/?query=10898at5125	SLC26A/SulP transporter
10908at5125	Complete	16330	3203002	3201102	-	834	463	https://v10-1.orthodb.org/?query=10908at5125	Major facilitator, sugar transporter-like
10912at5125	Complete	16333	2407630	2409822	+	1180.1	591	https://v10-1.orthodb.org/?query=10912at5125	Pre-mRNA-splicing ATP-dependent RNA helicase PRP28
10921at5125	Complete	16263	1102446	1105184	+	1168.5	714	https://v10-1.orthodb.org/?query=10921at5125	Putative 5-Methylcytosine G/T mismatch-specific DNA glycosylase
10923at5125	Complete	16341	898556	900541	+	810.8	469	https://v10-1.orthodb.org/?query=10923at5125	AMP-binding, conserved site
10941at5125	Complete	16344	1018391	1020849	+	1133.1	604	https://v10-1.orthodb.org/?query=10941at5125	SH3 domain
10946at5125	Complete	16343	498905	496821	-	978.6	577	https://v10-1.orthodb.org/?query=10946at5125	Mediator complex, subunit Med1
10959at5125	Complete	16338	1348104	1349960	+	969.3	522	https://v10-1.orthodb.org/?query=10959at5125	Ferric reductase, NAD binding domain
10960at5125	Complete	16333	2328991	2331464	+	919.7	589	https://v10-1.orthodb.org/?query=10960at5125	CAP Gly-rich domain
10999at5125	Complete	16341	2345246	2347637	+	1081.1	619	https://v10-1.orthodb.org/?query=10999at5125	Pre-mRNA splicing factor CEF1
11007at5125	Complete	16333	3487056	3484312	-	982.4	760	https://v10-1.orthodb.org/?query=11007at5125	C7YHH5_NECH7
11010at5125	Complete	16346	1012468	1010316	-	890.3	552	https://v10-1.orthodb.org/?query=11010at5125	WD40/YVTN repeat-like-containing domain superfamily
11017at5125	Complete	16331	3241171	3237564	-	601.4	564	https://v10-1.orthodb.org/?query=11017at5125	BRCT domain
11019at5125	Complete	16324	3563	8216	+	759.8	836	https://v10-1.orthodb.org/?query=11019at5125	Gal11, coactivator domain
11029at5125	Complete	16331	2808797	2806576	-	979	556	https://v10-1.orthodb.org/?query=11029at5125	P-loop containing nucleoside triphosphate hydrolase
11036at5125	Complete	16341	1997906	2000037	+	963.7	565	https://v10-1.orthodb.org/?query=11036at5125	MoeA, C-terminal, domain IV
11039at5125	Complete	16333	833821	835797	+	500.7	412	https://v10-1.orthodb.org/?query=11039at5125	X0JJG5_FUSOX
11041at5125	Complete	16328	860118	857690	-	1193.2	570	https://v10-1.orthodb.org/?query=11041at5125	Chitin synthase
11048at5125	Complete	16341	113703	115397	+	857.7	481	https://v10-1.orthodb.org/?query=11048at5125	Protein Ted1
11086at5125	Complete	16344	598533	595705	-	1274.6	669	https://v10-1.orthodb.org/?query=11086at5125	Armadillo-type fold
11105at5125	Complete	16341	3525887	3523741	-	1251.4	579	https://v10-1.orthodb.org/?query=11105at5125	Heat shock protein 70 family
11116at5125	Complete	16324	290463	292584	+	1012.7	527	https://v10-1.orthodb.org/?query=11116at5125	2-isopropylmalate synthase LeuA, allosteric (dimerisation) domain
11131at5125	Complete	16341	3012530	3010123	-	990.2	542	https://v10-1.orthodb.org/?query=11131at5125	Sec1-like protein
11148at5125	Complete	16343	688593	686798	-	965	491	https://v10-1.orthodb.org/?query=11148at5125	Adenosine deaminase family protein
11162at5125	Complete	16341	1320246	1315543	-	800.2	476	https://v10-1.orthodb.org/?query=11162at5125	G-patch domain
11163at5125	Complete	16341	1708841	1711055	+	926.3	521	https://v10-1.orthodb.org/?query=11163at5125	Zn(2)-C6 fungal-type DNA-binding domain
11172at5125	Complete	16331	2990744	2992832	+	973.1	518	https://v10-1.orthodb.org/?query=11172at5125	Cleft lip and palate transmembrane 1
11177at5125	Complete	16275	686067	688649	+	708.7	390	https://v10-1.orthodb.org/?query=11177at5125	Kinesin motor domain
11247at5125	Complete	16346	1155161	1158766	+	805.5	623	https://v10-1.orthodb.org/?query=11247at5125	Major facilitator superfamily
11253at5125	Complete	16328	1472174	1473892	+	1043.6	479	https://v10-1.orthodb.org/?query=11253at5125	Elongator complex protein 3
11279at5125	Complete	16343	444475	447717	+	432.2	396	https://v10-1.orthodb.org/?query=11279at5125	KilA, N-terminal/APSES-type HTH, DNA-binding
11307at5125	Complete	16328	2569122	2571362	+	593.2	361	https://v10-1.orthodb.org/?query=11307at5125	Glutamyl-tRNA synthetase
11316at5125	Complete	16331	3827317	3830057	+	938.5	627	https://v10-1.orthodb.org/?query=11316at5125	UBA-like superfamily
11320at5125	Complete	16341	972163	969839	-	849.7	460	https://v10-1.orthodb.org/?query=11320at5125	Protein kinase domain
11326at5125	Complete	16330	866585	870004	+	897.2	690	https://v10-1.orthodb.org/?query=11326at5125	Domain of unknown function DUF4203
11338at5125	Complete	16333	5313225	5315443	+	1021	508	https://v10-1.orthodb.org/?query=11338at5125	6-phosphofructo-2-kinase
11342at5125	Complete	16338	1865909	1868037	+	752.4	478	https://v10-1.orthodb.org/?query=11342at5125	Methionyl-tRNA synthetase
11358at5125	Complete	16346	1115307	1112471	-	1201	744	https://v10-1.orthodb.org/?query=11358at5125	RNA polymerase II assembly factor Rtp1, C-terminal
11365at5125	Complete	16341	3168509	3166519	-	573.2	293	https://v10-1.orthodb.org/?query=11365at5125	Winged helix-like DNA-binding domain superfamily
11367at5125	Complete	16338	1639386	1642205	+	1192.4	571	https://v10-1.orthodb.org/?query=11367at5125	Mitochondrial Rho GTPase
11369at5125	Complete	16328	946708	948655	+	1067	539	https://v10-1.orthodb.org/?query=11369at5125	Carnitine O-acetyltransferase
11382at5125	Complete	16333	4612979	4615237	+	978.4	531	https://v10-1.orthodb.org/?query=11382at5125	Chitin synthase activator
11383at5125	Complete	16330	1428701	1430773	+	957	520	https://v10-1.orthodb.org/?query=11383at5125	Leucine-rich repeat
11392at5125	Complete	16341	3279289	3281749	+	930.4	509	https://v10-1.orthodb.org/?query=11392at5125	Zinc finger, PHD-type
11423at5125	Complete	16328	1421206	1423160	+	1155	547	https://v10-1.orthodb.org/?query=11423at5125	ABC transporter, conserved site
11431at5125	Complete	16324	50840	53096	+	410	357	https://v10-1.orthodb.org/?query=11431at5125	Erythromycin esterase, putative
11443at5125	Complete	16263	524444	522542	-	992.7	498	https://v10-1.orthodb.org/?query=11443at5125	Oligopeptide transporter
11454at5125	Complete	16333	2459244	2457088	-	1039	551	https://v10-1.orthodb.org/?query=11454at5125	P-loop containing nucleoside triphosphate hydrolase
11461at5125	Complete	16331	2494606	2496641	+	663.5	462	https://v10-1.orthodb.org/?query=11461at5125	Hemimethylated DNA-binding domain
11467at5125	Complete	16343	1595628	1597751	+	642.4	543	https://v10-1.orthodb.org/?query=11467at5125	ATPase expression protein 2, mitochondrial
11471at5125	Complete	16341	1721456	1718316	-	1173.6	688	https://v10-1.orthodb.org/?query=11471at5125	F-box domain
11477at5125	Complete	16346	1508815	1506487	-	1138.6	550	https://v10-1.orthodb.org/?query=11477at5125	Protein phosphatase PP2A regulatory subunit A
11481at5125	Complete	16330	2906303	2908125	+	876.1	476	https://v10-1.orthodb.org/?query=11481at5125	Xanthine/uracil/vitamin C permease
11498at5125	Complete	16266	354225	357260	+	982.1	631	https://v10-1.orthodb.org/?query=11498at5125	FCH domain
11513at5125	Complete	16330	2552004	2554130	+	869.9	492	https://v10-1.orthodb.org/?query=11513at5125	Cyclin
11517at5125	Complete	16330	128167	126113	-	1029.7	504	https://v10-1.orthodb.org/?query=11517at5125	UDP-glucose/GDP-mannose dehydrogenase
11525at5125	Complete	16324	249327	252161	+	725.1	515	https://v10-1.orthodb.org/?query=11525at5125	Zinc finger, FYVE/PHD-type
11536at5125	Complete	16341	2070181	2068247	-	805.3	471	https://v10-1.orthodb.org/?query=11536at5125	ABC transporter-like
11537at5125	Complete	16346	374636	376784	+	878.2	456	https://v10-1.orthodb.org/?query=11537at5125	Transcription factor domain, fungi
11604at5125	Complete	16333	2552210	2549845	-	1169.8	578	https://v10-1.orthodb.org/?query=11604at5125	Patatin-like phospholipase domain
11608at5125	Complete	16341	2945660	2948042	+	996.7	589	https://v10-1.orthodb.org/?query=11608at5125	ABC-transporter extension domain
11622at5125	Complete	16275	42690	39951	-	661.5	539	https://v10-1.orthodb.org/?query=11622at5125	Zinc finger, PHD-type
11669at5125	Complete	16333	2170640	2168680	-	870.7	491	https://v10-1.orthodb.org/?query=11669at5125	Leucine Rich Repeat domain protein
11700at5125	Complete	16266	446333	448690	+	946.8	555	https://v10-1.orthodb.org/?query=11700at5125	Zn(2)-C6 fungal-type DNA-binding domain
11704at5125	Complete	16330	1397295	1394917	-	804	527	https://v10-1.orthodb.org/?query=11704at5125	Dual specificity phosphatase
11707at5125	Complete	16341	3539154	3541664	+	669.2	609	https://v10-1.orthodb.org/?query=11707at5125	Peptidase family M20/M25/M40 protein
11752at5125	Complete	16343	2163601	2166249	+	887	520	https://v10-1.orthodb.org/?query=11752at5125	Zn(2)-C6 fungal-type DNA-binding domain
11758at5125	Complete	16333	4056579	4053794	-	1131.5	608	https://v10-1.orthodb.org/?query=11758at5125	SERRATE/Ars2, N-terminal
11795at5125	Complete	16328	1079323	1076596	-	946.6	543	https://v10-1.orthodb.org/?query=11795at5125	Zinc finger, RING-type
11807at5125	Complete	16333	2380796	2378526	-	1052	568	https://v10-1.orthodb.org/?query=11807at5125	Zinc finger, CCCH-type
11809at5125	Complete	16338	1291404	1289028	-	902.9	494	https://v10-1.orthodb.org/?query=11809at5125	Ectonucleotide pyrophosphatase/phosphodiesterase family member 1
11812at5125	Complete	16275	809670	812322	+	1016.6	600	https://v10-1.orthodb.org/?query=11812at5125	Anoctamin
11888at5125	Complete	16333	2549024	2546761	-	1139.6	618	https://v10-1.orthodb.org/?query=11888at5125	DnaJ domain
11898at5125	Complete	16343	628088	630105	+	1030.7	529	https://v10-1.orthodb.org/?query=11898at5125	Peptidase M1, leukotriene A4 hydrolase/aminopeptidase C-terminal
11902at5125	Complete	16338	844642	846857	+	915.4	523	https://v10-1.orthodb.org/?query=11902at5125	Biotin--acetyl-CoA-carboxylase ligase
11908at5125	Complete	16330	1997538	2000418	+	969.1	598	https://v10-1.orthodb.org/?query=11908at5125	Carbon-nitrogen hydrolase
11937at5125	Complete	16343	2353516	2351395	-	828	444	https://v10-1.orthodb.org/?query=11937at5125	Putative metal ion transporter C27B12.12c
11947at5125	Complete	16343	465526	468570	+	709.5	648	https://v10-1.orthodb.org/?query=11947at5125	C7YRT5_NECH7
11953at5125	Complete	16344	425270	427162	+	815.6	494	https://v10-1.orthodb.org/?query=11953at5125	Phosphoribosylaminoimidazole carboxylase
11955at5125	Complete	16330	98354	96253	-	877.7	507	https://v10-1.orthodb.org/?query=11955at5125	Rabenosyn, Rab binding domain
11960at5125	Complete	16338	1105428	1103507	-	963.2	490	https://v10-1.orthodb.org/?query=11960at5125	Aldehyde dehydrogenase, glutamic acid active site
11961at5125	Complete	16333	1171863	1169758	-	1070.6	499	https://v10-1.orthodb.org/?query=11961at5125	Ferric reductase, NAD binding domain
11969at5125	Complete	16333	1782524	1797712	+	1032.9	521	https://v10-1.orthodb.org/?query=11969at5125	Heat shock protein 70
11971at5125	Complete	16330	2981213	2983281	+	893.9	449	https://v10-1.orthodb.org/?query=11971at5125	WD40-repeat-containing domain
11992at5125	Complete	16331	3381192	3379277	-	1060.8	499	https://v10-1.orthodb.org/?query=11992at5125	Tetratricopeptide repeat
11997at5125	Complete	16341	1932470	1930527	-	939.3	510	https://v10-1.orthodb.org/?query=11997at5125	IBR domain
12010at5125	Complete	16333	4410526	4412936	+	692.1	488	https://v10-1.orthodb.org/?query=12010at5125	Origin recognition complex subunit
12046at5125	Complete	16338	830827	827360	-	1072.4	840	https://v10-1.orthodb.org/?query=12046at5125	Ankyrin repeat-containing domain-containing protein
12091at5125	Complete	16343	83747	81174	-	1039.2	657	https://v10-1.orthodb.org/?query=12091at5125	Vacuolar segregation subunit 7
12092at5125	Complete	16341	735539	733060	-	807.7	430	https://v10-1.orthodb.org/?query=12092at5125	Translation elongation factor EFTu/EF1A, C-terminal
12112at5125	Complete	16333	5811918	5814256	+	1191.2	621	https://v10-1.orthodb.org/?query=12112at5125	Sda1
12153at5125	Complete	16346	1363300	1365611	+	892.9	451	https://v10-1.orthodb.org/?query=12153at5125	Poly(A) polymerase
12154at5125	Complete	16343	1162257	1164681	+	1061.1	504	https://v10-1.orthodb.org/?query=12154at5125	Asparagine synthase, glutamine-hydrolyzing
12162at5125	Complete	16333	1288023	1290003	+	805.3	486	https://v10-1.orthodb.org/?query=12162at5125	Amidase
12169at5125	Complete	16330	2571208	2573235	+	1047.1	554	https://v10-1.orthodb.org/?query=12169at5125	Methylenetetrahydrofolate reductase
12190at5125	Complete	16333	2095984	2098106	+	1050.2	539	https://v10-1.orthodb.org/?query=12190at5125	Heat shock protein 70 family
12196at5125	Complete	16333	919689	921998	+	1132.7	613	https://v10-1.orthodb.org/?query=12196at5125	Nucleolar complex protein 2
12199at5125	Complete	16343	1075258	1073358	-	881.7	514	https://v10-1.orthodb.org/?query=12199at5125	WD40 repeat
12207at5125	Complete	16341	3254052	3256854	+	673.3	516	https://v10-1.orthodb.org/?query=12207at5125	BIR repeat
12220at5125	Complete	16328	823793	825636	+	967.3	462	https://v10-1.orthodb.org/?query=12220at5125	Cytochrome P450
12239at5125	Complete	16341	3492496	3490387	-	1105.3	542	https://v10-1.orthodb.org/?query=12239at5125	Nucleolar GTP-binding protein 1
12271at5125	Complete	16330	1488825	1491004	+	1093.4	551	https://v10-1.orthodb.org/?query=12271at5125	SNF5/SMARCB1/INI1
12295at5125	Complete	16331	3408548	3406623	-	1001.4	475	https://v10-1.orthodb.org/?query=12295at5125	Serine/threonine-protein phosphatase
12301at5125	Complete	16330	844218	846149	+	918.7	483	https://v10-1.orthodb.org/?query=12301at5125	AMP-binding, conserved site
12311at5125	Complete	16305	131787	129999	-	961.5	467	https://v10-1.orthodb.org/?query=12311at5125	Acetyl-coenzyme A transporter 1
12321at5125	Complete	16330	1810139	1812737	+	1196.2	634	https://v10-1.orthodb.org/?query=12321at5125	Leucine-rich repeat
12325at5125	Complete	16338	1036566	1038940	+	816.6	523	https://v10-1.orthodb.org/?query=12325at5125	Zn(2)-C6 fungal-type DNA-binding domain
12360at5125	Complete	16324	37060	39394	+	1011.1	632	https://v10-1.orthodb.org/?query=12360at5125	Armadillo-type fold
12363at5125	Complete	16263	941116	943595	+	846.8	455	https://v10-1.orthodb.org/?query=12363at5125	SET domain
12395at5125	Complete	16333	3809701	3812072	+	772.7	467	https://v10-1.orthodb.org/?query=12395at5125	WD40-repeat-containing domain
12396at5125	Complete	16333	1961133	1959308	-	804.6	441	https://v10-1.orthodb.org/?query=12396at5125	Aminoacyl-tRNA synthetase, class II
12398at5125	Complete	16333	4227063	4229890	+	652.4	553	https://v10-1.orthodb.org/?query=12398at5125	A0A2H3HUM7_FUSOX
12400at5125	Complete	16341	2851972	2849546	-	1006.1	535	https://v10-1.orthodb.org/?query=12400at5125	Ku70
12416at5125	Complete	16330	2973424	2971753	-	1016.7	485	https://v10-1.orthodb.org/?query=12416at5125	Pyruvate kinase
12437at5125	Complete	16330	1762472	1760059	-	677.7	444	https://v10-1.orthodb.org/?query=12437at5125	Related to BNI4 Bud neck involved
12438at5125	Complete	16341	1513466	1515863	+	890.1	459	https://v10-1.orthodb.org/?query=12438at5125	Transcription factor domain, fungi
12441at5125	Complete	16346	1487863	1490571	+	970.5	582	https://v10-1.orthodb.org/?query=12441at5125	Guanylate kinase-like domain
12460at5125	Complete	16324	647593	645760	-	703.1	419	https://v10-1.orthodb.org/?query=12460at5125	Anthranilate synthase component 1
12464at5125	Complete	16331	2544640	2542557	-	1105.9	551	https://v10-1.orthodb.org/?query=12464at5125	Translation initiation factor 2A
12479at5125	Complete	16331	3723522	3721010	-	966.8	468	https://v10-1.orthodb.org/?query=12479at5125	Major facilitator, sugar transporter-like
12491at5125	Complete	16346	1894013	1897318	+	826	484	https://v10-1.orthodb.org/?query=12491at5125	Rho GTPase activation protein
12515at5125	Complete	16333	5346260	5349142	+	576.3	408	https://v10-1.orthodb.org/?query=12515at5125	Telomere repeat-binding factor, dimerisation domain
12522at5125	Complete	16346	745752	743586	-	1058.3	593	https://v10-1.orthodb.org/?query=12522at5125	UNC-45/Cro1/She4, central domain
12543at5125	Complete	16330	2510989	2509078	-	994.3	501	https://v10-1.orthodb.org/?query=12543at5125	Kinesin motor domain
12559at5125	Complete	16333	4327567	4325473	-	1066	483	https://v10-1.orthodb.org/?query=12559at5125	Protein kinase domain
12560at5125	Complete	16333	4464592	4467080	+	888.3	522	https://v10-1.orthodb.org/?query=12560at5125	Ubiquitin specific protease, conserved site
12567at5125	Complete	16341	4172122	4169940	-	910.2	552	https://v10-1.orthodb.org/?query=12567at5125	Rab-GTPase-TBC domain
12650at5125	Complete	16331	2508889	2506792	-	744.3	396	https://v10-1.orthodb.org/?query=12650at5125	Winged helix-like DNA-binding domain superfamily
12665at5125	Complete	16341	2839145	2841148	+	415.9	366	https://v10-1.orthodb.org/?query=12665at5125	Pentatricopeptide repeat protein
12666at5125	Complete	16333	3590943	3592886	+	1046.1	500	https://v10-1.orthodb.org/?query=12666at5125	Alpha-D-phosphohexomutase, alpha/beta/alpha domain I
12677at5125	Complete	16324	538683	540612	+	802.4	477	https://v10-1.orthodb.org/?query=12677at5125	Ferric reductase, NAD binding domain
12687at5125	Complete	16330	376597	378528	+	790.2	455	https://v10-1.orthodb.org/?query=12687at5125	Dual specificity phosphatase
12690at5125	Complete	16341	724555	722343	-	1115.5	551	https://v10-1.orthodb.org/?query=12690at5125	Heat shock protein 70 family
12694at5125	Complete	16331	1878906	1876516	-	1096.3	576	https://v10-1.orthodb.org/?query=12694at5125	BRCT domain
12749at5125	Complete	16341	744246	746297	+	953.8	536	https://v10-1.orthodb.org/?query=12749at5125	Zinc finger, CHY-type
12761at5125	Complete	16341	3319249	3322164	+	535.4	483	https://v10-1.orthodb.org/?query=12761at5125	WD40-repeat-containing domain
12776at5125	Complete	16263	1098646	1100727	+	971.2	471	https://v10-1.orthodb.org/?query=12776at5125	Sulfate adenylyltransferase
12778at5125	Complete	16341	1859101	1861510	+	999.6	499	https://v10-1.orthodb.org/?query=12778at5125	AVL9/DENND6 domain
12787at5125	Complete	16333	5690829	5692871	+	989.8	509	https://v10-1.orthodb.org/?query=12787at5125	Alpha/Beta hydrolase fold
12818at5125	Complete	16333	3433069	3437819	+	851.1	410	https://v10-1.orthodb.org/?query=12818at5125	Pleckstrin homology domain
12845at5125	Complete	16333	930623	932444	+	921.7	456	https://v10-1.orthodb.org/?query=12845at5125	Threonine dehydratase
12868at5125	Complete	16330	601770	603731	+	961.7	505	https://v10-1.orthodb.org/?query=12868at5125	Cryptochrome/DNA photolyase, FAD-binding domain
12871at5125	Complete	16341	2871049	2868628	-	1134	529	https://v10-1.orthodb.org/?query=12871at5125	Zn(2)-C6 fungal-type DNA-binding domain
12884at5125	Complete	16333	4145321	4143155	-	976.7	495	https://v10-1.orthodb.org/?query=12884at5125	Delta-1-pyrroline-5-carboxylate dehydrogenase
12920at5125	Complete	16344	571536	569516	-	918.8	510	https://v10-1.orthodb.org/?query=12920at5125	Concentrative nucleoside transporter
12934at5125	Complete	16263	990069	987853	-	901.5	484	https://v10-1.orthodb.org/?query=12934at5125	Protein kinase domain
12935at5125	Complete	16343	1653397	1650845	-	789.3	502	https://v10-1.orthodb.org/?query=12935at5125	BRCT domain
12958at5125	Complete	16341	3221663	3223677	+	896.4	505	https://v10-1.orthodb.org/?query=12958at5125	Mannosyltransferase
12960at5125	Complete	16338	1721217	1718952	-	761.1	404	https://v10-1.orthodb.org/?query=12960at5125	Alpha-N-acetylglucosaminidase (Glycoside hydrolase family 89) domain protein
12971at5125	Complete	16330	2353588	2348912	-	581.7	475	https://v10-1.orthodb.org/?query=12971at5125	Telomeric single stranded DNA binding POT1/Cdc13
12981at5125	Complete	16341	3208538	3210257	+	994.2	495	https://v10-1.orthodb.org/?query=12981at5125	Prolyl-tRNA synthetase
12991at5125	Complete	16331	4220790	4219002	-	1051	500	https://v10-1.orthodb.org/?query=12991at5125	Glucose-6-phosphate isomerase
13019at5125	Complete	16346	565311	563140	-	1060.3	522	https://v10-1.orthodb.org/?query=13019at5125	ABC transporter type 1, transmembrane domain
13030at5125	Complete	16333	1823339	1825825	+	856.2	496	https://v10-1.orthodb.org/?query=13030at5125	Protein of unknown function DUF726
13033at5125	Complete	16343	2027844	2025616	-	848	528	https://v10-1.orthodb.org/?query=13033at5125	PX-associated domain
13055at5125	Complete	16333	4017917	4019455	+	794.4	381	https://v10-1.orthodb.org/?query=13055at5125	NAD kinase
13059at5125	Complete	16330	428492	430488	+	969.4	537	https://v10-1.orthodb.org/?query=13059at5125	TFIIH p62 subunit, N-terminal
13061at5125	Complete	16341	156508	158449	+	927.5	461	https://v10-1.orthodb.org/?query=13061at5125	Endoplasmic reticulum oxidoreductin 1
13063at5125	Complete	16331	2513694	2515979	+	1000.8	578	https://v10-1.orthodb.org/?query=13063at5125	Translation initiation factor eIF-2B subunit epsilon
13064at5125	Complete	16341	2059236	2061582	+	1051.5	586	https://v10-1.orthodb.org/?query=13064at5125	DNA mismatch repair protein Mlh1
13066at5125	Complete	16275	528670	526497	-	748.1	506	https://v10-1.orthodb.org/?query=13066at5125	WD40/YVTN repeat-like-containing domain superfamily
13067at5125	Complete	16346	2153645	2151467	-	937.8	557	https://v10-1.orthodb.org/?query=13067at5125	Trehalase
13089at5125	Complete	16338	1442192	1444466	+	892.5	542	https://v10-1.orthodb.org/?query=13089at5125	Zinc finger, RING/FYVE/PHD-type
13100at5125	Complete	16328	957468	959417	+	1080.3	568	https://v10-1.orthodb.org/?query=13100at5125	Exocyst complex protein EXO70
13117at5125	Complete	16331	3434584	3432551	-	864.3	495	https://v10-1.orthodb.org/?query=13117at5125	Alkaline phosphatase D-related
13122at5125	Complete	16333	3909775	3907684	-	962.5	544	https://v10-1.orthodb.org/?query=13122at5125	Glycosyltransferase 2-like
13138at5125	Complete	16266	421607	419659	-	857.5	456	https://v10-1.orthodb.org/?query=13138at5125	Homeobox domain
13158at5125	Complete	16275	754458	752306	-	827.4	519	https://v10-1.orthodb.org/?query=13158at5125	Inclusion body clearance protein Iml2/Tetratricopeptide repeat protein 39
13183at5125	Complete	16333	2837097	2835205	-	1057.2	529	https://v10-1.orthodb.org/?query=13183at5125	Methylglyoxal synthase-like domain
13206at5125	Complete	16275	667434	665164	-	1110	542	https://v10-1.orthodb.org/?query=13206at5125	Cyclin-like
13209at5125	Complete	16333	3452993	3455129	+	1110.4	567	https://v10-1.orthodb.org/?query=13209at5125	WD40-repeat-containing domain
13216at5125	Complete	16275	166786	169200	+	1004.7	511	https://v10-1.orthodb.org/?query=13216at5125	Mitochondrial carrier protein
13219at5125	Complete	16341	4012741	4010492	-	850.2	432	https://v10-1.orthodb.org/?query=13219at5125	Protein kinase domain
13220at5125	Complete	16333	5384764	5382126	-	1038.8	536	https://v10-1.orthodb.org/?query=13220at5125	ATPase, AAA-type, conserved site
13241at5125	Complete	16333	3211007	3204395	-	903.3	473	https://v10-1.orthodb.org/?query=13241at5125	Patatin-like phospholipase domain
13244at5125	Complete	16333	2129835	2127796	-	585.4	408	https://v10-1.orthodb.org/?query=13244at5125	ARS binding protein 2
13255at5125	Complete	16346	1252508	1254905	+	1049.8	562	https://v10-1.orthodb.org/?query=13255at5125	Oligopeptide transporter, OPT superfamily
13290at5125	Complete	16330	514100	516253	+	948	496	https://v10-1.orthodb.org/?query=13290at5125	Tetratricopeptide repeat
13297at5125	Complete	16333	5125881	5127872	+	1001.2	499	https://v10-1.orthodb.org/?query=13297at5125	DNA polymerase, Y-family, little finger domain
13299at5125	Complete	16346	1819958	1822684	+	841.4	487	https://v10-1.orthodb.org/?query=13299at5125	YjeF N-terminal domain
13300at5125	Complete	16341	2952127	2950022	-	1007.3	529	https://v10-1.orthodb.org/?query=13300at5125	tRNA (guanine(26)-N(2))-dimethyltransferase
13302at5125	Complete	16328	1480577	1478432	-	1161.3	590	https://v10-1.orthodb.org/?query=13302at5125	Leucine-rich repeat
13308at5125	Complete	16343	50492	52896	+	857.6	516	https://v10-1.orthodb.org/?query=13308at5125	Vacuolar fusion protein Ccz1
13328at5125	Complete	16333	3104156	3106347	+	905	511	https://v10-1.orthodb.org/?query=13328at5125	Leucine-rich repeat
13339at5125	Complete	16331	3127073	3124504	-	1022	528	https://v10-1.orthodb.org/?query=13339at5125	Heterokaryon incompatibility Het-C
13372at5125	Complete	16328	1194161	1196112	+	828.7	439	https://v10-1.orthodb.org/?query=13372at5125	Zn(2)-C6 fungal-type DNA-binding domain
13381at5125	Complete	16333	4117294	4115190	-	938	521	https://v10-1.orthodb.org/?query=13381at5125	Pumilio homology domain
13399at5125	Complete	16324	129958	132015	+	922.4	563	https://v10-1.orthodb.org/?query=13399at5125	Peroxisomal membrane protein Pex17
13405at5125	Complete	16333	2466238	2463686	-	877.9	549	https://v10-1.orthodb.org/?query=13405at5125	Rossmann-like alpha/beta/alpha sandwich fold
13416at5125	Complete	16328	1399016	1401174	+	1272.3	618	https://v10-1.orthodb.org/?query=13416at5125	Histidine kinase/HSP90-like ATPase
13421at5125	Complete	16331	3024811	3026743	+	970.2	478	https://v10-1.orthodb.org/?query=13421at5125	Phosphoglycerate mutase, 2,3-bisphosphoglycerate-independent
13430at5125	Complete	16275	256698	259189	+	901.3	618	https://v10-1.orthodb.org/?query=13430at5125	Flap structure-specific endonuclease
13450at5125	Complete	16333	1476783	1478655	+	893.5	444	https://v10-1.orthodb.org/?query=13450at5125	WD40-repeat-containing domain
13461at5125	Complete	16346	740834	738790	-	680.6	427	https://v10-1.orthodb.org/?query=13461at5125	Gamma-glutamyltranspeptidase
13473at5125	Complete	16331	4235752	4233971	-	864.1	489	https://v10-1.orthodb.org/?query=13473at5125	Major facilitator superfamily
13485at5125	Complete	16330	2036883	2034868	-	962.9	533	https://v10-1.orthodb.org/?query=13485at5125	LCCL domain
13511at5125	Complete	16338	2145374	2143629	-	1011.8	480	https://v10-1.orthodb.org/?query=13511at5125	Malate synthase
13516at5125	Complete	16344	1214168	1211156	-	968.7	681	https://v10-1.orthodb.org/?query=13516at5125	Ubiquitin specific protease, conserved site
13543at5125	Complete	16328	1521480	1519598	-	1036.7	503	https://v10-1.orthodb.org/?query=13543at5125	Dihydroxy-acid dehydratase
13548at5125	Complete	16341	1622877	1624848	+	824.5	492	https://v10-1.orthodb.org/?query=13548at5125	NADPH-dependent diflavin oxidoreductase 1
13555at5125	Complete	16333	4782843	4780215	-	923.7	556	https://v10-1.orthodb.org/?query=13555at5125	SH3 domain
13598at5125	Complete	16263	1171848	1173748	+	999.5	453	https://v10-1.orthodb.org/?query=13598at5125	2-methylcitrate dehydratase
13603at5125	Complete	16343	1787665	1789398	+	918.1	493	https://v10-1.orthodb.org/?query=13603at5125	FAD-dependent oxidoreductase 2, FAD binding domain
13619at5125	Complete	16333	1581135	1584347	+	1355.3	722	https://v10-1.orthodb.org/?query=13619at5125	Rab-GTPase-TBC domain
13625at5125	Complete	16343	2339487	2337583	-	878.7	485	https://v10-1.orthodb.org/?query=13625at5125	Protein kinase domain
13664at5125	Complete	16330	2621076	2623040	+	751.4	395	https://v10-1.orthodb.org/?query=13664at5125	Zinc finger, MYND-type
13666at5125	Complete	16330	2925789	2923957	-	820.7	436	https://v10-1.orthodb.org/?query=13666at5125	Cytochrome b5-like heme/steroid binding domain
13691at5125	Complete	16344	1237093	1235384	-	914.9	455	https://v10-1.orthodb.org/?query=13691at5125	Acyl-CoA dehydrogenase/oxidase, N-terminal
13703at5125	Complete	16341	574348	576379	+	821.5	481	https://v10-1.orthodb.org/?query=13703at5125	Membrane bound O-acyl transferase, MBOAT
13708at5125	Complete	16275	215197	217145	+	1052.6	524	https://v10-1.orthodb.org/?query=13708at5125	Major facilitator superfamily
13710at5125	Complete	16333	2802701	2800259	-	654.5	471	https://v10-1.orthodb.org/?query=13710at5125	Zn(2)-C6 fungal-type DNA-binding domain
13711at5125	Complete	16333	5477407	5479179	+	1025.5	477	https://v10-1.orthodb.org/?query=13711at5125	Sulfatase
13712at5125	Complete	16333	2659756	2661636	+	872.6	466	https://v10-1.orthodb.org/?query=13712at5125	Cell division control protein
13762at5125	Complete	16346	1362915	1359534	-	702.3	409	https://v10-1.orthodb.org/?query=13762at5125	Fork head domain
13803at5125	Complete	16328	1129775	1131631	+	934	489	https://v10-1.orthodb.org/?query=13803at5125	Ferredoxin-NADP reductase (FNR), nucleotide-binding domain
13805at5125	Complete	16343	492932	490969	-	901.2	490	https://v10-1.orthodb.org/?query=13805at5125	Carboxypeptidase
13808at5125	Complete	16341	3290202	3287784	-	807.8	407	https://v10-1.orthodb.org/?query=13808at5125	Winged helix-like DNA-binding domain superfamily
13816at5125	Complete	16330	1352254	1354797	+	894.1	566	https://v10-1.orthodb.org/?query=13816at5125	Sterile alpha motif domain
13820at5125	Complete	16330	963586	960638	-	1002.2	663	https://v10-1.orthodb.org/?query=13820at5125	DNA replication regulator Sld3
13824at5125	Complete	16331	3746726	3748567	+	910.2	441	https://v10-1.orthodb.org/?query=13824at5125	FAD/NAD(P)-binding domain superfamily
13829at5125	Complete	16328	2596468	2598337	+	929.9	467	https://v10-1.orthodb.org/?query=13829at5125	FAD/NAD(P)-binding domain
13845at5125	Complete	16333	813619	815489	+	921.9	503	https://v10-1.orthodb.org/?query=13845at5125	5'-Nucleotidase/apyrase
13873at5125	Complete	16333	5446064	5444219	-	906.1	463	https://v10-1.orthodb.org/?query=13873at5125	Protein kinase domain
13898at5125	Complete	16341	606717	604725	-	838.4	491	https://v10-1.orthodb.org/?query=13898at5125	Zinc finger, DBF-type
13949at5125	Complete	16341	913925	915787	+	765.4	404	https://v10-1.orthodb.org/?query=13949at5125	Dynein light intermediate chain
13959at5125	Complete	16338	2202736	2204418	+	594.5	392	https://v10-1.orthodb.org/?query=13959at5125	Myb-like domain
13960at5125	Complete	16333	3192241	3194342	+	884	405	https://v10-1.orthodb.org/?query=13960at5125	UTP--glucose-1-phosphate uridylyltransferase
13974at5125	Complete	16275	387293	389278	+	475.2	348	https://v10-1.orthodb.org/?query=13974at5125	X0LBB3_FUSOX
13977at5125	Complete	16333	602732	601003	-	1003.2	489	https://v10-1.orthodb.org/?query=13977at5125	Isocitrate lyase
13985at5125	Complete	16330	242849	244924	+	869.9	531	https://v10-1.orthodb.org/?query=13985at5125	Nucleoside phosphatase GDA1/CD39
13987at5125	Complete	16331	3134456	3136852	+	883.8	600	https://v10-1.orthodb.org/?query=13987at5125	Chromosome segregation protein SMC-like
13988at5125	Complete	16330	3127907	3125933	-	1048.5	511	https://v10-1.orthodb.org/?query=13988at5125	Major facilitator superfamily
13998at5125	Complete	16331	2213316	2217053	+	859.7	481	https://v10-1.orthodb.org/?query=13998at5125	GPI transamidase component Gaa1
14000at5125	Complete	16263	952860	955470	+	944	484	https://v10-1.orthodb.org/?query=14000at5125	DNA polymerase, Y-family, little finger domain
14002at5125	Complete	16331	3614175	3612363	-	865.3	455	https://v10-1.orthodb.org/?query=14002at5125	Guanosine-diphosphatase
14030at5125	Complete	16333	4124999	4126668	+	933.9	473	https://v10-1.orthodb.org/?query=14030at5125	Phosphoacetylglucosamine mutase
14053at5125	Complete	16341	3207876	3205992	-	973.9	491	https://v10-1.orthodb.org/?query=14053at5125	GroEL-like apical domain superfamily
14058at5125	Complete	16333	4124074	4122329	-	944.6	484	https://v10-1.orthodb.org/?query=14058at5125	ERCC4 domain
14063at5125	Complete	16331	2335953	2334009	-	892.5	482	https://v10-1.orthodb.org/?query=14063at5125	Pyridoxal phosphate-dependent transferase
14093at5125	Complete	16338	1637794	1635395	-	810	421	https://v10-1.orthodb.org/?query=14093at5125	WD40-repeat-containing domain
14099at5125	Complete	16331	3656582	3659015	+	976	496	https://v10-1.orthodb.org/?query=14099at5125	Ubiquitin-activating enzyme
14140at5125	Complete	16266	360543	362904	+	917.7	562	https://v10-1.orthodb.org/?query=14140at5125	Spindle assembly checkpoint component Mad1
14152at5125	Complete	16342	112267	110435	-	825	435	https://v10-1.orthodb.org/?query=14152at5125	Major facilitator, sugar transporter-like
14158at5125	Complete	16338	1189690	1191929	+	839	417	https://v10-1.orthodb.org/?query=14158at5125	Alpha/Beta hydrolase fold
14165at5125	Duplicated	16333	4643437	4646600	+	1523.1	963	https://v10-1.orthodb.org/?query=14165at5125	Glucose-6-phosphate dehydrogenase
14165at5125	Duplicated	16333	4640543	4642527	+	1391.5	500	https://v10-1.orthodb.org/?query=14165at5125	Glucose-6-phosphate dehydrogenase
14169at5125	Complete	16341	3854057	3855616	+	441.9	347	https://v10-1.orthodb.org/?query=14169at5125	Glycosyltransferase family 31 protein
14183at5125	Complete	16330	1207100	1208764	+	911.7	473	https://v10-1.orthodb.org/?query=14183at5125	SET domain
14194at5125	Complete	16330	1174139	1176205	+	922.5	515	https://v10-1.orthodb.org/?query=14194at5125	DNA polymerase alpha subunit B
14213at5125	Complete	16331	2114086	2111110	-	718.9	435	https://v10-1.orthodb.org/?query=14213at5125	Protein of unknown function DUF2434
14217at5125	Complete	16333	2792398	2790509	-	513.4	411	https://v10-1.orthodb.org/?query=14217at5125	C7YGX3_NECH7
14243at5125	Complete	16340	317799	319534	+	925.9	470	https://v10-1.orthodb.org/?query=14243at5125	Major facilitator, sugar transporter-like
14278at5125	Complete	16324	444652	446363	+	529.6	324	https://v10-1.orthodb.org/?query=14278at5125	Dynactin Arp1 p62 subunit RO2
14281at5125	Complete	16330	1700208	1693530	-	849.9	453	https://v10-1.orthodb.org/?query=14281at5125	Carboxypeptidase
14313at5125	Complete	16330	2942279	2943842	+	593.8	370	https://v10-1.orthodb.org/?query=14313at5125	F-box domain
14319at5125	Complete	16333	4506457	4508777	+	923.2	515	https://v10-1.orthodb.org/?query=14319at5125	Tetratricopeptide-like helical domain superfamily
14334at5125	Complete	16341	581209	583624	+	528.9	369	https://v10-1.orthodb.org/?query=14334at5125	C7YJ35_NECH7
14337at5125	Complete	16341	4192967	4190579	-	1153.4	637	https://v10-1.orthodb.org/?query=14337at5125	Zinc finger C2H2-type
14344at5125	Complete	16328	2195320	2196931	+	827.2	436	https://v10-1.orthodb.org/?query=14344at5125	Probable MUP1-High affinity methionine permease
14368at5125	Complete	16340	135964	138151	+	796.3	547	https://v10-1.orthodb.org/?query=14368at5125	Ima1, N-terminal domain
14369at5125	Complete	16328	1105684	1107963	+	1106.7	590	https://v10-1.orthodb.org/?query=14369at5125	CASP, C-terminal
14370at5125	Complete	16343	1006314	1008573	+	928.4	495	https://v10-1.orthodb.org/?query=14370at5125	Digestive-organ expansion factor
14373at5125	Complete	16333	3008655	3010846	+	972	533	https://v10-1.orthodb.org/?query=14373at5125	Zn(2)-C6 fungal-type DNA-binding domain
14388at5125	Complete	16341	736143	738016	+	1039.9	489	https://v10-1.orthodb.org/?query=14388at5125	GroEL-like apical domain superfamily
14389at5125	Complete	16275	308145	309852	+	959.5	475	https://v10-1.orthodb.org/?query=14389at5125	WD40-repeat-containing domain
14401at5125	Complete	16333	3122030	3124059	+	889.6	465	https://v10-1.orthodb.org/?query=14401at5125	Dual specificity phosphatase, catalytic domain
14403at5125	Complete	16331	2683818	2688070	+	962.9	497	https://v10-1.orthodb.org/?query=14403at5125	PB1 domain
14411at5125	Complete	16346	1029525	1034677	+	808.1	587	https://v10-1.orthodb.org/?query=14411at5125	W7N8M7_GIBM7
14426at5125	Complete	16343	1282657	1280768	-	950.4	463	https://v10-1.orthodb.org/?query=14426at5125	Isocitrate lyase
14434at5125	Complete	16331	3121985	3123985	+	743.7	412	https://v10-1.orthodb.org/?query=14434at5125	PPM-type phosphatase domain
14438at5125	Complete	16328	1813796	1811839	-	858.6	500	https://v10-1.orthodb.org/?query=14438at5125	Acylase ACY 1
14440at5125	Complete	16328	1094186	1096721	+	630.3	308	https://v10-1.orthodb.org/?query=14440at5125	Zinc finger C2H2 superfamily
14448at5125	Complete	16338	1073855	1076249	+	981.4	521	https://v10-1.orthodb.org/?query=14448at5125	Translation elongation factor EFTu/EF1A, C-terminal
14449at5125	Complete	16343	2302469	2300151	-	952.8	541	https://v10-1.orthodb.org/?query=14449at5125	RNA-binding domain superfamily
14490at5125	Complete	16330	2521539	2519533	-	1052.6	481	https://v10-1.orthodb.org/?query=14490at5125	Importin-alpha, importin-beta-binding domain
14507at5125	Complete	16333	2305873	2307968	+	926	467	https://v10-1.orthodb.org/?query=14507at5125	Bicarbonate transporter, C-terminal
14514at5125	Complete	16343	1714720	1716945	+	1013	631	https://v10-1.orthodb.org/?query=14514at5125	Bactericidal permeability-increasing protein, alpha/beta domain protein
14516at5125	Complete	16324	464022	460102	-	1200.7	807	https://v10-1.orthodb.org/?query=14516at5125	Transcription factor hoxa13
14536at5125	Complete	16333	4283085	4281403	-	770.2	449	https://v10-1.orthodb.org/?query=14536at5125	Leucine-rich repeat domain superfamily
14562at5125	Complete	16331	3808121	3806132	-	976.2	459	https://v10-1.orthodb.org/?query=14562at5125	T-complex protein 1 subunit gamma
14592at5125	Complete	16346	1179286	1177088	-	1126.3	590	https://v10-1.orthodb.org/?query=14592at5125	Plasma membrane fusion protein PRM1
14617at5125	Complete	16331	2393331	2395293	+	598.1	406	https://v10-1.orthodb.org/?query=14617at5125	Ecd family
14618at5125	Complete	16331	3331283	3333136	+	971.1	500	https://v10-1.orthodb.org/?query=14618at5125	Glutamyl-tRNA(Gln) amidotransferase, subunit B, conserved site
14620at5125	Complete	16346	643669	645973	+	968.4	534	https://v10-1.orthodb.org/?query=14620at5125	Domain of unknown function DUF1741
14632at5125	Complete	16343	740560	738716	-	750.9	441	https://v10-1.orthodb.org/?query=14632at5125	Glycosyl transferase CAP10 domain
14639at5125	Complete	16346	1976799	1974813	-	636.8	456	https://v10-1.orthodb.org/?query=14639at5125	Protein of unknown function DUF2841
14671at5125	Complete	16333	1003459	1001576	-	997.1	507	https://v10-1.orthodb.org/?query=14671at5125	Cryptochrome/DNA photolyase, FAD-binding domain
14679at5125	Complete	16333	1780978	1778972	-	759.1	469	https://v10-1.orthodb.org/?query=14679at5125	F-box domain
14726at5125	Complete	16341	3266436	3268971	+	770	543	https://v10-1.orthodb.org/?query=14726at5125	Kelch-type beta propeller
14736at5125	Complete	16331	3100740	3099080	-	1002	445	https://v10-1.orthodb.org/?query=14736at5125	Alpha,alpha-trehalose-phosphate synthase
14737at5125	Complete	16333	1315315	1317151	+	829	408	https://v10-1.orthodb.org/?query=14737at5125	Glycosyltransferase family 2
14748at5125	Complete	16331	2369915	2368132	-	817	453	https://v10-1.orthodb.org/?query=14748at5125	Cytochrome b5-like heme/steroid binding domain
14763at5125	Complete	16333	2006970	2000686	-	479	436	https://v10-1.orthodb.org/?query=14763at5125	Ribosomal protein L36
14797at5125	Complete	16340	282953	284952	+	876.9	440	https://v10-1.orthodb.org/?query=14797at5125	Cytochrome b5-like heme/steroid binding domain
14810at5125	Complete	16324	338832	341064	+	1025.4	558	https://v10-1.orthodb.org/?query=14810at5125	WD40 repeat
14811at5125	Complete	16333	5601091	5603418	+	739.9	524	https://v10-1.orthodb.org/?query=14811at5125	X0LN05_FUSOX
14816at5125	Complete	16330	958133	955518	-	900.4	586	https://v10-1.orthodb.org/?query=14816at5125	FF domain
14818at5125	Complete	16263	1133247	1135108	+	779.2	458	https://v10-1.orthodb.org/?query=14818at5125	Aminoacyl-tRNA synthetase, class II
14852at5125	Complete	16341	1060634	1058103	-	792.8	485	https://v10-1.orthodb.org/?query=14852at5125	BRCT domain
14858at5125	Complete	16333	1558757	1560623	+	887.1	412	https://v10-1.orthodb.org/?query=14858at5125	ATPase, F1/V1/A1 complex, alpha/beta subunit, N-terminal domain
14922at5125	Complete	16343	1147357	1149034	+	956	462	https://v10-1.orthodb.org/?query=14922at5125	Myo-inositol-1-phosphate synthase
14924at5125	Complete	16346	973149	974860	+	761.5	413	https://v10-1.orthodb.org/?query=14924at5125	Aminoacyl-tRNA synthetase, class II
14931at5125	Complete	16338	1335398	1333314	-	830.5	472	https://v10-1.orthodb.org/?query=14931at5125	Palmitoyltransferase
14934at5125	Complete	16275	917862	915899	-	827.7	480	https://v10-1.orthodb.org/?query=14934at5125	Flavin-containing monooxygenase
15009at5125	Complete	16341	3744951	3746693	+	784.4	453	https://v10-1.orthodb.org/?query=15009at5125	Phosphoinositide phospholipase C
15062at5125	Complete	16330	1229275	1231641	+	990.8	549	https://v10-1.orthodb.org/?query=15062at5125	Armadillo-type fold protein
15063at5125	Complete	16328	942439	944610	+	884.7	455	https://v10-1.orthodb.org/?query=15063at5125	SANT/Myb domain
15093at5125	Complete	16324	62597	60765	-	867.7	476	https://v10-1.orthodb.org/?query=15093at5125	Major facilitator superfamily
15095at5125	Complete	16330	1129751	1127961	-	855.4	492	https://v10-1.orthodb.org/?query=15095at5125	Methyltransferase domain
15099at5125	Complete	16341	3049988	3047321	-	888.5	532	https://v10-1.orthodb.org/?query=15099at5125	Alpha-2-glucosyltransferase Alg10
15118at5125	Complete	16341	2649639	2651361	+	673.6	380	https://v10-1.orthodb.org/?query=15118at5125	L-lysine 6-monooxygenase/L-ornithine 5-monooxygenase
15129at5125	Complete	16331	3487108	3485384	-	670.3	394	https://v10-1.orthodb.org/?query=15129at5125	Peptidase M18
15136at5125	Complete	16333	3117280	3119288	+	664.6	478	https://v10-1.orthodb.org/?query=15136at5125	Phosphorus acquisition-controlling protein
15137at5125	Complete	16263	1110581	1112740	+	873.4	468	https://v10-1.orthodb.org/?query=15137at5125	WD40-repeat-containing domain
15141at5125	Complete	16341	3599250	3601526	+	916.9	571	https://v10-1.orthodb.org/?query=15141at5125	Zn(2)-C6 fungal-type DNA-binding domain
15142at5125	Complete	16333	2907408	2909735	+	955.7	594	https://v10-1.orthodb.org/?query=15142at5125	Zinc finger transcription factor ace1
15144at5125	Complete	16331	2679650	2677236	-	775	563	https://v10-1.orthodb.org/?query=15144at5125	Zinc finger C2H2 superfamily
15148at5125	Complete	16341	3468452	3464285	-	770.4	464	https://v10-1.orthodb.org/?query=15148at5125	Ysc84 actin-binding domain
15168at5125	Complete	16333	1047406	1049651	+	964.3	487	https://v10-1.orthodb.org/?query=15168at5125	Protein kinase domain
15175at5125	Complete	16344	983327	985399	+	757.8	494	https://v10-1.orthodb.org/?query=15175at5125	Mur ligase, central
15188at5125	Complete	16341	1245414	1247001	+	960.2	435	https://v10-1.orthodb.org/?query=15188at5125	NADH-ubiquinone oxidoreductase 51kDa subunit, FMN-binding domain
15212at5125	Complete	16343	2505590	2507395	+	718.1	446	https://v10-1.orthodb.org/?query=15212at5125	Carotenoid oxygenase
15219at5125	Complete	16341	3520219	3522204	+	802.1	502	https://v10-1.orthodb.org/?query=15219at5125	Signal recognition particle subunit SRP68
15220at5125	Complete	16263	1053402	1051371	-	696.8	377	https://v10-1.orthodb.org/?query=15220at5125	AP endonuclease 1
15255at5125	Complete	16333	1653334	1651780	-	876.4	415	https://v10-1.orthodb.org/?query=15255at5125	Phosphatidylinositol N-acetylglucosaminyltransferase GPI3 subunit
15277at5125	Complete	16275	327455	329330	+	1001.9	500	https://v10-1.orthodb.org/?query=15277at5125	Pyridoxal phosphate-dependent transferase
15301at5125	Complete	16333	3343135	3344691	+	869.4	444	https://v10-1.orthodb.org/?query=15301at5125	WD40-repeat-containing domain
15304at5125	Complete	16343	236454	238155	+	987	491	https://v10-1.orthodb.org/?query=15304at5125	Imidazole glycerol phosphate synthase hisHF
15318at5125	Complete	16333	4077923	4080150	+	936.3	544	https://v10-1.orthodb.org/?query=15318at5125	Protein of unknown function DUF1750, fungi
15369at5125	Complete	16341	1155811	1158017	+	952	556	https://v10-1.orthodb.org/?query=15369at5125	Cytoplasm to vacuole targeting Vps64
15387at5125	Complete	16331	1987570	1989638	+	925.7	476	https://v10-1.orthodb.org/?query=15387at5125	Major facilitator, sugar transporter-like
15392at5125	Complete	16343	611117	609314	-	936.6	481	https://v10-1.orthodb.org/?query=15392at5125	Major facilitator superfamily
15397at5125	Complete	16328	835096	837183	+	983.9	536	https://v10-1.orthodb.org/?query=15397at5125	Vps52
15401at5125	Complete	16333	3110485	3112749	+	538.9	454	https://v10-1.orthodb.org/?query=15401at5125	Pre-mRNA splicing factor CLF1
15412at5125	Complete	16331	2224635	2222778	-	850.8	435	https://v10-1.orthodb.org/?query=15412at5125	Ubiquitinyl hydrolase 1
15413at5125	Complete	16330	1605834	1603623	-	838.6	442	https://v10-1.orthodb.org/?query=15413at5125	Mannosyltransferase
15432at5125	Complete	16338	2382923	2380748	-	1012.1	535	https://v10-1.orthodb.org/?query=15432at5125	Signal recognition particle receptor, alpha subunit, N-terminal
15448at5125	Complete	16333	1993096	1994951	+	1015.9	481	https://v10-1.orthodb.org/?query=15448at5125	Inosine-5'-monophosphate dehydrogenase
15454at5125	Complete	16328	998931	996994	-	1030.7	471	https://v10-1.orthodb.org/?query=15454at5125	WD40-repeat-containing domain
15464at5125	Complete	16346	709130	706147	-	739.5	596	https://v10-1.orthodb.org/?query=15464at5125	Gastric mucin-like protein
15476at5125	Complete	16341	2124029	2122302	-	754.3	400	https://v10-1.orthodb.org/?query=15476at5125	GTP1/OBG domain
15483at5125	Complete	16330	1505000	1502882	-	1025.1	506	https://v10-1.orthodb.org/?query=15483at5125	Sorting nexin-41
15491at5125	Complete	16331	3417032	3419155	+	738.9	447	https://v10-1.orthodb.org/?query=15491at5125	Ubiquitin specific protease, conserved site
15516at5125	Complete	16275	732830	731056	-	827	454	https://v10-1.orthodb.org/?query=15516at5125	Amino acid permease, conserved site
15558at5125	Complete	16338	448633	450439	+	797.9	465	https://v10-1.orthodb.org/?query=15558at5125	Glucosidase 2 subunit beta
15565at5125	Complete	16343	988839	990901	+	974.3	515	https://v10-1.orthodb.org/?query=15565at5125	Zn(2)-C6 fungal-type DNA-binding domain
15618at5125	Complete	16275	33095	36207	+	797.5	470	https://v10-1.orthodb.org/?query=15618at5125	GMP synthase
15626at5125	Complete	16333	2257453	2259245	+	807.4	483	https://v10-1.orthodb.org/?query=15626at5125	AMP-dependent synthetase/ligase
15628at5125	Complete	16341	695606	693897	-	854	475	https://v10-1.orthodb.org/?query=15628at5125	D-isomer specific 2-hydroxyacid dehydrogenase, catalytic domain
15635at5125	Complete	16343	2328821	2330867	+	955.6	501	https://v10-1.orthodb.org/?query=15635at5125	WD40-repeat-containing domain
15656at5125	Complete	16333	4075180	4077127	+	905.6	429	https://v10-1.orthodb.org/?query=15656at5125	6-phosphogluconate dehydrogenase
15657at5125	Complete	16331	3295007	3293240	-	907.8	445	https://v10-1.orthodb.org/?query=15657at5125	Cytochrome P450
15674at5125	Complete	16341	1392423	1394882	+	879.9	500	https://v10-1.orthodb.org/?query=15674at5125	Armadillo-type fold
15676at5125	Complete	16341	1494474	1496681	+	737.3	475	https://v10-1.orthodb.org/?query=15676at5125	Zinc finger, Mcm10/DnaG-type
15682at5125	Complete	16338	2107378	2108922	+	809.2	418	https://v10-1.orthodb.org/?query=15682at5125	D-arabinono-1,4-lactone oxidase
15691at5125	Complete	16331	1996327	1993712	-	843.1	480	https://v10-1.orthodb.org/?query=15691at5125	CTP synthase
15707at5125	Complete	16343	997032	994594	-	654.4	474	https://v10-1.orthodb.org/?query=15707at5125	Pentatricopeptide repeat protein
15719at5125	Complete	16333	1648313	1651465	+	740.2	538	https://v10-1.orthodb.org/?query=15719at5125	Bromodomain
15727at5125	Complete	16346	1006958	1005153	-	963.5	463	https://v10-1.orthodb.org/?query=15727at5125	Acyl-CoA dehydrogenase/oxidase, N-terminal
15737at5125	Complete	16333	4271594	4269604	-	907.9	489	https://v10-1.orthodb.org/?query=15737at5125	Tetratricopeptide repeat
15743at5125	Complete	16341	269953	267283	-	1153.3	661	https://v10-1.orthodb.org/?query=15743at5125	Peptidase S8/S53 domain
15758at5125	Complete	16328	994417	996114	+	897.9	443	https://v10-1.orthodb.org/?query=15758at5125	Protein of unknown function DUF2838
15765at5125	Complete	16333	1024166	1022295	-	866.2	497	https://v10-1.orthodb.org/?query=15765at5125	Protein kinase domain
15770at5125	Complete	16346	1825210	1827534	+	751.6	407	https://v10-1.orthodb.org/?query=15770at5125	PalH/RIM21
15772at5125	Complete	16266	631025	629495	-	627.5	386	https://v10-1.orthodb.org/?query=15772at5125	Indoleamine 2,3-dioxygenase
15786at5125	Complete	16330	620343	618456	-	1015.9	495	https://v10-1.orthodb.org/?query=15786at5125	GroEL-like apical domain superfamily
15789at5125	Complete	16333	4775483	4777367	+	1010.6	484	https://v10-1.orthodb.org/?query=15789at5125	Eukaryotic translation initiation factor 3 subunit D
15797at5125	Complete	16346	1899864	1897738	-	811.4	479	https://v10-1.orthodb.org/?query=15797at5125	Mannosyltransferase
15803at5125	Complete	16343	2466545	2468505	+	795.9	454	https://v10-1.orthodb.org/?query=15803at5125	Patatin-like phospholipase domain
15812at5125	Complete	16333	5775175	5772939	-	512.9	408	https://v10-1.orthodb.org/?query=15812at5125	Ankyrin repeat-containing domain
15816at5125	Complete	16338	444364	446922	+	837.8	519	https://v10-1.orthodb.org/?query=15816at5125	Protein Sip5/DA2
15817at5125	Complete	16275	105705	108260	+	833.2	546	https://v10-1.orthodb.org/?query=15817at5125	TORC2 component Bit61/PRR5
15836at5125	Complete	16344	840272	836027	-	577.2	358	https://v10-1.orthodb.org/?query=15836at5125	Acyl-CoA N-acyltransferase
15850at5125	Complete	16338	1840412	1838262	-	830.7	425	https://v10-1.orthodb.org/?query=15850at5125	Glycoside hydrolase, family 5
15899at5125	Complete	16333	1445613	1447907	+	1014.3	564	https://v10-1.orthodb.org/?query=15899at5125	WD40-repeat-containing domain
15903at5125	Complete	16343	1081070	1079166	-	793.2	481	https://v10-1.orthodb.org/?query=15903at5125	Protein AHC1
15909at5125	Complete	16328	2588289	2590411	+	766.9	436	https://v10-1.orthodb.org/?query=15909at5125	Thiaminase-2/PQQC
15937at5125	Complete	16333	5625930	5621953	-	646.5	440	https://v10-1.orthodb.org/?query=15937at5125	Domain of unknown function DUF2293
15939at5125	Complete	16331	4161571	4159309	-	511.8	380	https://v10-1.orthodb.org/?query=15939at5125	HAUS augmin-like complex subunit 6, N-terminal
15955at5125	Complete	16343	1068687	1067020	-	806	457	https://v10-1.orthodb.org/?query=15955at5125	Aldehyde dehydrogenase
15960at5125	Complete	16343	1292304	1290822	-	843.1	419	https://v10-1.orthodb.org/?query=15960at5125	Peptidase M20
15972at5125	Complete	16333	926913	928809	+	607.7	397	https://v10-1.orthodb.org/?query=15972at5125	Glycoside hydrolase, family 76
15973at5125	Complete	16341	1015038	1016934	+	955.5	512	https://v10-1.orthodb.org/?query=15973at5125	TLDc domain
15976at5125	Complete	16333	5575472	5577370	+	687.1	400	https://v10-1.orthodb.org/?query=15976at5125	Zinc finger, CTCHY-type
15981at5125	Complete	16330	2320294	2322357	+	982.2	503	https://v10-1.orthodb.org/?query=15981at5125	GTP binding domain
16010at5125	Complete	16266	484971	486943	+	946.8	447	https://v10-1.orthodb.org/?query=16010at5125	Armadillo
16042at5125	Complete	16331	2579151	2577471	-	929.2	448	https://v10-1.orthodb.org/?query=16042at5125	3-oxoacid CoA-transferase
16058at5125	Complete	16346	2114273	2112419	-	868.8	476	https://v10-1.orthodb.org/?query=16058at5125	Alpha-1,3-glucosyltransferase
16071at5125	Complete	16328	1596045	1593971	-	596.1	463	https://v10-1.orthodb.org/?query=16071at5125	Zn(2)-C6 fungal-type DNA-binding domain
16076at5125	Complete	16263	618511	620741	+	651.3	396	https://v10-1.orthodb.org/?query=16076at5125	Zn(2)-C6 fungal-type DNA-binding domain
16085at5125	Complete	16330	2744794	2743144	-	841.2	441	https://v10-1.orthodb.org/?query=16085at5125	L-asparaginase, N-terminal
16100at5125	Complete	16331	2693116	2691193	-	1040.4	498	https://v10-1.orthodb.org/?query=16100at5125	GroEL-like apical domain superfamily
16122at5125	Complete	16331	2920532	2923892	+	1050.9	735	https://v10-1.orthodb.org/?query=16122at5125	Involucrin repeat protein
16123at5125	Complete	16333	4743856	4741616	-	913.9	508	https://v10-1.orthodb.org/?query=16123at5125	Nitrogen permease regulator 3
16124at5125	Complete	16341	3353019	3350375	-	844.7	468	https://v10-1.orthodb.org/?query=16124at5125	Protein kinase domain
16145at5125	Complete	16330	2476050	2478310	+	804.3	432	https://v10-1.orthodb.org/?query=16145at5125	NAD kinase
16159at5125	Complete	16331	2185853	2184100	-	856.4	441	https://v10-1.orthodb.org/?query=16159at5125	Pyridoxal phosphate-dependent transferase
16186at5125	Complete	16333	1953890	1955971	+	920.1	531	https://v10-1.orthodb.org/?query=16186at5125	Helicase, C-terminal
16230at5125	Complete	16341	3904331	3902681	-	903.7	439	https://v10-1.orthodb.org/?query=16230at5125	WD40 repeat
16243at5125	Complete	16346	496535	498181	+	781	409	https://v10-1.orthodb.org/?query=16243at5125	Metal-dependent hydrolase
16248at5125	Complete	16328	1232587	1230749	-	893.4	480	https://v10-1.orthodb.org/?query=16248at5125	Calcineurin-like phosphoesterase domain, ApaH type
16254at5125	Complete	16330	466793	464533	-	961.6	461	https://v10-1.orthodb.org/?query=16254at5125	Zinc finger, RanBP2-type
16267at5125	Complete	16333	4914883	4913384	-	938.3	433	https://v10-1.orthodb.org/?query=16267at5125	Histone deacetylase
16269at5125	Complete	16333	2392698	2394338	+	937.9	430	https://v10-1.orthodb.org/?query=16269at5125	Eukaryotic translation initiation factor 2 gamma subunit
16289at5125	Complete	16331	2755888	2758889	+	1034.9	559	https://v10-1.orthodb.org/?query=16289at5125	Tetratricopeptide repeat
16330at5125	Complete	16275	176545	178635	+	778.9	515	https://v10-1.orthodb.org/?query=16330at5125	tRNA(Ile)-lysidine synthase, N-terminal
16348at5125	Complete	16328	1403744	1401817	-	897.7	445	https://v10-1.orthodb.org/?query=16348at5125	O-acyltransferase
16349at5125	Complete	16333	2798156	2800026	+	807.4	490	https://v10-1.orthodb.org/?query=16349at5125	Retrograde regulation protein 2
16350at5125	Complete	16343	735913	738100	+	927.2	464	https://v10-1.orthodb.org/?query=16350at5125	Rab-GTPase-TBC domain
16359at5125	Complete	16341	3579755	3577702	-	757.7	450	https://v10-1.orthodb.org/?query=16359at5125	Helicase, C-terminal
16361at5125	Complete	16341	3527667	3529617	+	697.7	411	https://v10-1.orthodb.org/?query=16361at5125	WD40/YVTN repeat-like-containing domain superfamily
16393at5125	Complete	16338	417006	415232	-	914.4	459	https://v10-1.orthodb.org/?query=16393at5125	Major facilitator, sugar transporter-like
16406at5125	Complete	16338	794754	797356	+	832.1	588	https://v10-1.orthodb.org/?query=16406at5125	Topoisomerase ii-associated
16422at5125	Complete	16330	2389891	2391723	+	614.8	353	https://v10-1.orthodb.org/?query=16422at5125	Rhomboid-like protein
16430at5125	Complete	16330	738029	740244	+	914	470	https://v10-1.orthodb.org/?query=16430at5125	WD40-repeat-containing domain
16434at5125	Complete	16333	1895144	1892993	-	520	434	https://v10-1.orthodb.org/?query=16434at5125	E3 ubiquitin-protein ligase UBR1-like
16471at5125	Complete	16330	754626	756368	+	934.6	488	https://v10-1.orthodb.org/?query=16471at5125	WD40-repeat-containing domain
16481at5125	Complete	16333	1059586	1061709	+	1054.8	467	https://v10-1.orthodb.org/?query=16481at5125	Histone deacetylase
16482at5125	Complete	16330	1712201	1714132	+	804.9	442	https://v10-1.orthodb.org/?query=16482at5125	MFS transporter superfamily
16505at5125	Complete	16333	5502133	5500347	-	891	464	https://v10-1.orthodb.org/?query=16505at5125	Major facilitator, sugar transporter-like
16515at5125	Complete	16343	1155973	1154074	-	964	470	https://v10-1.orthodb.org/?query=16515at5125	UbiB domain
16538at5125	Complete	16333	5745770	5747374	+	640.5	399	https://v10-1.orthodb.org/?query=16538at5125	Alpha/Beta hydrolase fold
16543at5125	Complete	16333	2879426	2881587	+	669.3	418	https://v10-1.orthodb.org/?query=16543at5125	NTF2-like domain superfamily
16589at5125	Complete	16331	2912722	2914622	+	930.9	473	https://v10-1.orthodb.org/?query=16589at5125	PPM-type phosphatase domain
16616at5125	Complete	16333	2026876	2028602	+	855.2	435	https://v10-1.orthodb.org/?query=16616at5125	Succinate semialdehyde dehydrogenase
16623at5125	Complete	16275	10108	8476	+	781	400	https://v10-1.orthodb.org/?query=16623at5125	Clp ATPase, C-terminal
16640at5125	Complete	16341	2063850	2061833	-	784.7	519	https://v10-1.orthodb.org/?query=16640at5125	Armadillo-type fold
16641at5125	Complete	16346	733201	731229	-	873	517	https://v10-1.orthodb.org/?query=16641at5125	Nuclear envelope protein
16643at5125	Complete	16338	1267043	1264633	-	929.1	542	https://v10-1.orthodb.org/?query=16643at5125	Zinc finger, FYVE-related
16649at5125	Complete	16346	1628047	1626047	-	937.4	544	https://v10-1.orthodb.org/?query=16649at5125	Nucleolar complex-associated protein 3
16660at5125	Complete	16343	1703117	1700807	-	850.2	408	https://v10-1.orthodb.org/?query=16660at5125	Alpha-1,2-mannosyltransferase Kre5
16692at5125	Complete	16331	2607364	2609567	+	1028.2	563	https://v10-1.orthodb.org/?query=16692at5125	Kinesin motor domain
16694at5125	Complete	16333	4177298	4174868	-	778.7	455	https://v10-1.orthodb.org/?query=16694at5125	Endopolyphosphatase
16717at5125	Complete	16343	1183496	1181465	-	1087.9	530	https://v10-1.orthodb.org/?query=16717at5125	Tetratricopeptide repeat
16718at5125	Complete	16333	2253338	2255508	+	1020.9	491	https://v10-1.orthodb.org/?query=16718at5125	ATP-dependent RNA helicase DEAD-box, conserved site
16723at5125	Complete	16275	524571	520541	-	771.2	512	https://v10-1.orthodb.org/?query=16723at5125	Protein kinase domain
16738at5125	Complete	16333	4893877	4892138	-	627.1	315	https://v10-1.orthodb.org/?query=16738at5125	Diacylglycerol acyltransferase
16744at5125	Complete	16333	2747775	2746047	-	903.9	440	https://v10-1.orthodb.org/?query=16744at5125	Cytochrome P450
16750at5125	Complete	16343	2366820	2368676	+	823.8	459	https://v10-1.orthodb.org/?query=16750at5125	Membrane bound O-acyl transferase, MBOAT
16763at5125	Complete	16263	656972	658706	+	922.6	423	https://v10-1.orthodb.org/?query=16763at5125	Protein kinase domain
16764at5125	Complete	16333	5464968	5462964	-	883.9	453	https://v10-1.orthodb.org/?query=16764at5125	Sporulation protein RMD8
16783at5125	Complete	16338	2303553	2301978	-	716.7	394	https://v10-1.orthodb.org/?query=16783at5125	Bleomycin hydrolase
16794at5125	Complete	16333	3537010	3535036	-	841.4	466	https://v10-1.orthodb.org/?query=16794at5125	Major facilitator superfamily
16797at5125	Complete	16333	1214190	1216436	+	799.3	459	https://v10-1.orthodb.org/?query=16797at5125	Zinc finger, RING/FYVE/PHD-type
16825at5125	Complete	16333	3166952	3165272	-	834.4	406	https://v10-1.orthodb.org/?query=16825at5125	Ammonium transporter
16850at5125	Complete	16341	3611504	3614387	+	1010.4	709	https://v10-1.orthodb.org/?query=16850at5125	DnaJ domain
16864at5125	Complete	16338	1812858	1810366	-	870.2	419	https://v10-1.orthodb.org/?query=16864at5125	Protein kinase domain
16868at5125	Complete	16338	1798076	1799824	+	740.3	458	https://v10-1.orthodb.org/?query=16868at5125	Hexokinase
16879at5125	Complete	16324	99439	102027	-	1048.9	561	https://v10-1.orthodb.org/?query=16879at5125	DnaJ domain
16883at5125	Complete	16333	3650114	3652444	+	855.5	523	https://v10-1.orthodb.org/?query=16883at5125	Cell cycle inhibitor Nif1
16893at5125	Complete	16331	3639911	3641765	+	905.6	431	https://v10-1.orthodb.org/?query=16893at5125	ATP-citrate synthase, citrate-binding domain
16941at5125	Complete	16330	1096668	1094984	-	647.9	360	https://v10-1.orthodb.org/?query=16941at5125	Probable 1,3-beta-glucan synthase
16952at5125	Complete	16341	3125260	3122788	-	787.3	444	https://v10-1.orthodb.org/?query=16952at5125	Amidophosphoribosyltransferase
16977at5125	Complete	16341	607920	609431	+	819.9	406	https://v10-1.orthodb.org/?query=16977at5125	Xaa-pro dipeptidase app
16980at5125	Complete	16341	2352349	2350693	-	565.3	381	https://v10-1.orthodb.org/?query=16980at5125	Hexokinase
16988at5125	Complete	16346	410245	411970	+	764	424	https://v10-1.orthodb.org/?query=16988at5125	MPN domain
16999at5125	Complete	16341	695606	691190	-	696	345	https://v10-1.orthodb.org/?query=16999at5125	CNNM, transmembrane domain
17005at5125	Complete	16330	2477746	2470972	-	391.8	468	https://v10-1.orthodb.org/?query=17005at5125	C7YTT5_NECH7
17006at5125	Complete	16333	4440970	4443019	+	906.6	467	https://v10-1.orthodb.org/?query=17006at5125	Autophagy-related protein
17011at5125	Complete	16338	2004515	2002431	-	608.2	441	https://v10-1.orthodb.org/?query=17011at5125	Cyclin PHO80-like
17013at5125	Complete	16266	982264	979987	-	624.5	446	https://v10-1.orthodb.org/?query=17013at5125	C7ZA84_NECH7
17015at5125	Complete	16338	1160304	1157344	-	841.7	535	https://v10-1.orthodb.org/?query=17015at5125	Zinc finger, RanBP2-type
17042at5125	Complete	16331	4023183	4025102	+	907.4	488	https://v10-1.orthodb.org/?query=17042at5125	Leucine-rich repeat, cysteine-containing subtype
17057at5125	Complete	16324	397292	398847	+	880.8	444	https://v10-1.orthodb.org/?query=17057at5125	Delta(14)-sterol reductase
17082at5125	Complete	16341	508987	506732	-	859.3	468	https://v10-1.orthodb.org/?query=17082at5125	Major facilitator, sugar transporter-like
17084at5125	Complete	16328	1836313	1838179	+	819.2	473	https://v10-1.orthodb.org/?query=17084at5125	Aminoacyl-tRNA synthetase, class II
17087at5125	Complete	16338	1297890	1295637	-	904.7	488	https://v10-1.orthodb.org/?query=17087at5125	Mannan endo-1,6-alpha-mannosidase
17133at5125	Complete	16333	2738681	2740492	+	674.4	460	https://v10-1.orthodb.org/?query=17133at5125	C7YGV2_NECH7
17134at5125	Complete	16343	1305408	1303465	-	758.4	455	https://v10-1.orthodb.org/?query=17134at5125	Zinc finger, RING-type
17138at5125	Complete	16330	984242	981935	-	1114.3	547	https://v10-1.orthodb.org/?query=17138at5125	Kelch-type beta propeller
17151at5125	Complete	16333	1965912	1967471	+	740.9	403	https://v10-1.orthodb.org/?query=17151at5125	Probable UDP-N-acetylglucosamine pyrophosphorylase
17163at5125	Complete	16324	118733	116995	-	569.2	310	https://v10-1.orthodb.org/?query=17163at5125	Vacuolar Zn-iron permease
17187at5125	Complete	16333	5408200	5406023	-	629.5	469	https://v10-1.orthodb.org/?query=17187at5125	Pentatricopeptide repeat domain-containing protein
17191at5125	Complete	16343	2372108	2366636	-	273.1	364	https://v10-1.orthodb.org/?query=17191at5125	Serine-rich protein
17213at5125	Complete	16333	3972030	3969743	-	885.4	453	https://v10-1.orthodb.org/?query=17213at5125	ATP synthase subunit alpha
17255at5125	Complete	16330	538301	536488	-	1005.1	527	https://v10-1.orthodb.org/?query=17255at5125	RNA (C5-cytosine) methyltransferase
17265at5125	Complete	16340	35540	37513	+	806	466	https://v10-1.orthodb.org/?query=17265at5125	R3H domain
17273at5125	Complete	16333	1961862	1963347	+	778	401	https://v10-1.orthodb.org/?query=17273at5125	Actin family
17306at5125	Complete	16340	128217	129749	+	711.2	398	https://v10-1.orthodb.org/?query=17306at5125	Pentatricopeptide repeat
17318at5125	Complete	16330	2964731	2962333	-	905.7	508	https://v10-1.orthodb.org/?query=17318at5125	Protein kinase domain
17327at5125	Complete	16343	2119380	2117839	-	952.2	426	https://v10-1.orthodb.org/?query=17327at5125	Translation initiation factor 3 complex subunit L
17357at5125	Complete	16330	2544731	2542750	-	622	382	https://v10-1.orthodb.org/?query=17357at5125	Zn(2)-C6 fungal-type DNA-binding domain protein
17400at5125	Complete	16331	3086418	3088552	+	469.6	381	https://v10-1.orthodb.org/?query=17400at5125	High mobility group box domain
17409at5125	Complete	16331	2745793	2744143	-	864.4	415	https://v10-1.orthodb.org/?query=17409at5125	Serine hydroxymethyltransferase
17423at5125	Complete	16341	2343784	2341870	-	703.5	433	https://v10-1.orthodb.org/?query=17423at5125	Major facilitator superfamily
17466at5125	Complete	16330	200699	202439	+	902.4	459	https://v10-1.orthodb.org/?query=17466at5125	Six-hairpin glycosidase-like superfamily
17467at5125	Complete	16331	2676289	2670143	-	1079.3	505	https://v10-1.orthodb.org/?query=17467at5125	GroEL-like apical domain superfamily
17479at5125	Complete	16275	610794	612727	+	836.4	465	https://v10-1.orthodb.org/?query=17479at5125	Amidase signature (AS) superfamily
17530at5125	Complete	16346	784057	785725	+	768.4	423	https://v10-1.orthodb.org/?query=17530at5125	Amine oxidase
17589at5125	Complete	16343	1935321	1937826	+	887.8	566	https://v10-1.orthodb.org/?query=17589at5125	Transcriptional regulator Medusa
17590at5125	Complete	16330	2230705	2228151	-	516.6	421	https://v10-1.orthodb.org/?query=17590at5125	W7MAF7_GIBM7
17621at5125	Complete	16305	171799	170234	-	520.4	338	https://v10-1.orthodb.org/?query=17621at5125	RNA-binding domain superfamily
17636at5125	Complete	16338	2021049	2018572	-	870.1	524	https://v10-1.orthodb.org/?query=17636at5125	6-phosphogluconate dehydrogenase, domain 2
17653at5125	Complete	16328	1200827	1198596	-	765.5	378	https://v10-1.orthodb.org/?query=17653at5125	Ssh4-like, SPRY domain
17680at5125	Complete	16346	822275	823918	+	694.3	401	https://v10-1.orthodb.org/?query=17680at5125	Pseudouridine synthase I, TruA
17725at5125	Complete	16330	1166451	1167947	+	722.4	377	https://v10-1.orthodb.org/?query=17725at5125	3-hydroxyisobutyryl-CoA hydrolase, mitochondrial
17772at5125	Complete	16333	603921	605456	+	817.3	388	https://v10-1.orthodb.org/?query=17772at5125	Citrate synthase
17794at5125	Complete	16338	2281258	2278149	-	464.1	256	https://v10-1.orthodb.org/?query=17794at5125	Ribosomal protein L24E
17804at5125	Complete	16330	1992097	1990354	-	899.6	423	https://v10-1.orthodb.org/?query=17804at5125	Serine/threonine-protein phosphatase
17836at5125	Complete	16330	1384731	1382467	-	709.9	439	https://v10-1.orthodb.org/?query=17836at5125	Rab-GTPase-TBC domain
17848at5125	Complete	16331	1862626	1864227	+	798.3	443	https://v10-1.orthodb.org/?query=17848at5125	WD40-repeat-containing domain
17866at5125	Complete	16341	3439132	3436595	-	309.7	356	https://v10-1.orthodb.org/?query=17866at5125	W7MCH0_GIBM7
17871at5125	Complete	16346	381520	379944	-	678.7	393	https://v10-1.orthodb.org/?query=17871at5125	Protein of unknown function DUF1479
17873at5125	Complete	16275	338399	339919	+	822.2	378	https://v10-1.orthodb.org/?query=17873at5125	Histidine kinase/HSP90-like ATPase
17896at5125	Complete	16333	4219775	4214717	-	757.9	411	https://v10-1.orthodb.org/?query=17896at5125	Cation efflux protein
17898at5125	Complete	16333	5077453	5075195	-	792.4	395	https://v10-1.orthodb.org/?query=17898at5125	Nucleolar GTP-binding protein 2
17900at5125	Complete	16330	2720859	2722719	+	533.8	398	https://v10-1.orthodb.org/?query=17900at5125	Calcium channel subunit Mid1
17903at5125	Complete	16341	1565635	1567704	+	769	468	https://v10-1.orthodb.org/?query=17903at5125	Ankyrin repeat-containing domain
17951at5125	Complete	16338	2409683	2407764	-	925.8	466	https://v10-1.orthodb.org/?query=17951at5125	Hexokinase
17955at5125	Complete	16331	1913903	1915850	+	667.4	411	https://v10-1.orthodb.org/?query=17955at5125	Zinc finger, CCCH-type
17956at5125	Complete	16338	1954222	1952391	-	903.6	481	https://v10-1.orthodb.org/?query=17956at5125	Heat shock 70 kd protein cognate 1
17957at5125	Complete	16343	2274133	2276064	+	911.2	447	https://v10-1.orthodb.org/?query=17957at5125	FACT complex subunit POB3
17976at5125	Complete	16331	424009	425545	+	797.4	394	https://v10-1.orthodb.org/?query=17976at5125	RmlC-like cupin domain superfamily
18032at5125	Complete	16333	4047448	4049054	+	848.8	426	https://v10-1.orthodb.org/?query=18032at5125	Phenylalanyl-tRNA synthetase alpha chain
18041at5125	Complete	16275	140461	142282	+	964.8	451	https://v10-1.orthodb.org/?query=18041at5125	RNA helicase
18065at5125	Complete	16333	3034149	3035866	+	738	428	https://v10-1.orthodb.org/?query=18065at5125	Cwf19-like, C-terminal domain-1
18072at5125	Complete	16333	1089071	1090986	+	962.2	500	https://v10-1.orthodb.org/?query=18072at5125	Tetratricopeptide repeat
18074at5125	Complete	16343	1624939	1627028	+	714.8	432	https://v10-1.orthodb.org/?query=18074at5125	Cyclin PHO80-like
18078at5125	Complete	16346	925941	928238	+	919.4	515	https://v10-1.orthodb.org/?query=18078at5125	Zn(2)-C6 fungal-type DNA-binding domain
18111at5125	Complete	16343	1487940	1489745	+	835.1	432	https://v10-1.orthodb.org/?query=18111at5125	General amino acid permease AGP3
18121at5125	Complete	16333	3612919	3614787	+	1019	527	https://v10-1.orthodb.org/?query=18121at5125	Ubiquitin specific protease, conserved site
18123at5125	Complete	16333	2953911	2951917	-	909	497	https://v10-1.orthodb.org/?query=18123at5125	Oxoglutarate/iron-dependent dioxygenase
18141at5125	Complete	16333	1146235	1144730	-	818.5	402	https://v10-1.orthodb.org/?query=18141at5125	Aminoacyl-tRNA synthetase, class II
18162at5125	Complete	16330	1341359	1339237	-	1010	535	https://v10-1.orthodb.org/?query=18162at5125	Zn(2)-C6 fungal-type DNA-binding domain
18175at5125	Complete	16328	2125295	2123617	-	785.6	432	https://v10-1.orthodb.org/?query=18175at5125	Major facilitator superfamily
18192at5125	Complete	16266	496227	494659	-	720.1	434	https://v10-1.orthodb.org/?query=18192at5125	Histone acetyltransferase
18196at5125	Complete	16333	2338910	2337153	-	528.6	367	https://v10-1.orthodb.org/?query=18196at5125	tRNA (guanine-N(7)-)-methyltransferase non-catalytic subunit
18224at5125	Complete	16338	853180	855261	+	643.7	482	https://v10-1.orthodb.org/?query=18224at5125	Armadillo-type fold
18259at5125	Complete	16324	450037	448114	-	899.1	445	https://v10-1.orthodb.org/?query=18259at5125	Pseudouridine synthase I, TruA
18283at5125	Complete	16330	2039794	2041250	+	674.8	386	https://v10-1.orthodb.org/?query=18283at5125	Queuine tRNA-ribosyltransferase accessory subunit 2
18304at5125	Complete	16266	705075	702997	-	684.5	428	https://v10-1.orthodb.org/?query=18304at5125	FAD/NAD(P)-binding domain superfamily
18321at5125	Complete	16328	2422978	2421063	-	689.6	390	https://v10-1.orthodb.org/?query=18321at5125	Zinc finger C2H2-type
18324at5125	Complete	16331	4153631	4151709	-	1060.5	640	https://v10-1.orthodb.org/?query=18324at5125	Oxidoreductase, short chain dehydrogenase/reductase family
18356at5125	Complete	16331	2718060	2719877	+	799	460	https://v10-1.orthodb.org/?query=18356at5125	Regulator of chromosome condensation 1/beta-lactamase-inhibitor protein II
18357at5125	Complete	16341	1724056	1726101	+	843	570	https://v10-1.orthodb.org/?query=18357at5125	Transglutaminase-like
18365at5125	Complete	16333	1667670	1670033	+	761.8	459	https://v10-1.orthodb.org/?query=18365at5125	Winged helix-like DNA-binding domain superfamily
18412at5125	Complete	16333	3803181	3801425	-	679.2	464	https://v10-1.orthodb.org/?query=18412at5125	Ferric reductase, NAD binding domain
18417at5125	Complete	16330	888155	890259	+	685.8	455	https://v10-1.orthodb.org/?query=18417at5125	Zn(2)-C6 fungal-type DNA-binding domain
18418at5125	Complete	16341	3034813	3036743	+	764.3	393	https://v10-1.orthodb.org/?query=18418at5125	Magnesium transporter NIPA
18437at5125	Complete	16333	3261952	3259631	-	854.4	425	https://v10-1.orthodb.org/?query=18437at5125	Hexokinase
18478at5125	Complete	16343	2480609	2482147	+	835.8	398	https://v10-1.orthodb.org/?query=18478at5125	Pseudouridine synthase
18485at5125	Complete	16331	2985342	2983773	-	629.2	374	https://v10-1.orthodb.org/?query=18485at5125	tRNA modification GTPase MnmE
18498at5125	Complete	16333	2910538	2912317	+	730.4	445	https://v10-1.orthodb.org/?query=18498at5125	Asparagine synthase
18500at5125	Complete	16330	488747	487128	-	956	458	https://v10-1.orthodb.org/?query=18500at5125	Zinc finger, RING/FYVE/PHD-type
18552at5125	Complete	16333	1338736	1336170	-	969	565	https://v10-1.orthodb.org/?query=18552at5125	Sodium/calcium exchanger membrane region
18615at5125	Complete	16343	290632	289029	-	769.7	405	https://v10-1.orthodb.org/?query=18615at5125	ATP-dependent RNA helicase DBP5
18617at5125	Complete	16331	3413492	3411819	-	355.4	211	https://v10-1.orthodb.org/?query=18617at5125	Trimethyllysine dioxygenase
18627at5125	Complete	16333	5100806	5098990	-	761.7	412	https://v10-1.orthodb.org/?query=18627at5125	Kynurenine 3-monooxygenase
18633at5125	Complete	16266	528199	529980	+	628.5	387	https://v10-1.orthodb.org/?query=18633at5125	Clock controlled protein
18648at5125	Complete	16331	2883247	2885448	+	996	501	https://v10-1.orthodb.org/?query=18648at5125	RNA (C5-cytosine) methyltransferase
18673at5125	Complete	16263	1063454	1061082	-	697.1	395	https://v10-1.orthodb.org/?query=18673at5125	Urea transporter
18685at5125	Complete	16263	629721	631598	+	607.5	325	https://v10-1.orthodb.org/?query=18685at5125	Zinc finger C2H2-type
18686at5125	Complete	16333	1353349	1351382	-	1050.4	538	https://v10-1.orthodb.org/?query=18686at5125	Pescadillo
18697at5125	Complete	16331	3163003	3160809	-	863.7	410	https://v10-1.orthodb.org/?query=18697at5125	Pyridoxal phosphate-dependent transferase
18708at5125	Complete	16266	619351	620859	+	723	389	https://v10-1.orthodb.org/?query=18708at5125	S-adenosylmethionine decarboxylase
18723at5125	Complete	16328	980668	982332	+	710.8	393	https://v10-1.orthodb.org/?query=18723at5125	Zinc carboxypeptidase
18744at5125	Complete	16341	1298425	1300728	+	666.7	547	https://v10-1.orthodb.org/?query=18744at5125	Proteinrelated to glucan 1, 4-alpha-glucosidase
18746at5125	Complete	16330	1250384	1252729	+	801.4	488	https://v10-1.orthodb.org/?query=18746at5125	Exonuclease 1
18764at5125	Complete	16333	5105547	5107199	+	903.1	455	https://v10-1.orthodb.org/?query=18764at5125	WD40-repeat-containing domain
18765at5125	Complete	16333	2620785	2618330	-	590.5	368	https://v10-1.orthodb.org/?query=18765at5125	Sucrose transport protein
18768at5125	Complete	16333	3635548	3637315	+	800.4	446	https://v10-1.orthodb.org/?query=18768at5125	CCAAT-binding factor
18782at5125	Complete	16305	54287	57040	+	973.2	616	https://v10-1.orthodb.org/?query=18782at5125	Small nucleolar ribonucleoprotein complex subunit Utp14
18818at5125	Complete	16330	2457957	2455980	-	695.6	429	https://v10-1.orthodb.org/?query=18818at5125	NDT80 DNA-binding domain
18822at5125	Complete	16266	490435	492615	+	485.7	433	https://v10-1.orthodb.org/?query=18822at5125	Amidase
18825at5125	Complete	16333	2161368	2159391	-	749.6	456	https://v10-1.orthodb.org/?query=18825at5125	Transcription initiation factor TFIID component TAF4
18831at5125	Complete	16343	2430453	2427811	-	635.4	381	https://v10-1.orthodb.org/?query=18831at5125	SUN domain
18849at5125	Complete	16338	1792222	1793971	+	688.3	392	https://v10-1.orthodb.org/?query=18849at5125	NDT80 DNA-binding domain
18855at5125	Complete	16330	709388	707364	-	731.4	373	https://v10-1.orthodb.org/?query=18855at5125	Mitochondrial distribution and morphology protein 34
18868at5125	Complete	16275	127641	126180	-	577.7	344	https://v10-1.orthodb.org/?query=18868at5125	Aspartic peptidase A1 family
18880at5125	Complete	16331	3931298	3933045	+	834.8	435	https://v10-1.orthodb.org/?query=18880at5125	Major facilitator superfamily
18894at5125	Complete	16328	2601527	2604006	+	880.9	400	https://v10-1.orthodb.org/?query=18894at5125	ATP-dependent RNA helicase dbp-2
18902at5125	Complete	16328	687205	685415	-	903.6	450	https://v10-1.orthodb.org/?query=18902at5125	GPI transamidase component GPI16
18921at5125	Complete	16341	1006046	1004224	-	775.6	421	https://v10-1.orthodb.org/?query=18921at5125	Glycylpeptide N-tetradecanoyltransferase
18940at5125	Complete	16331	3608637	3607111	-	813.4	384	https://v10-1.orthodb.org/?query=18940at5125	Acyl-CoA dehydrogenase/oxidase, N-terminal
18941at5125	Complete	16330	2789476	2791160	+	755.1	368	https://v10-1.orthodb.org/?query=18941at5125	D-isomer specific 2-hydroxyacid dehydrogenase, NAD-binding domain
18968at5125	Complete	16341	1767651	1769551	+	815.3	461	https://v10-1.orthodb.org/?query=18968at5125	Major facilitator superfamily
18973at5125	Complete	16346	749873	747961	-	837.1	429	https://v10-1.orthodb.org/?query=18973at5125	Threonine aspartase 1
18978at5125	Complete	16343	2518033	2519919	+	930.7	492	https://v10-1.orthodb.org/?query=18978at5125	ATP-dependent RNA helicase DBP3
18986at5125	Complete	16333	2663404	2665964	+	799.9	498	https://v10-1.orthodb.org/?query=18986at5125	Arrestin, C-terminal
19034at5125	Complete	16324	418059	416503	-	792.9	412	https://v10-1.orthodb.org/?query=19034at5125	LPPG:FO 2-phospho-L-lactate transferase CofD/UPF0052
19054at5125	Complete	16330	624570	622868	-	777.1	392	https://v10-1.orthodb.org/?query=19054at5125	Sporulation protein RMD1
19057at5125	Complete	16333	5708445	5710266	+	811.7	428	https://v10-1.orthodb.org/?query=19057at5125	Putative eukaryotic translation initiation factor EIF-2B subunit 3
19079at5125	Complete	16263	591677	588316	-	657.4	373	https://v10-1.orthodb.org/?query=19079at5125	Glycoside hydrolase family 17
19088at5125	Complete	16333	5520758	5522567	+	708.9	383	https://v10-1.orthodb.org/?query=19088at5125	Proteasome component (PCI) domain
19090at5125	Complete	16341	3487776	3489761	+	847.6	413	https://v10-1.orthodb.org/?query=19090at5125	Rab GDP dissociation inhibitor
19128at5125	Complete	16328	1629762	1631311	+	728.5	381	https://v10-1.orthodb.org/?query=19128at5125	Ammonium transporter
19159at5125	Complete	16324	74152	76091	+	550.3	318	https://v10-1.orthodb.org/?query=19159at5125	Protein of unknown function DUF4451
19176at5125	Complete	16333	1598649	1600238	+	785.9	405	https://v10-1.orthodb.org/?query=19176at5125	ATP-dependent DNA helicase
19182at5125	Complete	16330	876406	874700	-	772.6	437	https://v10-1.orthodb.org/?query=19182at5125	Glutathione synthase
19240at5125	Complete	16341	1656462	1654752	-	742.1	419	https://v10-1.orthodb.org/?query=19240at5125	SPRY domain
19245at5125	Complete	16330	904434	906308	+	666.7	396	https://v10-1.orthodb.org/?query=19245at5125	Ubiquitin carboxyl-terminal hydrolase 19
19258at5125	Complete	16333	3780592	3778155	-	441.2	301	https://v10-1.orthodb.org/?query=19258at5125	Probable Polynucleotide 5'-hydroxyl-kinase GRC3
19268at5125	Complete	16341	1046515	1044967	-	808.1	400	https://v10-1.orthodb.org/?query=19268at5125	Squalene/phytoene synthase
19301at5125	Complete	16263	681460	679739	-	559.2	378	https://v10-1.orthodb.org/?query=19301at5125	WD40 repeat
19318at5125	Complete	16338	2225712	2229338	+	517.4	428	https://v10-1.orthodb.org/?query=19318at5125	Zinc finger, CCCH-type
19357at5125	Complete	16343	929884	928442	-	680.2	383	https://v10-1.orthodb.org/?query=19357at5125	WD40-repeat-containing domain
19388at5125	Complete	16331	3036341	3038204	+	630.8	404	https://v10-1.orthodb.org/?query=19388at5125	Prenylcysteine oxidase
19425at5125	Complete	16343	977819	979693	+	757.3	422	https://v10-1.orthodb.org/?query=19425at5125	SWR1-complex protein 4
19436at5125	Complete	16343	973968	975453	+	758.3	354	https://v10-1.orthodb.org/?query=19436at5125	Protein kinase domain
19452at5125	Complete	16341	3323749	3325251	+	674.7	397	https://v10-1.orthodb.org/?query=19452at5125	Squalene epoxidase
19464at5125	Complete	16330	772523	770716	-	655.2	379	https://v10-1.orthodb.org/?query=19464at5125	Peptidoglycan binding domain containing protein
19476at5125	Complete	16346	2088388	2090517	+	797	433	https://v10-1.orthodb.org/?query=19476at5125	Partial AB-hydrolase lipase domain
19477at5125	Complete	16324	561419	559363	-	948.3	494	https://v10-1.orthodb.org/?query=19477at5125	Chitin synthase
19485at5125	Complete	16341	1009263	1011558	+	829.3	470	https://v10-1.orthodb.org/?query=19485at5125	SWR1-complex protein 3
19507at5125	Complete	16333	1554915	1556626	+	897	389	https://v10-1.orthodb.org/?query=19507at5125	Tubulin
19519at5125	Complete	16344	921608	919795	-	836.1	428	https://v10-1.orthodb.org/?query=19519at5125	Amino acid permease, conserved site
19566at5125	Complete	16330	2209918	2211930	+	863.1	452	https://v10-1.orthodb.org/?query=19566at5125	6-phosphofructo-2-kinase
19575at5125	Complete	16333	3220782	3222680	+	609.8	386	https://v10-1.orthodb.org/?query=19575at5125	Basic-leucine zipper (BZIP) transcription factor
19584at5125	Complete	16333	5888791	5891490	+	687.3	504	https://v10-1.orthodb.org/?query=19584at5125	MutL, C-terminal, dimerisation
19601at5125	Complete	16324	611321	612972	+	778.9	418	https://v10-1.orthodb.org/?query=19601at5125	Flavin-binding monooxygenase-like protein
19604at5125	Complete	16333	546132	544477	-	771.7	428	https://v10-1.orthodb.org/?query=19604at5125	Peptidase S8 propeptide/proteinase inhibitor I9
19615at5125	Complete	16331	3461966	3463850	+	896.9	498	https://v10-1.orthodb.org/?query=19615at5125	Putative blood-brain barrier large neutral amino acid transporter
19618at5125	Complete	16338	2048716	2045750	-	811.2	426	https://v10-1.orthodb.org/?query=19618at5125	Chitin synthase activator (Chs3)
19629at5125	Complete	16333	1989062	1987410	-	858.8	418	https://v10-1.orthodb.org/?query=19629at5125	Mitochondrial processing peptidase beta subunit
19631at5125	Complete	16266	442399	440771	-	922.9	419	https://v10-1.orthodb.org/?query=19631at5125	SecY/SEC61-alpha family
19641at5125	Complete	16343	144027	145673	+	916.1	407	https://v10-1.orthodb.org/?query=19641at5125	Pyridoxal phosphate-dependent transferase
19651at5125	Complete	16333	4660523	4658730	-	861.1	456	https://v10-1.orthodb.org/?query=19651at5125	Pyridoxal phosphate-dependent transferase
19665at5125	Complete	16330	927311	929686	+	630.4	357	https://v10-1.orthodb.org/?query=19665at5125	Rho GTPase activation protein
19669at5125	Complete	16341	3183613	3181195	-	877.6	481	https://v10-1.orthodb.org/?query=19669at5125	Ion transport
19682at5125	Complete	16338	1647777	1646276	-	814	421	https://v10-1.orthodb.org/?query=19682at5125	Pyridoxal phosphate-dependent transferase
19720at5125	Complete	16333	2414368	2415904	+	381.1	293	https://v10-1.orthodb.org/?query=19720at5125	V-type C subunit family protein
19727at5125	Complete	16324	12422	10887	-	769.9	404	https://v10-1.orthodb.org/?query=19727at5125	Peptidase M18
19740at5125	Complete	16338	792206	790471	-	765.4	431	https://v10-1.orthodb.org/?query=19740at5125	Outer membrane protein
19741at5125	Complete	16330	669248	670936	+	805.4	413	https://v10-1.orthodb.org/?query=19741at5125	Protein kinase-like domain superfamily
19755at5125	Complete	16333	3237213	3235291	-	859.9	502	https://v10-1.orthodb.org/?query=19755at5125	ScpA-like, C-terminal
19756at5125	Complete	16333	1164126	1166151	+	911.4	505	https://v10-1.orthodb.org/?query=19756at5125	Histone acetyltransferases subunit 3
19801at5125	Complete	16338	500824	498582	-	871.5	487	https://v10-1.orthodb.org/?query=19801at5125	Polymerase, nucleotidyl transferase domain
19837at5125	Complete	16328	658091	659695	+	627.9	399	https://v10-1.orthodb.org/?query=19837at5125	Extracelular serine carboxypeptidase
19869at5125	Complete	16333	3263413	3265008	+	763	424	https://v10-1.orthodb.org/?query=19869at5125	Dolichyl-diphosphooligosaccharide--protein glycosyltransferase subunit 1
19874at5125	Complete	16330	892194	890442	-	739.5	440	https://v10-1.orthodb.org/?query=19874at5125	Thiamine phosphate synthase
19896at5125	Complete	16333	3626739	3628252	+	908.7	388	https://v10-1.orthodb.org/?query=19896at5125	NADH-quinone oxidoreductase, subunit D
19905at5125	Complete	16331	2373507	2371638	-	869.3	427	https://v10-1.orthodb.org/?query=19905at5125	Dihydrolipoyl dehydrogenase
19912at5125	Complete	16343	1019436	1021049	+	726.3	400	https://v10-1.orthodb.org/?query=19912at5125	Acyltransferase 3
19924at5125	Complete	16341	1883668	1885184	+	730.9	354	https://v10-1.orthodb.org/?query=19924at5125	ATPase, AFG1-like
19928at5125	Complete	16333	530922	532722	+	753.2	418	https://v10-1.orthodb.org/?query=19928at5125	Major facilitator superfamily
19930at5125	Complete	16341	1650633	1648698	-	591.1	384	https://v10-1.orthodb.org/?query=19930at5125	Cryptic loci regulator 2
19931at5125	Complete	16343	447458	449563	+	482.5	378	https://v10-1.orthodb.org/?query=19931at5125	TACC protein, fungi
19939at5125	Complete	16333	2319944	2318455	-	782.8	416	https://v10-1.orthodb.org/?query=19939at5125	WD40-repeat-containing domain
19964at5125	Complete	16345	385795	387478	+	839.2	445	https://v10-1.orthodb.org/?query=19964at5125	Major facilitator, sugar transporter-like
19968at5125	Complete	16333	4247086	4245390	-	532.7	373	https://v10-1.orthodb.org/?query=19968at5125	SET domain
19971at5125	Complete	16331	3921636	3923365	+	830.8	461	https://v10-1.orthodb.org/?query=19971at5125	Platelet-activating factor acetylhydrolase, eucaryote
19980at5125	Complete	16338	2098673	2100690	+	800.1	422	https://v10-1.orthodb.org/?query=19980at5125	Protein kinase domain
20000at5125	Complete	16341	925672	927244	+	788.9	424	https://v10-1.orthodb.org/?query=20000at5125	THIF-type NAD/FAD binding fold
20014at5125	Complete	16343	97242	98948	+	520.7	382	https://v10-1.orthodb.org/?query=20014at5125	C7YRZ2_NECH7
20019at5125	Complete	16333	2587040	2588886	+	554	425	https://v10-1.orthodb.org/?query=20019at5125	WD40/YVTN repeat-like-containing domain superfamily
20021at5125	Complete	16333	5063825	5065645	+	888	496	https://v10-1.orthodb.org/?query=20021at5125	Amino acid transporter
20045at5125	Complete	16331	3863893	3862376	-	745	414	https://v10-1.orthodb.org/?query=20045at5125	tRNA (1-methyladenosine) methyltransferase catalytic subunit Gcd14
20048at5125	Complete	16341	2619337	2617808	-	880.2	453	https://v10-1.orthodb.org/?query=20048at5125	Aldehyde dehydrogenase, glutamic acid active site
20053at5125	Complete	16333	3066898	3068668	+	995.4	465	https://v10-1.orthodb.org/?query=20053at5125	T-complex protein 1 subunit delta
20064at5125	Complete	16333	3280173	3282019	+	918.1	462	https://v10-1.orthodb.org/?query=20064at5125	Calreticulin/calnexin
20075at5125	Complete	16338	1406143	1408679	+	733.1	596	https://v10-1.orthodb.org/?query=20075at5125	EGF-like, conserved site
20076at5125	Complete	16346	1547284	1544825	-	805.6	452	https://v10-1.orthodb.org/?query=20076at5125	Phosphatidylcholine-sterol O-acyltransferase-like protein
20079at5125	Complete	16333	851798	853200	+	750.7	343	https://v10-1.orthodb.org/?query=20079at5125	Transglutaminase-like
20082at5125	Complete	16333	843785	842305	-	793.9	413	https://v10-1.orthodb.org/?query=20082at5125	Nicotinate phosphoribosyltransferase
20105at5125	Complete	16324	125304	127012	+	840.9	424	https://v10-1.orthodb.org/?query=20105at5125	O-acyltransferase
20107at5125	Complete	16341	4179723	4173775	-	985	486	https://v10-1.orthodb.org/?query=20107at5125	GroEL-like apical domain superfamily
20117at5125	Complete	16341	3089849	3087432	-	488.1	442	https://v10-1.orthodb.org/?query=20117at5125	C7Z6R1_NECH7
20120at5125	Complete	16330	458649	460271	+	741.1	365	https://v10-1.orthodb.org/?query=20120at5125	WD40-repeat-containing domain
20134at5125	Complete	16338	1320409	1321907	+	766.2	391	https://v10-1.orthodb.org/?query=20134at5125	Glucan 1,3-beta-glucosidase
20140at5125	Complete	16341	1236442	1238138	+	871.1	425	https://v10-1.orthodb.org/?query=20140at5125	Alcohol dehydrogenase, iron-type/glycerol dehydrogenase GldA
20143at5125	Complete	16343	1264071	1265778	+	728.8	369	https://v10-1.orthodb.org/?query=20143at5125	Protein kinase domain
20162at5125	Complete	16341	2927190	2925955	-	497.4	344	https://v10-1.orthodb.org/?query=20162at5125	NDT80 DNA-binding domain
20180at5125	Complete	16341	1910514	1912014	+	755.7	397	https://v10-1.orthodb.org/?query=20180at5125	Chitobiosyldiphosphodolichol beta-mannosyltransferase ALG1-like
20193at5125	Complete	16333	2037245	2035533	-	826	391	https://v10-1.orthodb.org/?query=20193at5125	Serine/threonine-protein phosphatase
20216at5125	Complete	16333	5188628	5186914	-	912	416	https://v10-1.orthodb.org/?query=20216at5125	Citrate synthase
20228at5125	Complete	16330	1358696	1360271	+	746	413	https://v10-1.orthodb.org/?query=20228at5125	Alpha/Beta hydrolase fold
20250at5125	Complete	16330	445767	447518	+	815.1	442	https://v10-1.orthodb.org/?query=20250at5125	WD40-repeat-containing domain
20279at5125	Complete	16331	2767735	2769561	+	774.4	449	https://v10-1.orthodb.org/?query=20279at5125	DNA polymerase, Y-family, little finger domain
20282at5125	Complete	16275	263596	259504	-	815.1	436	https://v10-1.orthodb.org/?query=20282at5125	AAA+ ATPase domain
20287at5125	Complete	16338	1100728	1102798	+	829.6	440	https://v10-1.orthodb.org/?query=20287at5125	Helicase, C-terminal
20289at5125	Complete	16346	2229245	2226869	-	914.1	561	https://v10-1.orthodb.org/?query=20289at5125	Spindle pole body component
20302at5125	Complete	16331	3082914	3084496	+	786.5	375	https://v10-1.orthodb.org/?query=20302at5125	RuvB-like helicase
20304at5125	Complete	16305	153878	155645	+	744.2	365	https://v10-1.orthodb.org/?query=20304at5125	Translation elongation factor EFTu/EF1A, C-terminal
20349at5125	Complete	16341	1783017	1781100	-	920.7	447	https://v10-1.orthodb.org/?query=20349at5125	Vacuolar protein sorting-associated protein 17
20351at5125	Complete	16331	2555811	2553698	-	1008.8	536	https://v10-1.orthodb.org/?query=20351at5125	GAT domain
20402at5125	Complete	16333	2544169	2546149	+	757.9	438	https://v10-1.orthodb.org/?query=20402at5125	Protein LCHN/Anr2
20406at5125	Complete	16333	4868760	4866548	-	724	430	https://v10-1.orthodb.org/?query=20406at5125	Zinc finger C2H2 superfamily
20429at5125	Complete	16338	431127	429768	-	434.2	269	https://v10-1.orthodb.org/?query=20429at5125	Leucine-rich repeat domain superfamily
20447at5125	Complete	16338	1375697	1373217	-	598.4	403	https://v10-1.orthodb.org/?query=20447at5125	Zinc finger, PHD-type
20462at5125	Complete	16343	2287358	2284917	-	626.3	608	https://v10-1.orthodb.org/?query=20462at5125	CRIB domain
20486at5125	Complete	16338	523461	521622	-	583.9	362	https://v10-1.orthodb.org/?query=20486at5125	Regulator of chromosome condensation 1/beta-lactamase-inhibitor protein II
20488at5125	Complete	16333	3915616	3917109	+	941.9	447	https://v10-1.orthodb.org/?query=20488at5125	Hemolysin-III family protein
20495at5125	Complete	16266	983790	985470	+	810.3	470	https://v10-1.orthodb.org/?query=20495at5125	Rieske
20503at5125	Complete	16333	4710843	4708939	-	905.4	484	https://v10-1.orthodb.org/?query=20503at5125	Pre-mRNA splicing factor
20506at5125	Complete	16333	2213356	2211281	-	850.2	497	https://v10-1.orthodb.org/?query=20506at5125	Proliferating cell nuclear antigen
20544at5125	Complete	16331	3661136	3663114	+	915.7	456	https://v10-1.orthodb.org/?query=20544at5125	Phosphatidic acid phosphatase type 2/haloperoxidase
20554at5125	Complete	16346	801969	800002	-	759	538	https://v10-1.orthodb.org/?query=20554at5125	C7Z0X7_NECH7
20556at5125	Complete	16330	2130062	2128130	-	914.1	516	https://v10-1.orthodb.org/?query=20556at5125	F-box domain
20558at5125	Complete	16341	1901212	1903475	+	792.9	519	https://v10-1.orthodb.org/?query=20558at5125	Histidine phosphatase superfamily
20576at5125	Complete	16333	1290769	1292365	+	678.9	385	https://v10-1.orthodb.org/?query=20576at5125	Uncharacterised protein family UPF0183
20592at5125	Complete	16341	2994377	2992491	-	792	441	https://v10-1.orthodb.org/?query=20592at5125	C2 domain
20611at5125	Complete	16275	359680	361050	+	545.8	356	https://v10-1.orthodb.org/?query=20611at5125	SET domain
20614at5125	Complete	16333	3468795	3467374	-	574.2	362	https://v10-1.orthodb.org/?query=20614at5125	Phosphatidylinositol-specific phospholipase C, X domain
20628at5125	Complete	16330	2712519	2710617	-	717.6	420	https://v10-1.orthodb.org/?query=20628at5125	Aspartate kinase
20648at5125	Complete	16330	2256872	2258925	+	918.6	507	https://v10-1.orthodb.org/?query=20648at5125	Ino80 subunit 1
20652at5125	Complete	16330	2808192	2805788	-	993.5	763	https://v10-1.orthodb.org/?query=20652at5125	Wings apart-like protein
20658at5125	Complete	16263	976348	978022	+	645.9	360	https://v10-1.orthodb.org/?query=20658at5125	IMP-specific 5'-nucleotidase 1
20678at5125	Complete	16328	1270688	1272337	+	824.5	414	https://v10-1.orthodb.org/?query=20678at5125	DNA primase large subunit
20682at5125	Complete	16346	1411708	1413653	+	744	402	https://v10-1.orthodb.org/?query=20682at5125	Lung seven transmembrane receptor domain-containing protein
20687at5125	Complete	16333	3039229	3037355	-	642.2	408	https://v10-1.orthodb.org/?query=20687at5125	Rhodanese-like domain
20689at5125	Complete	16338	1516825	1512352	-	752.6	414	https://v10-1.orthodb.org/?query=20689at5125	Beta-lactamase-type transpeptidase fold domain-containing protein
20692at5125	Complete	16341	2856503	2858464	+	959.8	408	https://v10-1.orthodb.org/?query=20692at5125	Septin
20696at5125	Complete	16328	1257908	1255643	-	917.2	508	https://v10-1.orthodb.org/?query=20696at5125	Protein kinase domain
20698at5125	Complete	16346	2055351	2057990	+	585.1	463	https://v10-1.orthodb.org/?query=20698at5125	Cytochrome b561/ferric reductase transmembrane
20719at5125	Complete	16333	1847056	1845429	-	768.7	392	https://v10-1.orthodb.org/?query=20719at5125	Protein arginine methyltransferase NDUFAF7
20732at5125	Complete	16338	930557	932524	+	830.2	474	https://v10-1.orthodb.org/?query=20732at5125	Peroxin/Ferlin domain
20736at5125	Complete	16343	244484	242064	-	615.1	450	https://v10-1.orthodb.org/?query=20736at5125	UBA-like superfamily
20740at5125	Complete	16341	3382485	3380080	-	924.9	605	https://v10-1.orthodb.org/?query=20740at5125	Protein FAM214/SPAC3H8.04, C-terminal
20762at5125	Complete	16333	4965937	4967704	+	880.4	400	https://v10-1.orthodb.org/?query=20762at5125	Protein phosphatase PP2A regulatory subunit B
20763at5125	Complete	16346	2032692	2031220	-	673.8	367	https://v10-1.orthodb.org/?query=20763at5125	WD40/YVTN repeat-like-containing domain superfamily
20781at5125	Complete	16338	2200163	2201994	+	884.2	421	https://v10-1.orthodb.org/?query=20781at5125	Fumarate hydratase
20791at5125	Complete	16333	4817059	4818699	+	797.6	442	https://v10-1.orthodb.org/?query=20791at5125	F-box domain
20795at5125	Complete	16341	3175450	3177444	+	655.2	402	https://v10-1.orthodb.org/?query=20795at5125	SH3 domain
20798at5125	Complete	16346	576217	574206	-	882	483	https://v10-1.orthodb.org/?query=20798at5125	Nop domain
20805at5125	Complete	16346	609741	611702	+	989.4	537	https://v10-1.orthodb.org/?query=20805at5125	RNA helicase
20806at5125	Complete	16341	520245	518085	-	546.6	356	https://v10-1.orthodb.org/?query=20806at5125	Transcription factor, MADS-box
20807at5125	Complete	16346	682868	685129	+	821.8	517	https://v10-1.orthodb.org/?query=20807at5125	Ribosome biogenesis ATPase RIX7
20814at5125	Complete	16333	2922266	2920544	-	769.8	370	https://v10-1.orthodb.org/?query=20814at5125	CoA-transferase family III
20836at5125	Complete	16344	1026834	1028569	+	905.8	458	https://v10-1.orthodb.org/?query=20836at5125	Major facilitator superfamily
20847at5125	Complete	16341	2686629	2684232	-	935.3	532	https://v10-1.orthodb.org/?query=20847at5125	ATP-dependent RNA helicase DEAD-box, conserved site
20923at5125	Complete	16343	1498167	1499948	+	688.7	383	https://v10-1.orthodb.org/?query=20923at5125	Sialidase
20942at5125	Complete	16331	3194822	3196283	+	835.6	422	https://v10-1.orthodb.org/?query=20942at5125	Glutathione reductase
20946at5125	Complete	16341	2990510	2988949	-	584.9	317	https://v10-1.orthodb.org/?query=20946at5125	GPCR, family 2-like
20952at5125	Complete	16346	1526903	1531795	+	832	416	https://v10-1.orthodb.org/?query=20952at5125	Coatomer subunit delta
20985at5125	Complete	16344	1059651	1061695	+	889.3	485	https://v10-1.orthodb.org/?query=20985at5125	CCR4-NOT complex subunit 2/3/5, N-terminal domain superfamily
21010at5125	Complete	16333	4003144	4001546	-	363.5	360	https://v10-1.orthodb.org/?query=21010at5125	C7YKN7_NECH7
21030at5125	Complete	16343	1331905	1333469	+	763.3	359	https://v10-1.orthodb.org/?query=21030at5125	Mandelate racemase/muconate lactonizing enzyme, C-terminal
21033at5125	Complete	16346	2128226	2129627	+	817.8	377	https://v10-1.orthodb.org/?query=21033at5125	Adenosylhomocysteinase
21052at5125	Complete	16341	2092966	2091328	-	857.7	438	https://v10-1.orthodb.org/?query=21052at5125	60S ribosomal export protein NMD3
21066at5125	Complete	16343	2334041	2336284	+	940.6	556	https://v10-1.orthodb.org/?query=21066at5125	Amino acid transporter, transmembrane
21116at5125	Complete	16341	1612470	1611045	-	823	376	https://v10-1.orthodb.org/?query=21116at5125	Carbamoyl-phosphate synthase small subunit, N-terminal domain
21120at5125	Complete	16333	5511511	5513093	+	531.4	395	https://v10-1.orthodb.org/?query=21120at5125	Guanine nucleotide exchange factor, Ric8
21127at5125	Complete	16341	3271341	3272851	+	763.5	410	https://v10-1.orthodb.org/?query=21127at5125	Bystin
21129at5125	Complete	16330	214424	212488	-	659.4	332	https://v10-1.orthodb.org/?query=21129at5125	Ribose-phosphate pyrophosphokinase
21136at5125	Complete	16346	476671	475021	-	837.5	438	https://v10-1.orthodb.org/?query=21136at5125	Nop domain
21143at5125	Complete	16333	1703756	1701860	-	733.3	408	https://v10-1.orthodb.org/?query=21143at5125	Cation efflux protein
21147at5125	Complete	16328	2667771	2669642	+	733.6	373	https://v10-1.orthodb.org/?query=21147at5125	Related to Mg2 transporter protein, CorA-like
21155at5125	Complete	16341	2064693	2066909	+	578.2	427	https://v10-1.orthodb.org/?query=21155at5125	Glycosyltransferase 2
21175at5125	Complete	16331	1954864	1956703	+	838.7	444	https://v10-1.orthodb.org/?query=21175at5125	Major facilitator, sugar transporter-like
21180at5125	Complete	16324	273951	272142	-	643.8	371	https://v10-1.orthodb.org/?query=21180at5125	Cyclic-AMP phosphodiesterase, class-II
21187at5125	Complete	16331	3619672	3617817	-	869	426	https://v10-1.orthodb.org/?query=21187at5125	26S proteasome non-ATPase regulatory subunit 3
21190at5125	Complete	16331	2771300	2773384	+	657.8	430	https://v10-1.orthodb.org/?query=21190at5125	Protein of unknown function DUF726
21192at5125	Complete	16333	3631481	3633635	+	755.3	481	https://v10-1.orthodb.org/?query=21192at5125	Man1/Src1, C-terminal
21193at5125	Complete	16275	44825	47137	+	661	448	https://v10-1.orthodb.org/?query=21193at5125	Leucine-rich repeat domain superfamily
21210at5125	Complete	16338	2427151	2425357	-	688.5	373	https://v10-1.orthodb.org/?query=21210at5125	Protein farnesyltransferase subunit beta
21224at5125	Complete	16263	1082747	1084282	+	647.8	392	https://v10-1.orthodb.org/?query=21224at5125	tRNA (Uracil-O(2)-)-methyltransferase
21244at5125	Complete	16328	1112101	1114623	+	801.4	526	https://v10-1.orthodb.org/?query=21244at5125	F-box domain
21245at5125	Complete	16263	661942	665406	+	1294.3	880	https://v10-1.orthodb.org/?query=21245at5125	GRIP domain
21255at5125	Complete	16343	1460208	1458502	-	736.3	410	https://v10-1.orthodb.org/?query=21255at5125	Sphingosine kinase
21278at5125	Complete	16338	1013296	1015122	+	435.5	352	https://v10-1.orthodb.org/?query=21278at5125	Predicted protein
21288at5125	Complete	16343	1245411	1246912	+	677.8	377	https://v10-1.orthodb.org/?query=21288at5125	Transcriptional coactivator HFI1/ADA1
21315at5125	Complete	16333	2986329	2983775	-	911.2	471	https://v10-1.orthodb.org/?query=21315at5125	Guanine nucleotide exchange factor Vps9
21318at5125	Complete	16343	513812	515794	+	796.5	454	https://v10-1.orthodb.org/?query=21318at5125	Predicted protein
21332at5125	Complete	16333	5410517	5412015	+	775.4	393	https://v10-1.orthodb.org/?query=21332at5125	Zinc finger protein zpr1
21339at5125	Complete	16338	731390	732941	+	841.7	426	https://v10-1.orthodb.org/?query=21339at5125	RNA polymerase II transcription factor B subunit 2
21340at5125	Complete	16330	198793	200353	+	770.4	390	https://v10-1.orthodb.org/?query=21340at5125	Histone acetyltransferase
21365at5125	Complete	16328	971985	973977	+	693.7	531	https://v10-1.orthodb.org/?query=21365at5125	Signal recognition particle subunit SRP72
21385at5125	Duplicated	16330	2812051	2814628	+	795.9	374	https://v10-1.orthodb.org/?query=21385at5125	GTP cyclohydrolase II
21385at5125	Duplicated	16344	273894	270174	-	685.7	371	https://v10-1.orthodb.org/?query=21385at5125	GTP cyclohydrolase II
21392at5125	Complete	16324	598363	599969	+	823	430	https://v10-1.orthodb.org/?query=21392at5125	Cystathionine beta-synthase
21396at5125	Complete	16331	3887932	3886267	-	600.9	373	https://v10-1.orthodb.org/?query=21396at5125	Ceramide glucosyltransferase
21398at5125	Complete	16330	1933486	1931494	-	854.6	456	https://v10-1.orthodb.org/?query=21398at5125	Enhancer of polycomb-like protein
21409at5125	Complete	16338	2315937	2313374	-	828.3	495	https://v10-1.orthodb.org/?query=21409at5125	Annexin ANXC4
21412at5125	Complete	16333	3664050	3662515	-	777.7	362	https://v10-1.orthodb.org/?query=21412at5125	Ubiquitin-activating enzyme
21460at5125	Complete	16346	1766820	1768982	+	896.6	469	https://v10-1.orthodb.org/?query=21460at5125	Sodium/hydrogen exchanger
21464at5125	Complete	16330	460869	463076	+	534.9	337	https://v10-1.orthodb.org/?query=21464at5125	Histidine kinase group protein
21495at5125	Complete	16343	1293609	1295579	+	826.6	424	https://v10-1.orthodb.org/?query=21495at5125	Zinc finger, CCHC-type
21503at5125	Complete	16341	993570	995181	+	684.8	359	https://v10-1.orthodb.org/?query=21503at5125	CDP-alcohol phosphatidyltransferase
21528at5125	Complete	16275	284564	286250	+	531.2	338	https://v10-1.orthodb.org/?query=21528at5125	Aspartic peptidase A1 family
21542at5125	Complete	16341	1212108	1214200	+	1045.9	499	https://v10-1.orthodb.org/?query=21542at5125	Ser/Thr protein phosphatase
21549at5125	Complete	16266	453793	452353	-	778.1	384	https://v10-1.orthodb.org/?query=21549at5125	Transcription initiation factor TFIID complex 60 kDa subunit
21553at5125	Complete	16275	175253	173595	-	621.7	367	https://v10-1.orthodb.org/?query=21553at5125	NUDIX hydrolase domain
21565at5125	Complete	16324	123908	121696	-	927.7	449	https://v10-1.orthodb.org/?query=21565at5125	WD40-repeat-containing domain
21566at5125	Complete	16343	1525970	1523886	-	923.5	495	https://v10-1.orthodb.org/?query=21566at5125	Helicase, C-terminal
21596at5125	Complete	16333	5321386	5322895	+	861.8	426	https://v10-1.orthodb.org/?query=21596at5125	Ferrodoxin-fold anticodon-binding domain
21623at5125	Complete	16346	736855	742426	+	773.7	434	https://v10-1.orthodb.org/?query=21623at5125	ALG11 mannosyltransferase
21635at5125	Complete	16275	744342	746399	+	855.4	497	https://v10-1.orthodb.org/?query=21635at5125	Cwf19-like, C-terminal domain-1
21660at5125	Complete	16338	1643957	1645548	+	773.5	396	https://v10-1.orthodb.org/?query=21660at5125	26S Proteasome non-ATPase regulatory subunit 6
21681at5125	Complete	16328	1073209	1075828	+	807.8	462	https://v10-1.orthodb.org/?query=21681at5125	Glycosyl transferase, family 8
21705at5125	Complete	16333	5496587	5497996	+	812.1	395	https://v10-1.orthodb.org/?query=21705at5125	Phospho-2-dehydro-3-deoxyheptonate aldolase
21715at5125	Complete	16343	2129057	2130593	+	770.7	403	https://v10-1.orthodb.org/?query=21715at5125	Histone-lysine N-methyltransferase, H3 lysine-79 specific
21738at5125	Complete	16331	3577610	3578970	+	697.4	356	https://v10-1.orthodb.org/?query=21738at5125	Putative D-galacturonic acid reductase
21744at5125	Complete	16333	3790670	3792084	+	667.2	338	https://v10-1.orthodb.org/?query=21744at5125	Phosphatidic acid phosphatase type 2/haloperoxidase
21747at5125	Complete	16341	2477764	2479308	+	603.1	386	https://v10-1.orthodb.org/?query=21747at5125	Leucine-rich repeat
21769at5125	Complete	16333	4728951	4726536	-	446.4	403	https://v10-1.orthodb.org/?query=21769at5125	Winged helix-like DNA-binding domain superfamily
21796at5125	Complete	16328	779261	777644	-	644.6	394	https://v10-1.orthodb.org/?query=21796at5125	Histidine phosphatase superfamily
21799at5125	Complete	16343	2241091	2242704	+	820.7	441	https://v10-1.orthodb.org/?query=21799at5125	Alpha-1,3-glucosyltransferase
21814at5125	Complete	16330	344227	342371	-	703.1	447	https://v10-1.orthodb.org/?query=21814at5125	Zinc finger C2H2 superfamily
21850at5125	Complete	16343	2273225	2271327	-	966.5	505	https://v10-1.orthodb.org/?query=21850at5125	Autophagy related lipase
21852at5125	Complete	16346	1576825	1574497	-	820.5	515	https://v10-1.orthodb.org/?query=21852at5125	Neurochondrin
21857at5125	Complete	16338	1789978	1791412	+	702.9	368	https://v10-1.orthodb.org/?query=21857at5125	N-acetylglucosamine-6-phosphate deacetylase
21876at5125	Complete	16338	2266272	2264651	-	609	368	https://v10-1.orthodb.org/?query=21876at5125	Inositol polyphosphate-related phosphatase
21880at5125	Complete	16266	88697	86977	-	895.1	441	https://v10-1.orthodb.org/?query=21880at5125	Transcriptional adapter 2
21885at5125	Complete	16341	2920933	2922354	+	606.6	352	https://v10-1.orthodb.org/?query=21885at5125	7,8-Dihydro-6-hydroxymethylpterin-pyrophosphokinase, HPPK
21899at5125	Complete	16331	3857981	3859900	+	682.2	469	https://v10-1.orthodb.org/?query=21899at5125	Meiotically up-regulated gene 99 protein
21900at5125	Complete	16263	1191009	1192922	+	974.4	534	https://v10-1.orthodb.org/?query=21900at5125	Ankyrin repeat-containing domain
21902at5125	Complete	16330	2435568	2438072	+	973.9	614	https://v10-1.orthodb.org/?query=21902at5125	Centromere protein I
21905at5125	Complete	16338	1715863	1718214	+	1280.8	618	https://v10-1.orthodb.org/?query=21905at5125	Polyadenylate-binding protein
21916at5125	Complete	16343	471705	473232	+	625.3	369	https://v10-1.orthodb.org/?query=21916at5125	Aminoacyl-tRNA synthetase, class Ic
21928at5125	Complete	16346	1004037	1002370	-	799.9	371	https://v10-1.orthodb.org/?query=21928at5125	ATP-dependent RNA helicase DEAD-box, conserved site
21942at5125	Complete	16330	788398	786779	-	910.8	445	https://v10-1.orthodb.org/?query=21942at5125	ATP-dependent RNA helicase DBP8
21952at5125	Complete	16331	3436770	3438583	+	902.5	460	https://v10-1.orthodb.org/?query=21952at5125	SKI-interacting protein, SKIP
21990at5125	Complete	16346	2209335	2208177	-	649.6	319	https://v10-1.orthodb.org/?query=21990at5125	tRNA-guanine transglycosylase
21994at5125	Complete	16275	123118	121628	-	895.1	407	https://v10-1.orthodb.org/?query=21994at5125	6-phosphofructo-2-kinase
22004at5125	Complete	16344	1165067	1163474	-	780.3	396	https://v10-1.orthodb.org/?query=22004at5125	Major facilitator superfamily
22014at5125	Complete	16331	4129847	4131626	+	826.4	433	https://v10-1.orthodb.org/?query=22014at5125	Protein of unknown function DUF1688
22018at5125	Complete	16266	560584	562210	+	763.1	385	https://v10-1.orthodb.org/?query=22018at5125	Signal recognition particle, SRP54 subunit
22025at5125	Complete	16324	206178	204159	-	693.3	407	https://v10-1.orthodb.org/?query=22025at5125	Zinc finger C2H2 superfamily
22029at5125	Complete	16305	47559	49546	+	711.4	467	https://v10-1.orthodb.org/?query=22029at5125	C7YM14_NECH7
22069at5125	Complete	16343	1740411	1741936	+	825.8	422	https://v10-1.orthodb.org/?query=22069at5125	WD40-repeat-containing domain
22081at5125	Complete	16331	4016856	4018257	+	735.7	368	https://v10-1.orthodb.org/?query=22081at5125	Ornithine decarboxylase
22088at5125	Complete	16333	1820148	1818711	-	712.1	363	https://v10-1.orthodb.org/?query=22088at5125	WD40-repeat-containing domain
22091at5125	Complete	16333	4842628	4841116	-	758.4	351	https://v10-1.orthodb.org/?query=22091at5125	WD40-repeat-containing domain
22103at5125	Complete	16330	1885706	1887540	+	781.2	427	https://v10-1.orthodb.org/?query=22103at5125	Magnesium transport protein CorA, transmembrane region
22144at5125	Complete	16344	1239253	1241066	+	534.3	357	https://v10-1.orthodb.org/?query=22144at5125	Amine oxidase
22154at5125	Complete	16341	1034448	1032486	-	717.8	440	https://v10-1.orthodb.org/?query=22154at5125	Leucine-rich repeat domain superfamily
22157at5125	Complete	16346	1186060	1187345	+	670.5	313	https://v10-1.orthodb.org/?query=22157at5125	Coproporphyrinogen III oxidase
22162at5125	Complete	16333	830596	829220	-	536	310	https://v10-1.orthodb.org/?query=22162at5125	WD40-repeat-containing domain
22167at5125	Complete	16346	817492	815065	-	647	342	https://v10-1.orthodb.org/?query=22167at5125	Ribose-phosphate pyrophosphokinase
22178at5125	Complete	16341	880107	881706	+	901.4	443	https://v10-1.orthodb.org/?query=22178at5125	26S proteasome non-ATPase regulatory subunit 12
22201at5125	Complete	16263	929384	927605	-	882.1	474	https://v10-1.orthodb.org/?query=22201at5125	Ubiquitin specific protease, conserved site
22202at5125	Complete	16343	2521624	2519936	-	685.3	393	https://v10-1.orthodb.org/?query=22202at5125	RFT1
22209at5125	Complete	16324	81631	83797	+	355.9	391	https://v10-1.orthodb.org/?query=22209at5125	Zinc finger, PHD-type
22228at5125	Complete	16343	1955248	1957084	+	754.4	389	https://v10-1.orthodb.org/?query=22228at5125	Uridine kinase
22241at5125	Complete	16341	3169054	3170706	+	774.4	393	https://v10-1.orthodb.org/?query=22241at5125	SAC3/GANP/THP3
22273at5125	Complete	16330	1890688	1892250	+	691.8	401	https://v10-1.orthodb.org/?query=22273at5125	Histone acetyltransferase type B catalytic subunit
22284at5125	Complete	16266	59457	57792	-	826.5	405	https://v10-1.orthodb.org/?query=22284at5125	Homoserine O-acetyltransferase
22293at5125	Complete	16341	3953371	3955233	+	752.5	420	https://v10-1.orthodb.org/?query=22293at5125	Threonine synthase
22299at5125	Complete	16330	1882533	1884473	+	674	295	https://v10-1.orthodb.org/?query=22299at5125	Protein kinase domain
22301at5125	Complete	16275	263596	261681	-	723.3	401	https://v10-1.orthodb.org/?query=22301at5125	CID domain
22310at5125	Complete	16330	1722839	1721371	-	638.8	339	https://v10-1.orthodb.org/?query=22310at5125	Golgi mannosyltransferase complex subunit
22316at5125	Complete	16330	2367331	2368728	+	805.4	388	https://v10-1.orthodb.org/?query=22316at5125	Elongation factor Tu
22325at5125	Complete	16343	1721861	1723502	+	667.6	392	https://v10-1.orthodb.org/?query=22325at5125	WD40-repeat-containing domain
22330at5125	Complete	16341	1252039	1250205	-	528.2	367	https://v10-1.orthodb.org/?query=22330at5125	Smr domain
22334at5125	Complete	16331	3615153	3616930	+	854.1	495	https://v10-1.orthodb.org/?query=22334at5125	Thioredoxin domain
22357at5125	Complete	16328	938420	940367	+	575.4	356	https://v10-1.orthodb.org/?query=22357at5125	NADPH
22382at5125	Complete	16333	3173923	3171439	-	434.3	344	https://v10-1.orthodb.org/?query=22382at5125	Ribonucleotide reductase, transcriptional regulator Crt10
22388at5125	Complete	16333	4883756	4885246	+	802.5	392	https://v10-1.orthodb.org/?query=22388at5125	Enolase
22413at5125	Complete	16333	3321750	3323474	+	771.3	450	https://v10-1.orthodb.org/?query=22413at5125	Iron hydrogenase
22448at5125	Complete	16338	2322298	2323837	+	677.6	375	https://v10-1.orthodb.org/?query=22448at5125	Winged helix-like DNA-binding domain superfamily
22459at5125	Complete	16338	1998467	1996740	-	639.5	322	https://v10-1.orthodb.org/?query=22459at5125	Inner membrane magnesium transporter MRS2
22462at5125	Complete	16331	1923957	1922197	-	493.9	391	https://v10-1.orthodb.org/?query=22462at5125	Oxidoreductase-like protein
22498at5125	Complete	16330	2876741	2878354	+	692.3	411	https://v10-1.orthodb.org/?query=22498at5125	2-(3-amino-3-carboxypropyl)histidine synthase subunit 2
22499at5125	Complete	16338	2193847	2195478	+	782	426	https://v10-1.orthodb.org/?query=22499at5125	Septin
22502at5125	Complete	16333	3390396	3388713	-	760.9	412	https://v10-1.orthodb.org/?query=22502at5125	WD40-repeat-containing domain
22504at5125	Complete	16341	1704609	1706490	+	901.1	444	https://v10-1.orthodb.org/?query=22504at5125	Organic solute transporter subunit alpha/Transmembrane protein 184
22506at5125	Complete	16330	1759016	1757437	-	727.5	380	https://v10-1.orthodb.org/?query=22506at5125	tRNA-dihydrouridine synthase
22514at5125	Complete	16338	1923115	1920990	-	716.9	547	https://v10-1.orthodb.org/?query=22514at5125	RBR-type E3 ubiquitin transferase
22519at5125	Complete	16330	2028700	2027409	-	666.1	336	https://v10-1.orthodb.org/?query=22519at5125	Alpha-1,2-mannosyltransferase
22534at5125	Complete	16330	40129	41762	+	656.2	381	https://v10-1.orthodb.org/?query=22534at5125	Aminoacyl-tRNA synthetase, class II
22583at5125	Complete	16333	3564445	3562698	-	855.1	407	https://v10-1.orthodb.org/?query=22583at5125	Tubulin
22591at5125	Complete	16333	1325172	1326730	+	640.7	397	https://v10-1.orthodb.org/?query=22591at5125	GPI-anchored wall transfer protein
22614at5125	Complete	16324	735636	733222	-	870.1	555	https://v10-1.orthodb.org/?query=22614at5125	CBM21 (carbohydrate binding type-21) domain
22624at5125	Complete	16330	1457525	1455951	-	704.1	355	https://v10-1.orthodb.org/?query=22624at5125	Glutamate 5-kinase
22627at5125	Complete	16341	1216777	1218180	+	789.2	389	https://v10-1.orthodb.org/?query=22627at5125	2-oxoisovalerate dehydrogenase subunit alpha
22632at5125	Complete	16266	360084	357716	-	739.2	367	https://v10-1.orthodb.org/?query=22632at5125	Phosphatidate cytidylyltransferase, mitochondrial
22656at5125	Complete	16338	2181688	2180042	-	341.8	359	https://v10-1.orthodb.org/?query=22656at5125	C7YMF2_NECH7
22666at5125	Complete	16344	989853	988502	-	697.6	374	https://v10-1.orthodb.org/?query=22666at5125	Protein Ice2
22672at5125	Complete	16328	2632778	2630926	-	760.8	369	https://v10-1.orthodb.org/?query=22672at5125	Prephenate dehydrogenase
22690at5125	Complete	16328	2573689	2567279	-	623.2	333	https://v10-1.orthodb.org/?query=22690at5125	Tetratricopeptide repeat
22697at5125	Complete	16328	924790	926671	+	721.6	404	https://v10-1.orthodb.org/?query=22697at5125	Major facilitator superfamily
22742at5125	Complete	16331	3054128	3052079	-	610.2	344	https://v10-1.orthodb.org/?query=22742at5125	Histone acetyltransferase
22782at5125	Complete	16333	3630029	3628460	-	815.3	415	https://v10-1.orthodb.org/?query=22782at5125	Ubiquinone biosynthesis monooxygenase COQ6
22803at5125	Complete	16341	1291074	1289080	-	712.8	445	https://v10-1.orthodb.org/?query=22803at5125	ATPase, AAA-type, conserved site
22804at5125	Complete	16344	1217341	1215211	-	505.4	379	https://v10-1.orthodb.org/?query=22804at5125	DNA endonuclease Ctp1, C-terminal
22810at5125	Complete	16330	1587367	1589227	+	808.5	371	https://v10-1.orthodb.org/?query=22810at5125	Peptide chain release factor eRF1/aRF1
22826at5125	Complete	16330	893935	892565	-	595.4	353	https://v10-1.orthodb.org/?query=22826at5125	FAD/NAD(P)-binding domain
22834at5125	Complete	16330	790886	792621	+	767.2	398	https://v10-1.orthodb.org/?query=22834at5125	Protein kinase domain
22866at5125	Complete	16343	2572357	2570894	-	797.8	411	https://v10-1.orthodb.org/?query=22866at5125	Indoleamine 2,3-dioxygenase
22889at5125	Complete	16341	706012	707784	+	599.3	373	https://v10-1.orthodb.org/?query=22889at5125	Pheromone-regulated membrane protein
22920at5125	Complete	16346	1783746	1781897	-	769.2	481	https://v10-1.orthodb.org/?query=22920at5125	YAP-binding/ALF4/Glomulin
22923at5125	Complete	16343	557135	558943	+	348.8	297	https://v10-1.orthodb.org/?query=22923at5125	Related to regulatory protein wetA
22943at5125	Complete	16328	1798803	1800350	+	773	389	https://v10-1.orthodb.org/?query=22943at5125	Rossmann-like alpha/beta/alpha sandwich fold
22957at5125	Complete	16341	3242467	3240798	-	823.8	446	https://v10-1.orthodb.org/?query=22957at5125	Major facilitator superfamily
22975at5125	Complete	16333	3024205	3021174	-	994.6	501	https://v10-1.orthodb.org/?query=22975at5125	SNF5/SMARCB1/INI1
23000at5125	Complete	16341	1731320	1732790	+	792.8	391	https://v10-1.orthodb.org/?query=23000at5125	Glycosyl transferase, family 4
23017at5125	Complete	16333	2133903	2132204	-	774.6	460	https://v10-1.orthodb.org/?query=23017at5125	Sds3-like
23022at5125	Complete	16330	1154918	1156620	+	346.4	254	https://v10-1.orthodb.org/?query=23022at5125	Domain of unknown function DUF4048
23062at5125	Complete	16333	1726572	1724992	-	712.7	377	https://v10-1.orthodb.org/?query=23062at5125	Protein of unknown function DUF1776, fungi
23068at5125	Complete	16346	1233984	1235742	+	736.1	396	https://v10-1.orthodb.org/?query=23068at5125	SWIB/MDM2 domain
23071at5125	Complete	16333	2191128	2187615	-	740.1	411	https://v10-1.orthodb.org/?query=23071at5125	Lariat debranching enzyme
23075at5125	Complete	16263	1108243	1106415	-	572.5	348	https://v10-1.orthodb.org/?query=23075at5125	Gdt1 family
23111at5125	Complete	16333	3463244	3461402	-	734.3	463	https://v10-1.orthodb.org/?query=23111at5125	CAP Gly-rich domain
23129at5125	Complete	16266	526137	524489	-	846.7	387	https://v10-1.orthodb.org/?query=23129at5125	Clathrin adaptor, mu subunit
23188at5125	Complete	16344	1007769	1009342	+	667.8	374	https://v10-1.orthodb.org/?query=23188at5125	Uncharacterised protein family UPF0662
23199at5125	Complete	16330	1554406	1555972	+	733.1	334	https://v10-1.orthodb.org/?query=23199at5125	Serine/threonine-protein kinase hal4
23201at5125	Complete	16333	4486053	4487634	+	641.7	373	https://v10-1.orthodb.org/?query=23201at5125	TUG ubiquitin-like domain
23210at5125	Complete	16343	955015	953429	-	847	465	https://v10-1.orthodb.org/?query=23210at5125	WD40-repeat-containing domain
23220at5125	Complete	16341	3120443	3118457	-	732.4	424	https://v10-1.orthodb.org/?query=23220at5125	Zn(2)-C6 fungal-type DNA-binding domain
23259at5125	Complete	16341	3869247	3867756	-	676.6	364	https://v10-1.orthodb.org/?query=23259at5125	Alpha/Beta hydrolase fold
23303at5125	Complete	16275	558873	562283	+	463.6	465	https://v10-1.orthodb.org/?query=23303at5125	Decorin binding protein domain-containing protein
23319at5125	Complete	16330	2932667	2930802	-	793.2	464	https://v10-1.orthodb.org/?query=23319at5125	Major facilitator superfamily
23325at5125	Complete	16330	221412	223507	+	906.8	525	https://v10-1.orthodb.org/?query=23325at5125	Transcription initiation factor IIF subunit alpha
23327at5125	Complete	16338	2185756	2183576	-	715.3	528	https://v10-1.orthodb.org/?query=23327at5125	Membrane protein SUR7/Rim9-like, fungi
23366at5125	Complete	16330	480930	482548	+	681.9	363	https://v10-1.orthodb.org/?query=23366at5125	Alpha/Beta hydrolase fold
23387at5125	Complete	16338	1696967	1695543	-	631	385	https://v10-1.orthodb.org/?query=23387at5125	Fructosyl-amino acid oxidase
23388at5125	Complete	16330	2183450	2185060	+	460.9	331	https://v10-1.orthodb.org/?query=23388at5125	Zinc finger C2H2 superfamily
23409at5125	Complete	16338	798604	800360	+	791.1	440	https://v10-1.orthodb.org/?query=23409at5125	Transmembrane protein 135
23414at5125	Complete	16341	2357932	2356022	-	686.3	432	https://v10-1.orthodb.org/?query=23414at5125	SH3-like domain superfamily
23418at5125	Complete	16263	634913	637118	+	849.5	460	https://v10-1.orthodb.org/?query=23418at5125	WD40-repeat-containing domain
23440at5125	Complete	16331	3429937	3428356	-	604.5	363	https://v10-1.orthodb.org/?query=23440at5125	Mitochondrial carrier domain superfamily
23450at5125	Complete	16341	2674082	2676489	+	684.9	458	https://v10-1.orthodb.org/?query=23450at5125	Ribonuclease Z/Hydroxyacylglutathione hydrolase-like
23466at5125	Complete	16333	3644623	3646077	+	703.7	362	https://v10-1.orthodb.org/?query=23466at5125	Endoplasmic reticulum vesicle transporter, C-terminal
23476at5125	Complete	16331	3384413	3382999	-	726.8	381	https://v10-1.orthodb.org/?query=23476at5125	Arginine biosynthesis bifunctional protein ArgJ, mitochondrial
23483at5125	Complete	16330	2399636	2401186	+	751.8	389	https://v10-1.orthodb.org/?query=23483at5125	Glutamate dehydrogenase
23489at5125	Complete	16341	2085788	2087468	+	817.1	400	https://v10-1.orthodb.org/?query=23489at5125	Pyridoxal phosphate-dependent transferase
23496at5125	Complete	16333	4516532	4518167	+	784	425	https://v10-1.orthodb.org/?query=23496at5125	Protein disulfide-isomerase
23499at5125	Complete	16331	3153499	3151493	-	691.5	400	https://v10-1.orthodb.org/?query=23499at5125	Centromere protein Chl4/mis15/CENP-N
23513at5125	Complete	16333	4068695	4070678	+	721.5	385	https://v10-1.orthodb.org/?query=23513at5125	Nucleotide-sugar transporter
23516at5125	Complete	16343	91342	89408	-	635.6	426	https://v10-1.orthodb.org/?query=23516at5125	M protein, serotype 2.1
23518at5125	Complete	16341	699134	701108	+	542.4	400	https://v10-1.orthodb.org/?query=23518at5125	Uncharacterized protein C16C6.04-like
23519at5125	Complete	16330	2522638	2524802	+	465.3	394	https://v10-1.orthodb.org/?query=23519at5125	Telomere-binding alpha subunit central domain-containing protein
23524at5125	Complete	16346	1901598	1902971	+	835	402	https://v10-1.orthodb.org/?query=23524at5125	Ornithine aminotransferase
23526at5125	Complete	16346	673157	674795	+	853.9	402	https://v10-1.orthodb.org/?query=23526at5125	ATP-grasp fold
23542at5125	Complete	16341	1407686	1406140	-	607.3	378	https://v10-1.orthodb.org/?query=23542at5125	NAD(P)-binding domain superfamily
23549at5125	Complete	16331	3892326	3894161	+	725.8	388	https://v10-1.orthodb.org/?query=23549at5125	tRNA intron endonuclease, catalytic domain-like
23574at5125	Complete	16333	3066411	3064945	-	999	431	https://v10-1.orthodb.org/?query=23574at5125	26S Proteasome regulatory subunit 7
23590at5125	Complete	16343	526567	524944	-	655.7	403	https://v10-1.orthodb.org/?query=23590at5125	Tetratricopeptide-like helical domain superfamily
23601at5125	Complete	16324	709124	707419	-	783.6	430	https://v10-1.orthodb.org/?query=23601at5125	Serine/threonine-protein kinase RIO1
23606at5125	Complete	16266	170835	172781	+	728.3	501	https://v10-1.orthodb.org/?query=23606at5125	Probable ATPase synthesis protein 25, mitochondrial
23613at5125	Complete	16333	999922	997223	-	792.5	647	https://v10-1.orthodb.org/?query=23613at5125	Structure-specific endonuclease subunit SLX4
23635at5125	Complete	16330	2058066	2056542	-	578.6	306	https://v10-1.orthodb.org/?query=23635at5125	Histidine kinase/HSP90-like ATPase
23653at5125	Complete	16263	880263	878226	-	407.9	252	https://v10-1.orthodb.org/?query=23653at5125	Zn(2)-C6 fungal-type DNA-binding domain
23697at5125	Complete	16324	639077	640717	+	717.9	397	https://v10-1.orthodb.org/?query=23697at5125	Peptidase M28
23702at5125	Complete	16333	1775707	1774247	-	302.5	181	https://v10-1.orthodb.org/?query=23702at5125	SprT-like
23710at5125	Complete	16341	2261213	2259281	-	606	341	https://v10-1.orthodb.org/?query=23710at5125	RNA-binding domain superfamily
23718at5125	Complete	16328	2532888	2530492	-	790.6	426	https://v10-1.orthodb.org/?query=23718at5125	PPM-type phosphatase domain
23725at5125	Complete	16275	452713	449147	-	901.9	751	https://v10-1.orthodb.org/?query=23725at5125	Stress response protein NST1
23727at5125	Complete	16305	27912	31618	+	837.1	482	https://v10-1.orthodb.org/?query=23727at5125	Zinc finger, RING-type
23733at5125	Complete	16341	1055072	1052895	-	258.4	312	https://v10-1.orthodb.org/?query=23733at5125	C7YIY6_NECH7
23766at5125	Complete	16333	4022257	4020255	-	581	412	https://v10-1.orthodb.org/?query=23766at5125	Homeobox domain
23768at5125	Complete	16338	2401665	2399903	-	709.5	416	https://v10-1.orthodb.org/?query=23768at5125	Presenilin/signal peptide peptidase
23772at5125	Complete	16331	3289895	3287877	-	880.6	526	https://v10-1.orthodb.org/?query=23772at5125	Activating signal cointegrator 1 complex subunit 2
23776at5125	Complete	16340	8533	6029	-	810.1	508	https://v10-1.orthodb.org/?query=23776at5125	MINDY deubiquitinase
23784at5125	Complete	16341	3642488	3643836	+	711.5	361	https://v10-1.orthodb.org/?query=23784at5125	Thiolase
23788at5125	Complete	16330	422071	423390	+	938.3	435	https://v10-1.orthodb.org/?query=23788at5125	WD40-repeat-containing domain
23807at5125	Complete	16330	492358	494092	+	584.7	390	https://v10-1.orthodb.org/?query=23807at5125	C7YU64_NECH7
23840at5125	Complete	16328	2244081	2242689	-	761.8	393	https://v10-1.orthodb.org/?query=23840at5125	Mannose-6-phosphate isomerase
23845at5125	Complete	16343	1477105	1478556	+	785.7	390	https://v10-1.orthodb.org/?query=23845at5125	Mitochondrial chaperone BCS1
23846at5125	Complete	16338	1579813	1578384	-	693.9	375	https://v10-1.orthodb.org/?query=23846at5125	Sarcosine oxidase
23852at5125	Complete	16340	107539	110625	+	218.7	289	https://v10-1.orthodb.org/?query=23852at5125	Protamine P1
23869at5125	Complete	16343	2298073	2295839	-	691.1	417	https://v10-1.orthodb.org/?query=23869at5125	Magnesium transporter NIPA
23873at5125	Complete	16344	1169958	1167964	-	715.3	329	https://v10-1.orthodb.org/?query=23873at5125	Mitogen-activated protein kinase
23889at5125	Complete	16333	2373486	2372041	-	679.5	401	https://v10-1.orthodb.org/?query=23889at5125	Alpha/Beta hydrolase fold
23895at5125	Complete	16330	968044	966394	-	245.2	190	https://v10-1.orthodb.org/?query=23895at5125	Homeobox domain
23901at5125	Complete	16333	2390164	2388515	-	645.1	368	https://v10-1.orthodb.org/?query=23901at5125	Hyphal anastamosis-8 protein
23905at5125	Complete	16333	2384657	2383094	-	631.7	357	https://v10-1.orthodb.org/?query=23905at5125	F-box domain
23919at5125	Complete	16328	2236030	2237382	+	775.7	365	https://v10-1.orthodb.org/?query=23919at5125	Protein kinase domain
23921at5125	Complete	16341	1516908	1518750	+	712.9	454	https://v10-1.orthodb.org/?query=23921at5125	Spermine/spermidine synthase
23928at5125	Complete	16333	1141360	1138988	-	689.7	457	https://v10-1.orthodb.org/?query=23928at5125	Bromodomain
23949at5125	Complete	16346	2209912	2211333	+	482.1	299	https://v10-1.orthodb.org/?query=23949at5125	Mitochondrial ribosomal protein MRP51, fungi
23951at5125	Complete	16346	1169026	1170700	+	726.3	363	https://v10-1.orthodb.org/?query=23951at5125	Pyridoxal phosphate-dependent transferase
23961at5125	Complete	16331	3645749	3643704	-	715.8	411	https://v10-1.orthodb.org/?query=23961at5125	1,3-beta-glucanosyltransferase
23987at5125	Complete	16333	4746016	4747369	+	710.4	372	https://v10-1.orthodb.org/?query=23987at5125	Protein kinase-like domain protein
23994at5125	Complete	16305	53878	52263	-	707.9	358	https://v10-1.orthodb.org/?query=23994at5125	Probable COX15-cytochrome oxidase assembly factor
24010at5125	Complete	16338	2094460	2092654	-	781.1	386	https://v10-1.orthodb.org/?query=24010at5125	Membrane transport protein
24028at5125	Complete	16328	1658970	1657613	-	829.8	380	https://v10-1.orthodb.org/?query=24028at5125	AP-2 complex subunit mu-1
24034at5125	Complete	16330	148026	146464	-	801.4	397	https://v10-1.orthodb.org/?query=24034at5125	Phosphatidate cytidylyltransferase
24044at5125	Complete	16346	1672924	1674505	+	515.5	360	https://v10-1.orthodb.org/?query=24044at5125	Protein pbn1
24046at5125	Complete	16333	4739218	4740774	+	564.7	354	https://v10-1.orthodb.org/?query=24046at5125	BHLH family transcription factor
24049at5125	Complete	16266	463716	465280	+	700.2	390	https://v10-1.orthodb.org/?query=24049at5125	CDP-diacylglycerol-glycerol-3-phosphate 3-phosphatidyltransferase
24051at5125	Complete	16333	1242395	1240659	-	316.7	247	https://v10-1.orthodb.org/?query=24051at5125	W7LLQ7_GIBM7
24057at5125	Complete	16341	2514349	2512637	-	488.6	381	https://v10-1.orthodb.org/?query=24057at5125	C7Z5M0_NECH7
24063at5125	Complete	16333	3365109	3366956	+	709.4	444	https://v10-1.orthodb.org/?query=24063at5125	Sirtuin family
24067at5125	Complete	16333	5192036	5194552	+	859.7	497	https://v10-1.orthodb.org/?query=24067at5125	RNA polymerase II-binding domain
24080at5125	Complete	16344	1179254	1177798	-	633.6	361	https://v10-1.orthodb.org/?query=24080at5125	Alpha/Beta hydrolase fold
24082at5125	Complete	16324	674375	676006	+	563.3	369	https://v10-1.orthodb.org/?query=24082at5125	Autophagy-related protein 17
24102at5125	Complete	16331	4117012	4118311	+	889.9	374	https://v10-1.orthodb.org/?query=24102at5125	Eukaryotic initiation factor 4A-12
24105at5125	Complete	16338	2178687	2177327	-	710.9	362	https://v10-1.orthodb.org/?query=24105at5125	CDP-alcohol phosphatidyltransferase
[truncated: 2,501 more rows]
