# Supplementary material for: Genome Sequencing of a Fusarium Endophytic Isolate from Hazelnut: Phylogenetic and Metabolomic Implications
Source: Int J Mol Sci. 2025 May 5;26(9):4377. doi: 10.3390/ijms26094377 (PMC12072968; doi:10.3390/ijms26094377)
Supplement: Supplementary file 1 [file ijms-26-04377-s001.zip › Table S4. Pathways list.xlsx]

## Sheet: omicsbox_pathway_export
Pathway	Pathway ID	#Seqs	#GO CC	#GO MF	#ET	#EC	#KO	Sequences	GO CC Terms	GO MF Terms	Uniprot Proteins	KEGG Orthologs
Processing of DNA double-strand break ends	R-XTR-5693607	1	0	0	1	0	0	15735			A0A6I8RFL4
Gene and protein expression by JAK-STAT signaling after Interleukin-12 stimulation	R-HSA-8950505	1	0	0	1	0	0	9174			ENSG00000112096
Pyruvate metabolism	R-DME-70268	1	0	1	0	0	0	7340		GO:0004459
Gluconeogenesis	R-DME-70263	2	0	1	0	0	0	6524-8635		GO:0042132
Tyrosine catabolism	R-DRE-8963684	1	0	1	0	0	0	4095		GO:0003868
The proton buffering model	R-SSC-167827	1	0	1	0	0	0	2972		GO:0015078
UCH proteinases	R-DME-5689603	1	0	0	1	0	0	7054			Q9VDY1
mRNA decay by 3' to 5' exoribonuclease	R-DDI-429958	1	0	0	1	0	0	8510			Q54BH9
Amino acid transport across the plasma membrane	R-SCE-352230	1	1	1	0	0	0	15736	GO:0005886	GO:0015171
PCNA-Dependent Long Patch Base Excision Repair	R-SPO-5651801	1	0	0	1	0	0	7728			O14003
TP53 Regulates Metabolic Genes	R-MMU-5628897	1	0	0	1	0	0	12917			P00397
Methionine salvage pathway	R-CFA-1237112	1	0	1	0	0	0	7032		GO:0046523
ABC-family proteins mediated transport	R-DDI-382556	1	0	0	1	0	0	7602			Q8T6B4
Tyrosine catabolism	R-DME-8963684	1	0	1	1	0	0	4095		GO:0003868	Q9VPF3
Polymerase switching	R-SPO-69091	1	0	0	1	0	0	7728			O14003
mitochondrial fatty acid beta-oxidation of unsaturated fatty acids	R-GGA-77288	1	0	0	1	0	0	7870			A0A1D5PD86
Metabolism of folate and pterines	R-RNO-196757	1	0	1	0	0	0	8209		GO:0004372
Mitochondrial translation termination	R-DRE-5419276	2	0	0	2	0	0	8168-8547			F1QA94-F1QQ34
Glycogen breakdown (glycogenolysis)	R-CFA-70221	1	0	1	0	0	0	15734		GO:0008184
Heme biosynthesis	R-DRE-189451	1	0	1	0	0	0	10071		GO:0004325
Tyrosine catabolism	R-MMU-8963684	1	0	1	0	0	0	4095		GO:0003868
Mitochondrial translation termination	R-DME-5419276	1	0	0	1	0	0	10781			Q9VFB2
DNA Damage Recognition in GG-NER	R-DME-5696394	1	0	0	1	0	0	7054			Q9VDY1
ABC transporters in lipid homeostasis	R-RNO-1369062	1	0	0	1	0	0	6650			D4A7J3
Gluconeogenesis	R-HSA-70263	3	0	1	1	0	0	6524-8635-8263		GO:0042132	P09104
Pyruvate metabolism	R-HSA-70268	1	0	1	0	0	0	7340		GO:0004459
Respiratory electron transport	R-SSC-611105	4	0	0	3	0	0	13463-14330-13316-12029			Q69GF7-O79876-Q35916
Formation of xylulose-5-phosphate	R-MMU-5661270	1	0	0	1	0	0	7622			Q9JII6
Heme biosynthesis	R-BTA-189451	1	0	1	0	0	0	10071		GO:0004325
Mismatch repair (MMR) directed by MSH2:MSH6 (MutSalpha)	R-SPO-5358565	1	0	0	1	0	0	14704			O74773
Alpha-oxidation of phytanate	R-DDI-389599	1	0	0	1	0	0	8617			Q54DA9
The proton buffering model	R-HSA-167827	1	0	1	0	0	0	2972		GO:0015078
G2/M DNA damage checkpoint	R-DRE-69473	1	0	0	1	0	0	6837			X1WCF3
Formation of ATP by chemiosmotic coupling	R-DME-163210	2	0	0	1	0	0	2973-10451			Q6NN09
Glutamate Neurotransmitter Release Cycle	R-CEL-210500	1	0	0	1	0	0	9672			Q22682
TP53 Regulates Metabolic Genes	R-DME-5628897	23	0	0	3	0	0	15285-12161-13000-15553-13243-3120-2372-1447-2448-11305-13407-587-10806-12740-6347-4656-11541-12563-14851-12844-10058-11843-10247			P00417-P00399-P00408
Cristae formation	R-CFA-8949613	5	0	0	1	0	0	15340-2972-14275-12524-8371			A0A5F4CQP4
Gluconeogenesis	R-SPO-70263	2	0	1	0	0	0	6524-8635		GO:0042132
Gluconeogenesis	R-CFA-70263	2	0	1	0	0	0	6524-8635		GO:0042132
Neutrophil degranulation	R-CEL-6798695	1	0	0	1	0	0	6457			Q9XW49
Pyruvate metabolism	R-CFA-70268	1	0	1	0	0	0	7340		GO:0004459
Purine ribonucleoside monophosphate biosynthesis	R-DDI-73817	2	0	0	2	0	0	7715-10545			P32073-P21900
The proton buffering model	R-DME-167827	1	0	1	0	0	0	2972		GO:0015078
tRNA modification in the mitochondrion	R-HSA-6787450	3	0	0	2	0	0	6782-8006-9804			Q9Y2Z2-Q969Y2
Glycogen breakdown (glycogenolysis)	R-HSA-70221	1	0	1	0	0	0	15734		GO:0008184
Formation of ATP by chemiosmotic coupling	R-CEL-163210	1	0	0	1	0	0	9085			Q9XXK1
Pyruvate metabolism	R-DRE-70268	1	0	1	0	0	0	7340		GO:0004459
Neutrophil degranulation	R-DDI-6798695	2	0	0	2	0	0	8613-9581			Q552P3-Q8T6J0
Gluconeogenesis	R-DRE-70263	2	0	1	0	0	0	6524-8635		GO:0042132
RAC3 GTPase cycle	R-CEL-9013423	1	0	0	1	0	0	9672			Q22682
Degradation of GABA	R-DME-916853	1	0	1	0	0	0	9195		GO:0004777
Butyrate Response Factor 1 (BRF1) binds and destabilizes mRNA	R-DDI-450385	1	0	0	1	0	0	8510			Q54BH9
mRNA Splicing - Major Pathway	R-BTA-72163	1	0	0	1	0	0	9811			F1MBQ8
Resolution of Sister Chromatid Cohesion	R-RNO-2500257	1	0	0	1	0	0	7117			D4A0G9
Heme biosynthesis	R-SCE-189451	1	0	1	0	0	0	10071		GO:0004325
Synthesis of UDP-N-acetyl-glucosamine	R-SCE-446210	1	0	0	1	0	0	8474			P14742
Pyruvate metabolism	R-GGA-70268	1	0	1	0	0	0	7340		GO:0004459
Beta oxidation of myristoyl-CoA to lauroyl-CoA	R-SSC-77285	1	0	0	1	0	0	8777			Q29554
HDL assembly	R-DDI-8963896	2	0	0	2	0	0	8613-9581			Q552P3-Q8T6J0
The proton buffering model	R-CEL-167827	1	0	1	0	0	0	2972		GO:0015078
RHOH GTPase cycle	R-CEL-9013407	1	0	0	1	0	0	9672			Q22682
Synthesis of dolichyl-phosphate-glucose	R-XTR-480985	1	0	0	1	0	0	7385			Q6DIF5
Estrogen biosynthesis	R-DDI-193144	1	0	0	1	0	0	9315			Q6IMN8
RHOQ GTPase cycle	R-CEL-9013406	1	0	0	1	0	0	9672			Q22682
Gluconeogenesis	R-GGA-70263	2	0	1	0	0	0	6524-8635		GO:0042132
TP53 Regulates Metabolic Genes	R-SSC-5628897	4	0	0	3	0	0	13463-14330-13316-12029			Q69GF7-O79876-Q35916
Tyrosine catabolism	R-DDI-8963684	1	0	1	0	0	0	4095		GO:0003868
De novo synthesis of GMP	R-GGA-421223	2	1	1	0	0	0	9754-7715	GO:0005829	GO:0003922
Estrogen-dependent gene expression	R-BTA-9018519	1	0	0	1	0	0	9811			F1MBQ8
Heme biosynthesis	R-SSC-189451	2	0	1	2	0	0	10071-8274		GO:0004325	A0A287B3T2-Q8MIB3
Respiratory electron transport	R-DRE-611105	28	0	0	4	0	0	5064-7684-12271-9387-6096-11404-2125-10671-12398-12832-11403-12775-13094-14480-5795-11929-1293-12405-14628-10903-1464-14006-15379-5207-12646-5208-12008-13930			Q9MIY4-Q9MIX8-Q9MIY8-Q9MIY7
TP53 Regulates Metabolic Genes	R-GGA-5628897	6	0	0	2	0	0	10821-14319-15309-11816-12266-15137			P18943-P18945
Respiratory electron transport	R-SCE-611105	14	0	0	1	0	0	12171-9459-12572-11174-10609-3164-12938-15907-14214-10574-12651-14103-13206-14747			P00163
De novo synthesis of IMP	R-GGA-419140	2	0	1	1	0	0	8227-8749		GO:0004642	P21872
Mitochondrial protein import	R-DME-1268020	2	0	0	1	0	0	2973-10451			Q6NN09
Synthesis of bile acids and bile salts via 7alpha-hydroxycholesterol	R-DDI-193368	1	0	0	1	0	0	9315			Q6IMN8
Agmatine biosynthesis	R-CFA-351143	1	0	0	1	0	0	8454			E2QVZ9
Respiratory electron transport	R-DME-611105	28	0	0	4	0	0	15285-13000-13243-2372-3120-11305-2448-13407-6347-11541-14851-10058-11843-15153-8484-12161-15553-1447-13517-587-10806-12740-13575-4656-12563-1309-12844-10247			P00408-P00417-P18935-P00399
InlA-mediated entry of Listeria monocytogenes into host cells	R-HSA-8876493	1	0	0	1	0	0	8340			P0DJM0
Cytoprotection by HMOX1	R-SSC-9707564	4	0	0	3	0	0	13463-14330-13316-12029			Q69GF7-O79876-Q35916
Separation of Sister Chromatids	R-RNO-2467813	1	0	0	1	0	0	7117			D4A0G9
Cytoprotection by HMOX1	R-CFA-9707564	7	0	0	2	0	0	12824-6443-12990-4346-13478-13976-14679			Q9ZZ64-Q49RC5
The proton buffering model	R-BTA-167827	1	0	1	0	0	0	2972		GO:0015078
Formation of xylulose-5-phosphate	R-DDI-5661270	1	0	0	1	0	0	9315			Q6IMN8
Purine ribonucleoside monophosphate biosynthesis	R-XTR-73817	1	0	0	1	0	0	7312			F6R5B6
Metabolism of folate and pterines	R-HSA-196757	1	0	1	0	0	0	8209		GO:0004372
Heme degradation	R-SSC-189483	1	0	0	1	0	0	8274			Q8MIB3
Tyrosine catabolism	R-SSC-8963684	1	0	1	0	0	0	4095		GO:0003868
Pyruvate metabolism	R-CEL-70268	1	0	1	0	0	0	7340		GO:0004459
Gluconeogenesis	R-CEL-70263	2	0	1	0	0	0	6524-8635		GO:0042132
Cytoprotection by HMOX1	R-MMU-9707564	1	0	0	1	0	0	12917			P00397
Gluconeogenesis	R-MMU-70263	2	0	1	0	0	0	6524-8635		GO:0042132
Pyruvate metabolism	R-MMU-70268	1	0	1	0	0	0	7340		GO:0004459
Glutathione conjugation	R-DDI-156590	1	0	0	1	0	0	9315			Q6IMN8
Glutathione conjugation	R-MMU-156590	1	0	0	1	0	0	7622			Q9JII6
RAC1 GTPase cycle	R-CEL-9013149	1	0	0	1	0	0	9672			Q22682
Gap-filling DNA repair synthesis and ligation in GG-NER	R-SPO-5696397	1	0	0	1	0	0	7728			O14003
Synthesis of bile acids and bile salts via 24-hydroxycholesterol	R-DDI-193775	1	0	0	1	0	0	9315			Q6IMN8
Amino acid transport across the plasma membrane	R-PFA-352230	1	1	1	0	0	0	15736	GO:0005886	GO:0015171
Heme biosynthesis	R-RNO-189451	1	0	1	0	0	0	10071		GO:0004325
Dual incision in TC-NER	R-SPO-6782135	1	0	0	1	0	0	7728			O14003
Azathioprine ADME	R-XTR-9748787	1	0	0	1	0	0	7638			A0A6I8QF59
Respiratory electron transport	R-RNO-611105	19	0	0	3	0	0	8244-15250-15393-14243-12791-13551-14198-3540-15292-499-5830-734-12663-14212-14345-13801-13127-14327-11138			P05505-P05503-P00159
Heme biosynthesis	R-HSA-189451	1	0	1	0	0	0	10071		GO:0004325
Degradation of GABA	R-MMU-916853	1	0	1	0	0	0	9195		GO:0004777
Major pathway of rRNA processing in the nucleolus and cytosol	R-CEL-6791226	1	0	1	0	0	0	8438		GO:0004521
Prednisone ADME	R-DDI-9757110	1	0	0	1	0	0	9315			Q6IMN8
Major pathway of rRNA processing in the nucleolus and cytosol	R-DDI-6791226	1	0	1	0	0	0	8438		GO:0004521
HDR through Single Strand Annealing (SSA)	R-DRE-5685938	1	0	0	1	0	0	6837			X1WCF3
Methionine salvage pathway	R-BTA-1237112	1	0	1	0	0	0	7032		GO:0046523
Cytoprotection by HMOX1	R-HSA-9707564	4	0	0	3	0	0	12878-11857-10512-10379			P00403-P00395-P00414
Methionine salvage pathway	R-DME-1237112	1	0	1	0	0	0	7032		GO:0046523
The proton buffering model	R-DRE-167827	1	0	1	0	0	0	2972		GO:0015078
Complex I biogenesis	R-SSC-6799198	5	0	0	3	0	0	13140-16065-9259-10461-12875			Q9TDR1-A0A0U1RS44-O79880
RA biosynthesis pathway	R-DDI-5365859	1	0	0	1	0	0	9315			Q6IMN8
ABC transporters in lipid homeostasis	R-DRE-1369062	1	0	0	1	0	0	7877			F1QLU8
Degradation of cysteine and homocysteine	R-DRE-1614558	1	0	0	1	0	0	10097			F1QPF7
Heme biosynthesis	R-MMU-189451	1	0	1	0	0	0	10071		GO:0004325
Ribavirin ADME	R-XTR-9755088	1	0	0	1	0	0	7638			A0A6I8QF59
Major pathway of rRNA processing in the nucleolus and cytosol	R-SCE-6791226	1	0	1	0	0	0	8438		GO:0004521
Glycogen breakdown (glycogenolysis)	R-SCE-70221	1	0	1	0	0	0	15734		GO:0008184
Sphingolipid de novo biosynthesis	R-DRE-1660661	1	0	0	1	0	0	8336			F1QQP7
Complex I biogenesis	R-DDI-6799198	1	0	0	1	0	0	10036			Q54F15
Pyruvate metabolism	R-GGA-373920	1	0	1	0	0	0	7340		GO:0004459
Metabolism of folate and pterines	R-BTA-196757	1	0	1	0	0	0	8209		GO:0004372
Mitochondrial tRNA aminoacylation	R-HSA-379726	2	0	0	2	0	0	10426-15465			Q5JPH6-Q15031
Azathioprine ADME	R-DME-9748787	1	0	0	1	0	0	8645			Q9VIE7
Methionine salvage pathway	R-XTR-1237112	1	0	1	0	0	0	7032		GO:0046523
Phase I - Functionalization of compounds	R-XTR-211945	1	0	0	1	0	0	11389			A0A6I8SF54
Formation of ATP by chemiosmotic coupling	R-RNO-163210	1	0	0	1	0	0	15572			P05504
Methionine salvage pathway	R-MMU-1237112	1	0	1	0	0	0	7032		GO:0046523
Metabolism of folate and pterines	R-DRE-196757	1	0	1	1	0	0	8209		GO:0004372	Q6NYR0
Heme biosynthesis	R-DDI-189451	1	0	1	0	0	0	10071		GO:0004325
Respiratory electron transport	R-HSA-611105	6	0	0	4	0	0	12878-11857-9953-4166-10512-10379			P00403-P00395-P00414-P00156
Respiratory electron transport	R-DDI-611105	1	0	0	1	0	0	6232			Q37311
Amplification of signal from unattached kinetochores via a MAD2 inhibitory signal	R-RNO-141444	1	0	0	1	0	0	7117			D4A0G9
Gluconeogenesis	R-SCE-70263	2	0	1	0	0	0	6524-8635		GO:0042132
Cristae formation	R-CEL-8949613	1	0	0	1	0	0	9085			Q9XXK1
The proton buffering model	R-RNO-167827	1	0	1	0	0	0	2972		GO:0015078
Resolution of D-loop Structures through Holliday Junction Intermediates	R-DRE-5693568	1	0	0	1	0	0	6837			X1WCF3
Major pathway of rRNA processing in the nucleolus and cytosol	R-CFA-6791226	1	0	1	0	0	0	8438		GO:0004521
Glycogen breakdown (glycogenolysis)	R-BTA-70221	1	0	1	0	0	0	15734		GO:0008184
Galactose catabolism	R-DDI-70370	1	0	0	1	0	0	7297			Q553X7
Metabolism of folate and pterines	R-SCE-196757	1	0	1	0	0	0	8209		GO:0004372
Methionine salvage pathway	R-RNO-1237112	1	0	1	0	0	0	7032		GO:0046523
Acyl chain remodeling of CL	R-SSC-1482798	1	0	0	1	0	0	8777			Q29554
Degradation of GABA	R-RNO-916853	1	0	1	0	0	0	9195		GO:0004777
Cytoprotection by HMOX1	R-DRE-9707564	24	0	0	3	0	0	5064-7684-12271-9387-13094-14480-5795-11929-1293-6096-12405-14628-2125-1464-10671-14006-15379-12398-5207-12832-5208-12008-12775-13930			Q9MIY8-Q9MIY4-Q9MIY7
Degradation of GABA	R-HSA-916853	1	0	1	0	0	0	9195		GO:0004777
Cristae formation	R-SSC-8949613	1	0	0	1	0	0	5459			Q35915
Agmatine biosynthesis	R-HSA-351143	1	0	0	1	0	0	7752			Q9BSE5
Mitochondrial translation termination	R-CFA-5419276	1	0	0	1	0	0	7278			F6V8L3
Termination of translesion DNA synthesis	R-SPO-5656169	1	0	0	1	0	0	7728			O14003
Complex I biogenesis	R-CFA-6799198	14	0	0	4	0	0	9997-15101-15693-1391-5618-10843-13519-2742-15776-12840-11410-11476-10653-12503			F1PV09-Q49RC1-Q9ZZ58-P92604
FOXO-mediated transcription of oxidative stress- metabolic and neuronal genes	R-HSA-9615017	1	0	0	1	0	0	9174			ENSG00000112096
Heme biosynthesis	R-GGA-189451	1	0	1	0	0	0	10071		GO:0004325
Beta oxidation of lauroyl-CoA to decanoyl-CoA-CoA	R-SSC-77310	1	0	0	1	0	0	8777			Q29554
SUMOylation of DNA replication proteins	R-DDI-4615885	1	0	0	1	0	0	8743			P90520
Molybdenum cofactor biosynthesis	R-SCE-947581	1	0	0	1	0	0	9139			P25374
Gluconeogenesis	R-BTA-70263	3	0	1	1	0	0	9452-6524-8635		GO:0042132	A0A3Q1LIP1
ABC transporters in lipid homeostasis	R-CEL-1369062	1	0	0	1	0	0	6457			Q9XW49
Mitochondrial protein import	R-XTR-1268020	1	0	0	1	0	0	9573			Q6DJ41
Degradation of GABA	R-SCE-916853	1	0	1	0	0	0	9195		GO:0004777
Pyruvate metabolism	R-BTA-70268	1	0	1	0	0	0	7340		GO:0004459
Toxicity of botulinum toxin type B (botB)	R-HSA-5250958	1	0	0	1	0	0	8717			Q57230
Methionine salvage pathway	R-SPO-1237112	1	0	1	0	0	0	7032		GO:0046523
Metabolism of folate and pterines	R-XTR-196757	1	0	1	0	0	0	8209		GO:0004372
Glycogen breakdown (glycogenolysis)	R-XTR-70221	1	0	1	0	0	0	15734		GO:0008184
Heme synthesis	R-GGA-421984	1	0	1	0	0	0	10071		GO:0004325
Cytoprotection by HMOX1	R-BTA-9707564	5	0	0	2	0	0	11679-12808-1164-10893-12973			Q6QTG5-Q6QTG9
Glycolysis	R-GGA-352882	1	1	1	0	0	0	8263	GO:0005829	GO:0004634
The proton buffering model	R-MMU-167827	1	0	1	0	0	0	2972		GO:0015078
Neutrophil degranulation	R-XTR-6798695	1	0	0	1	0	0	15734			A0A6I8S9X8
Pregnenolone biosynthesis	R-DDI-196108	1	0	0	1	0	0	9315			Q6IMN8
Degradation of GABA	R-XTR-916853	1	0	1	0	0	0	9195		GO:0004777
Fructose biosynthesis	R-DDI-5652227	1	0	0	1	0	0	9315			Q6IMN8
Respiratory electron transport	R-SPO-611105	11	0	0	1	0	0	1338-3029-9002-12770-16079-12752-2162-13327-13657-12005-13347			P05501
Formation of ATP by chemiosmotic coupling	R-MMU-163210	1	0	0	1	0	0	6807			P00848
Glycolysis	R-HSA-70171	2	0	0	2	0	0	9293-8263			A6NDG6-P09104
Translesion synthesis by POLI	R-SPO-5656121	1	0	0	1	0	0	7728			O14003
Gluconeogenesis	R-GGA-352875	3	0	1	1	0	0	6524-8635-9252		GO:0042132	Q8JHF6
Beta oxidation of decanoyl-CoA to octanoyl-CoA-CoA	R-SSC-77346	1	0	0	1	0	0	8777			Q29554
Methionine salvage pathway	R-GGA-1237112	1	0	1	0	0	0	7032		GO:0046523
Peroxisomal protein import	R-RNO-9033241	1	0	0	1	0	0	8489			Q3MIB4
Beta oxidation of octanoyl-CoA to hexanoyl-CoA	R-SSC-77348	1	0	0	1	0	0	8777			Q29554
Cristae formation	R-RNO-8949613	1	0	0	1	0	0	15572			P05504
Degradation of GABA	R-BTA-916853	1	0	1	0	0	0	9195		GO:0004777
Deregulated CDK5 triggers multiple neurodegenerative pathways in Alzheimer's disease models	R-HSA-8862803	1	0	0	1	0	0	9174			ENSG00000112096
Synthesis of dolichyl-phosphate-glucose	R-GGA-480985	1	0	0	1	0	0	8366			E1BUU9
Heme biosynthesis	R-SPO-189451	1	0	1	0	0	0	10071		GO:0004325
Metabolism of folate and pterines	R-CFA-196757	1	0	1	0	0	0	8209		GO:0004372
Branched-chain amino acid catabolism	R-DDI-70895	1	0	0	1	0	0	9885			Q54W88
Pyruvate metabolism	R-XTR-70268	1	0	1	1	0	0	7340		GO:0004459	A0A803KJA8
Sulfate assimilation	R-MTU-936635	2	0	0	1	0	0	9048-9539			P9WQM1
Mitochondrial translation elongation	R-DME-5389840	1	0	0	1	0	0	10781			Q9VFB2
Gluconeogenesis	R-XTR-70263	2	0	1	0	0	0	6524-8635		GO:0042132
Dual Incision in GG-NER	R-SPO-5696400	1	0	0	1	0	0	7728			O14003
Heme biosynthesis	R-PFA-189451	1	0	1	0	0	0	10071		GO:0004325
Toxicity of botulinum toxin type A (botA)	R-HSA-5250968	1	0	0	1	0	0	8717			Q57230
EML4 and NUDC in mitotic spindle formation	R-RNO-9648025	1	0	0	1	0	0	7117			D4A0G9
Purine ribonucleoside monophosphate biosynthesis	R-CEL-73817	1	0	0	1	0	0	9411			Q10457
Methionine salvage pathway	R-HSA-1237112	1	0	1	0	0	0	7032		GO:0046523
Neutrophil degranulation	R-HSA-6798695	1	0	0	1	0	0	7449			Q13231
Interconversion of nucleotide di- and triphosphates	R-DDI-499943	1	0	0	1	0	0	9670			Q54QJ9
Beta oxidation of palmitoyl-CoA to myristoyl-CoA	R-SSC-77305	1	0	0	1	0	0	8777			Q29554
Leading Strand Synthesis	R-SPO-69109	1	0	0	1	0	0	7728			O14003
TP53 Regulates Metabolic Genes	R-CFA-5628897	7	0	0	2	0	0	12824-6443-12990-4346-13478-13976-14679			Q9ZZ64-Q49RC5
Digestion of dietary carbohydrate	R-HSA-189085	1	0	0	1	0	0	7449			Q13231
The proton buffering model	R-CFA-167827	1	0	1	0	0	0	2972		GO:0015078
Urea cycle	R-XTR-70635	1	0	0	1	0	0	9573			Q6DJ41
The proton buffering model	R-GGA-167827	1	0	1	0	0	0	2972		GO:0015078
Glutathione conjugation	R-RNO-156590	1	0	0	1	0	0	9706			P51635
Resolution of D-loop Structures through Holliday Junction Intermediates	R-XTR-5693568	1	0	0	1	0	0	15735			A0A6I8RFL4
Purine ribonucleoside monophosphate biosynthesis	R-DME-73817	2	0	0	2	0	0	8645-7482			P00967-Q9VIE7
Respiratory electron transport	R-MMU-611105	1	0	0	1	0	0	12917			P00397
Tyrosine catabolism	R-CFA-8963684	1	0	1	0	0	0	4095		GO:0003868
Pyruvate metabolism	R-RNO-70268	1	0	1	0	0	0	7340		GO:0004459
Gluconeogenesis	R-RNO-70263	2	0	1	0	0	0	6524-8635		GO:0042132
Major pathway of rRNA processing in the nucleolus and cytosol	R-SPO-6791226	1	0	1	0	0	0	8438		GO:0004521
Mitochondrial translation elongation	R-HSA-5389840	1	0	0	1	0	0	9461			Q9BYD3
HDR through Single Strand Annealing (SSA)	R-XTR-5685938	1	0	0	1	0	0	15735			A0A6I8RFL4
Tyrosine catabolism	R-BTA-8963684	1	0	1	0	0	0	4095		GO:0003868
Ribavirin ADME	R-DRE-9755088	1	0	0	1	0	0	8120			A0A2R8QIQ7
Transport of nucleosides and free purine and pyrimidine bases across the plasma membrane	R-XTR-83936	1	0	0	1	0	0	7638			A0A6I8QF59
Cytoprotection by HMOX1	R-GGA-9707564	6	0	0	2	0	0	10821-14319-15309-11816-12266-15137			P18943-P18945
Major pathway of rRNA processing in the nucleolus and cytosol	R-DRE-6791226	1	0	1	0	0	0	8438		GO:0004521
Azathioprine ADME	R-DRE-9748787	1	0	0	1	0	0	8120			A0A2R8QIQ7
Formation of the active cofactor- UDP-glucuronate	R-CEL-173599	1	0	0	1	0	0	9121			Q19905
TP53 Regulates Metabolic Genes	R-BTA-5628897	5	0	0	2	0	0	11679-12808-1164-10893-12973			Q6QTG5-Q6QTG9
Complex I biogenesis	R-DRE-6799198	4	0	0	2	0	0	9138-14385-16161-11301			Q9MIY0-Q9MIZ0
Complex I biogenesis	R-DME-6799198	3	0	0	1	0	0	7472-10876-15341			P18931
Formation of ATP by chemiosmotic coupling	R-CFA-163210	5	0	0	1	0	0	15340-2972-14275-12524-8371			A0A5F4CQP4
Metabolism of folate and pterines	R-DDI-196757	1	0	1	0	0	0	8209		GO:0004372
Regulation of ornithine decarboxylase (ODC)	R-XTR-350562	1	0	0	1	0	0	11389			A0A6I8SF54
Degradation of GABA	R-CFA-916853	1	0	1	0	0	0	9195		GO:0004777
Beta oxidation of hexanoyl-CoA to butanoyl-CoA	R-SSC-77350	1	0	0	1	0	0	8777			Q29554
Mitochondrial iron-sulfur cluster biogenesis	R-SCE-1362409	1	0	0	1	0	0	9139			P25374
Methionine salvage pathway	R-DRE-1237112	1	0	1	0	0	0	7032		GO:0046523
HDR through MMEJ (alt-NHEJ)	R-BTA-5685939	1	0	0	1	0	0	9167			E1BMC0
Degradation of GABA	R-DRE-916853	1	0	1	1	0	0	9195		GO:0004777	A0A0R4IIB7
The proton buffering model	R-XTR-167827	1	0	1	0	0	0	2972		GO:0015078
Glycolysis	R-DRE-70171	1	0	0	1	0	0	10015			B7ZVE8
Carnitine synthesis	R-DRE-71262	1	0	0	1	0	0	8209			Q6NYR0
ABC-family proteins mediated transport	R-HSA-382556	1	0	0	1	0	0	9640			Q2M3G0
Cytoprotection by HMOX1	R-XTR-9707564	13	0	0	3	0	0	14150-12374-15673-13471-5785-3121-2746-10227-7139-15477-15697-12755-10677			Q5G7I7-Q5G7I8-Q5G7I4
Mitochondrial translation elongation	R-DRE-5389840	2	0	0	2	0	0	7164-8547			Q08BB1-F1QQ34
Beta oxidation of lauroyl-CoA to decanoyl-CoA-CoA	R-BTA-77310	1	0	0	1	0	0	8234			A0A3Q1LS03
Translesion synthesis by POLK	R-SPO-5655862	1	0	0	1	0	0	7728			O14003
ABC transporters in lipid homeostasis	R-DDI-1369062	2	0	0	2	0	0	8613-9581			Q552P3-Q8T6J0
Cytoprotection by HMOX1	R-RNO-9707564	16	0	0	2	0	0	8244-15250-15393-14243-14198-3540-15292-499-5830-734-12663-14212-14345-13801-13127-14327			P05505-P05503
Cysteine formation from homocysteine	R-DRE-1614603	1	0	0	1	0	0	10097			F1QPF7
Phenylalanine metabolism	R-DDI-8964208	1	0	0	1	0	0	9537			Q54EW2
Astrocytic Glutamate-Glutamine Uptake And Metabolism	R-CEL-210455	1	0	0	1	0	0	9672			Q22682
Homologous DNA Pairing and Strand Exchange	R-XTR-5693579	1	0	0	1	0	0	15735			A0A6I8RFL4
Tyrosine catabolism	R-RNO-8963684	1	0	1	0	0	0	4095		GO:0003868
Heme biosynthesis	R-CFA-189451	1	0	1	0	0	0	10071		GO:0004325
Processing of SMDT1	R-BTA-8949664	1	0	0	1	0	0	9244			A0A3Q1N6Y5
Heme biosynthesis	R-CEL-189451	1	0	1	0	0	0	10071		GO:0004325
Heme biosynthesis	R-DME-189451	1	0	1	0	0	0	10071		GO:0004325
Synthesis of Prostaglandins (PG) and Thromboxanes (TX)	R-DDI-2162123	1	0	0	1	0	0	9315			Q6IMN8
TP53 Regulates Metabolic Genes	R-RNO-5628897	16	0	0	2	0	0	8244-15250-15393-14243-14198-3540-15292-499-5830-734-12663-14212-14345-13801-13127-14327			P05505-P05503
Purine catabolism	R-DDI-74259	1	0	0	1	0	0	7788			Q54LQ6
Beta oxidation of decanoyl-CoA to octanoyl-CoA-CoA	R-BTA-77346	1	0	0	1	0	0	8234			A0A3Q1LS03
Beta oxidation of octanoyl-CoA to hexanoyl-CoA	R-BTA-77348	1	0	0	1	0	0	8234			A0A3Q1LS03
Purine ribonucleoside monophosphate biosynthesis	R-SCE-73817	1	0	0	1	0	0	9754			P38625
Methionine salvage pathway	R-SSC-1237112	1	0	1	0	0	0	7032		GO:0046523
Beta oxidation of hexanoyl-CoA to butanoyl-CoA	R-BTA-77350	1	0	0	1	0	0	8234			A0A3Q1LS03
Beta oxidation of butanoyl-CoA to acetyl-CoA	R-BTA-77352	1	0	0	1	0	0	8234			A0A3Q1LS03
TP53 Regulates Metabolic Genes	R-XTR-5628897	13	0	0	3	0	0	14150-12374-15673-13471-5785-3121-2746-10227-7139-15477-15697-12755-10677			Q5G7I7-Q5G7I8-Q5G7I4
Cristae formation	R-DME-8949613	2	0	0	1	0	0	2973-10451			Q6NN09
Pyruvate metabolism	R-SSC-70268	1	0	1	0	0	0	7340		GO:0004459
Gluconeogenesis	R-SSC-70263	2	0	1	0	0	0	6524-8635		GO:0042132
Metabolism of folate and pterines	R-SPO-196757	1	0	1	0	0	0	8209		GO:0004372
Ciprofloxacin ADME	R-SSC-9793528	1	0	0	1	0	0	8274			Q8MIB3
Methionine salvage pathway	R-DDI-1237112	1	0	1	1	0	0	7032		GO:0046523	Q54R90
Beta oxidation of hexanoyl-CoA to butanoyl-CoA	R-XTR-77350	1	0	0	1	0	0	9892			A0A6I8Q8M9
Beta oxidation of butanoyl-CoA to acetyl-CoA	R-XTR-77352	1	0	0	1	0	0	9892			A0A6I8Q8M9
Peroxisomal protein import	R-DDI-9033241	1	0	0	1	0	0	8617			Q54DA9
Metabolism of folate and pterines	R-SSC-196757	1	0	1	0	0	0	8209		GO:0004372
Processing of DNA double-strand break ends	R-DRE-5693607	1	0	0	1	0	0	6837			X1WCF3
ABC-family proteins mediated transport	R-XTR-382556	2	0	0	1	0	0	15941-15868			A0A6I8QU31
Tyrosine catabolism	R-CEL-8963684	1	0	1	0	0	0	4095		GO:0003868
Presynaptic phase of homologous DNA pairing and strand exchange	R-DRE-5693616	1	0	0	1	0	0	6837			X1WCF3
Tyrosine catabolism	R-GGA-8963684	2	0	1	1	0	0	4095-9078		GO:0003868	F1NVJ0
Citric acid cycle (TCA cycle)	R-SCE-71403	1	0	0	1	0	0	9037			P28241
Respiratory electron transport	R-CFA-611105	12	0	0	3	0	0	10931-6485-12824-6443-12990-4346-13478-9529-11770-3098-13976-14679			Q9ZZ64-Q49RC5-Q34101
Tyrosine catabolism	R-HSA-8963684	1	0	1	0	0	0	4095		GO:0003868
RHO GTPases Activate Formins	R-RNO-5663220	1	0	0	1	0	0	7117			D4A0G9
Respiratory electron transport	R-XTR-611105	13	0	0	3	0	0	14150-12374-15673-13471-5785-3121-2746-10227-7139-15477-15697-12755-10677			Q5G7I7-Q5G7I8-Q5G7I4
Paracetamol ADME	R-SSC-9753281	1	0	0	1	0	0	8274			Q8MIB3
XBP1(S) activates chaperone genes	R-HSA-381038	1	0	0	1	0	0	8394			ENSG00000157014
Gap-filling DNA repair synthesis and ligation in TC-NER	R-SPO-6782210	1	0	0	1	0	0	7728			O14003
Glycogen breakdown (glycogenolysis)	R-SSC-70221	1	0	1	0	0	0	15734		GO:0008184
Formation of xylulose-5-phosphate	R-RNO-5661270	1	0	0	1	0	0	9706			P51635
Heme biosynthesis	R-XTR-189451	1	0	1	0	0	0	10071		GO:0004325
Tolerance by Mtb to nitric oxide produced by macrophages	R-HSA-1222538	3	0	0	1	0	0	9767-9479-7507			P9WQJ5
Activation of ATR in response to replication stress	R-SPO-176187	1	0	0	1	0	0	7728			O14003
Cytoprotection by HMOX1	R-DME-9707564	23	0	0	3	0	0	15285-12161-13000-15553-13243-3120-2372-1447-2448-11305-13407-587-10806-12740-6347-4656-11541-12563-14851-12844-10058-11843-10247			P00417-P00399-P00408
TP53 Regulates Metabolic Genes	R-HSA-5628897	4	0	0	3	0	0	12878-11857-10512-10379			P00403-P00395-P00414
tRNA modification in the nucleus and cytosol	R-HSA-6782315	2	0	0	2	0	0	9313-9842			Q7Z6V5-Q9NX74
Degradation of GABA	R-SSC-916853	1	0	1	0	0	0	9195		GO:0004777
Iron uptake and transport	R-SSC-917937	1	0	0	1	0	0	8274			Q8MIB3
Methionine salvage pathway	R-CEL-1237112	1	0	1	0	0	0	7032		GO:0046523
Respiratory electron transport	R-BTA-611105	6	0	0	3	0	0	11679-8331-12808-1164-10893-12973			Q6QTG5-P00157-Q6QTG9
Synthesis of UDP-N-acetyl-glucosamine	R-DDI-446210	1	0	0	1	0	0	11452			Q54LK1
Mitochondrial protein import	R-SCE-1268020	1	0	0	1	0	0	9517			P19882
Degradation of GABA	R-GGA-916853	1	0	1	0	0	0	9195		GO:0004777
Pyrimidine biosynthesis	R-SCE-500753	1	0	0	1	0	0	9197			P07259
Calnexin/calreticulin cycle	R-DDI-901042	1	0	0	1	0	0	6935			Q54EN4
Surfactant metabolism	R-DDI-5683826	2	0	0	2	0	0	8613-9581			Q552P3-Q8T6J0
Glycine degradation	R-SSC-6783984	1	0	0	1	0	0	8071			A0A287BA24
Translesion Synthesis by POLH	R-SPO-110320	1	0	0	1	0	0	7728			O14003
Cristae formation	R-MMU-8949613	1	0	0	1	0	0	6807			P00848
Major pathway of rRNA processing in the nucleolus and cytosol	R-PFA-6791226	1	0	1	0	0	0	8438		GO:0004521
Insulin processing	R-DDI-264876	1	0	0	1	0	0	6935			Q54EN4
Metabolism of folate and pterines	R-MMU-196757	1	0	1	0	0	0	8209		GO:0004372
Synthesis of bile acids and bile salts via 27-hydroxycholesterol	R-DDI-193807	1	0	0	1	0	0	9315			Q6IMN8
Major pathway of rRNA processing in the nucleolus and cytosol	R-HSA-6791226	1	0	1	0	0	0	8438		GO:0004521
Complex I biogenesis	R-HSA-6799198	2	0	0	2	0	0	7398-9716			P03915-P03886
Degradation of GABA	R-CEL-916853	1	0	1	0	0	0	9195		GO:0004777
Amino acid transport across the plasma membrane	R-CEL-352230	1	0	0	1	0	0	9672			Q22682
Gluconeogenesis	R-DDI-70263	2	0	1	0	0	0	6524-8635		GO:0042132
Mitochondrial translation termination	R-HSA-5419276	1	0	0	1	0	0	9461			Q9BYD3
Transport of nucleosides and free purine and pyrimidine bases across the plasma membrane	R-DRE-83936	1	0	0	1	0	0	8120			A0A2R8QIQ7
Mismatch repair (MMR) directed by MSH2:MSH3 (MutSbeta)	R-SPO-5358606	1	0	0	1	0	0	14704			O74773
Mitochondrial translation initiation	R-HSA-5368286	1	0	0	1	0	0	9461			Q9BYD3
SUMOylation of transcription cofactors	R-BTA-3899300	1	0	0	1	0	0	9811			F1MBQ8
Regulation of TP53 Activity through Phosphorylation	R-DRE-6804756	1	0	0	1	0	0	6837			X1WCF3
Antimicrobial action and antimicrobial resistance in Mtb	R-HSA-9639775	3	0	0	3	0	0	7890-8913-8867			P9WGY7-P9WGY9-P9WGZ1
Ribavirin ADME	R-DDI-9755088	1	0	0	1	0	0	7788			Q54LQ6
ABC-family proteins mediated transport	R-DRE-382556	1	0	0	1	0	0	8536			A3KPX2
Respiratory electron transport	R-GGA-611105	6	0	0	2	0	0	10821-14319-15309-11816-12266-15137			P18943-P18945
Major pathway of rRNA processing in the nucleolus and cytosol	R-RNO-6791226	1	0	1	0	0	0	8438		GO:0004521
Major pathway of rRNA processing in the nucleolus and cytosol	R-MMU-6791226	1	0	1	0	0	0	8438		GO:0004521
Azathioprine ADME	R-DDI-9748787	1	0	0	1	0	0	7715			P32073
Complex I biogenesis	R-RNO-6799198	1	0	0	1	0	0	6511			B0BNE6
Complex I biogenesis	R-MMU-6799198	1	0	0	1	0	0	9714			P03888
Degradation of GABA	R-SPO-916853	1	0	1	0	0	0	9195		GO:0004777
Formation of ATP by chemiosmotic coupling	R-SSC-163210	1	0	0	1	0	0	5459			Q35915
mRNA decay by 5' to 3' exoribonuclease	R-PFA-430039	1	0	0	1	0	0	6652			O97285
Complex I biogenesis	R-XTR-6799198	7	0	0	3	0	0	15096-12706-16045-2461-11883-15532-4060			Q5G7I1-Q5G7J0-Q5G7I0
Translesion synthesis by REV1	R-SPO-110312	1	0	0	1	0	0	7728			O14003
Recognition of DNA damage by PCNA-containing replication complex	R-SPO-110314	1	0	0	1	0	0	7728			O14003
TP53 Regulates Metabolic Genes	R-DRE-5628897	24	0	0	3	0	0	5064-7684-12271-9387-13094-14480-5795-11929-1293-6096-12405-14628-2125-1464-10671-14006-15379-12398-5207-12832-5208-12008-12775-13930			Q9MIY8-Q9MIY4-Q9MIY7
The canonical retinoid cycle in rods (twilight vision)	R-DDI-2453902	2	0	0	2	0	0	8613-9581			Q552P3-Q8T6J0
Complex I biogenesis	R-BTA-6799198	9	0	0	2	0	0	15692-8656-15353-15496-15352-1385-13037-8708-14835			Q85BD6-Q6QTH1
Mitochondrial protein import	R-CFA-1268020	5	0	0	1	0	0	15340-2972-14275-12524-8371			A0A5F4CQP4
Azathioprine ADME	R-SCE-9748787	1	0	0	1	0	0	9754			P38625
Tristetraprolin (TTP- ZFP36) binds and destabilizes mRNA	R-DDI-450513	1	0	0	1	0	0	8510			Q54BH9
Complex I biogenesis	R-GGA-6799198	1	0	0	1	0	0	5690			P18938
Major pathway of rRNA processing in the nucleolus and cytosol	R-BTA-6791226	1	0	1	0	0	0	8438		GO:0004521
ATP-dependent chromatin remodeling	ko03082	1	0	0	0	0	1	16331_ORF				ko:K08874
Prion disease	ko05020	107	0	0	0	0	13	9586-13000-12670-8656-12030-13241-1341-3120-8371-11989-11507-6347-14851-11225-12678-10653-13801-12041-4740-6081-2162-14628-2158-12960-14742-10145-11476-10541-11354-2838-11115-12844-15240-13463-3420-3143-2448-11965-13109-11208-13621-11682-5315-10750-12414-13347-11721-14679-14163-15096-13471-3031-13914-11616-541-11857-13918-2973-2972-12663-13236-6811-5845-11851-11334-14327-15340-7244-9269-15341-304…				ko:K02256-ko:K03884-ko:K02126-ko:K03882-ko:K03883-ko:K03880-ko:K03881-ko:K02262-ko:K02261-ko:K03879-ko:K00412-ko:K02128-ko:K03878
Pathways of neurodegeneration - multiple diseases	ko05022	108	0	0	0	0	14	9586-13000-12670-8656-12030-13241-1341-3120-8371-11989-11507-6347-14851-11225-12678-10653-13801-12041-4740-6081-2162-14628-2158-12960-14742-10145-11476-10541-11354-2838-11115-12844-15240-13463-3420-3143-2448-11965-13109-11208-13621-11682-5315-10750-12414-13347-11721-14679-14163-15096-13471-3031-13914-11616-541-11857-13918-2973-2972-12663-13236-6811-5845-11851-11334-14327-15340-7244-9269-15341-163…				ko:K02256-ko:K03884-ko:K02126-ko:K03882-ko:K03883-ko:K03880-ko:K03881-ko:K02262-ko:K17906-ko:K02261-ko:K03879-ko:K00412-ko:K02128-ko:K03878
Longevity regulating pathway - worm	ko04212	2	0	0	0	0	1	11208-9174				ko:K04564
Longevity regulating pathway	ko04211	2	0	0	0	0	1	11208-9174				ko:K04564
Longevity regulating pathway - multiple species	ko04213	2	0	0	0	0	1	11208-9174				ko:K04564
Long-term depression	ko04730	1	0	0	0	0	1	16326_ORF				ko:K16342
Styrene degradation	ko00643	1	0	0	0	0	1	12122				ko:K00451
Phenylalanine- tyrosine and tryptophan biosynthesis	ko00400	1	0	0	0	0	2	8691				ko:K01696-ko:K01817
Platelet activation	ko04611	1	0	0	0	0	1	16326_ORF				ko:K16342
Amino sugar and nucleotide sugar metabolism	ko00520	1	0	0	0	0	1	8474				ko:K00820
Bile secretion	ko04976	1	0	0	0	0	1	16305_ORF				ko:K05658
Necroptosis	ko04217	1	0	0	0	0	1	16326_ORF				ko:K16342
Vancomycin resistance	ko01502	1	0	0	0	0	1	15700				ko:K01775
Cationic antimicrobial peptide (CAMP) resistance	ko01503	1	0	0	0	0	1	9208				ko:K01448
Pyrimidine metabolism	ko00240	1	0	0	0	0	1	9197				ko:K01955
Phenylalanine metabolism	ko00360	2	0	0	0	0	2	4095-7024				ko:K00457-ko:K03825
Glutathione metabolism	ko00480	1	0	0	0	0	1	7873				ko:K01270
Salmonella infection	ko05132	1	0	0	0	0	1	16341_ORF				ko:K10413
Alzheimer disease	ko05010	108	0	0	0	0	14	9586-13000-12670-8656-12030-13241-1341-3120-8371-11989-11507-6347-14851-11225-12678-10653-13801-12041-4740-6081-2162-14628-2158-12960-14742-10145-11476-10541-11354-2838-11115-12844-15240-13463-3420-3143-2448-11965-13109-11208-13621-11682-5315-10750-12414-13347-11721-14679-14163-15096-13471-3031-13914-11616-541-11857-13918-2973-2972-12663-13236-6811-5845-11851-11334-14327-15340-7244-9269-15341-163…				ko:K02256-ko:K03884-ko:K02126-ko:K03882-ko:K03883-ko:K03880-ko:K03881-ko:K02262-ko:K17906-ko:K02261-ko:K03879-ko:K00412-ko:K02128-ko:K03878
Two-component system	ko02020	11	0	0	0	0	7	11171-7433-2158-3420-9617-7746-2162-12678-11851-12005-13347				ko:K13532-ko:K07787-ko:K07697-ko:K01051-ko:K00412-ko:K02668-ko:K11636
Parkinson disease	ko05012	107	0	0	0	0	13	9586-13000-12670-8656-12030-13241-1341-3120-8371-11989-11507-6347-14851-11225-12678-10653-13801-12041-4740-6081-2162-14628-2158-12960-14742-10145-11476-10541-11354-2838-11115-12844-15240-13463-3420-3143-2448-11965-13109-11208-13621-11682-5315-10750-12414-13347-11721-14679-14163-15096-13471-3031-13914-11616-541-11857-13918-2973-2972-12663-13236-6811-5845-11851-11334-14327-15340-7244-9269-15341-304…				ko:K02256-ko:K03884-ko:K02126-ko:K03882-ko:K03883-ko:K03880-ko:K03881-ko:K02262-ko:K02261-ko:K03879-ko:K00412-ko:K02128-ko:K03878
Amyotrophic lateral sclerosis	ko05014	109	0	0	0	0	15	9586-13000-12670-8656-12030-13241-1341-3120-8371-11989-11507-6347-14851-11225-12678-10653-13801-12041-4740-6081-2162-14628-2158-12960-14742-10145-11476-10541-11354-2838-11115-12844-15240-13463-3420-3143-2448-11965-13109-11208-13621-11682-5315-10750-12414-13347-11721-14679-14163-15096-13471-3031-13914-11616-541-11857-13918-2973-2972-12663-13236-6811-5845-11851-11334-14327-15340-7244-9269-15341-163…				ko:K02256-ko:K03884-ko:K02126-ko:K03882-ko:K03883-ko:K03880-ko:K03881-ko:K02262-ko:K17906-ko:K02261-ko:K14311-ko:K03879-ko:K00412-ko:K02128-ko:K03878
Biosynthesis of vancomycin group antibiotics	ko01055	1	0	0	0	0	1	4095				ko:K16421
Quorum sensing	ko02024	2	0	0	0	0	4	8778-6904				ko:K11037-ko:K02033-ko:K11035-ko:K11034
Vasopressin-regulated water reabsorption	ko04962	1	0	0	0	0	1	16341_ORF				ko:K10413
Spinocerebellar ataxia	ko05017	1	0	0	0	0	1	16344_ORF				ko:K17906
Huntington disease	ko05016	109	0	0	0	0	15	9586-13000-12670-8656-12030-13241-1341-3120-8371-11989-11507-6347-14851-11225-12678-10653-13801-12041-4740-6081-2162-14628-2158-12960-14742-10145-11476-10541-11354-2838-11115-12844-15240-13463-3420-3143-2448-11965-13109-11208-13621-11682-5315-10750-12414-13347-11721-14679-14163-15096-13471-3031-13914-11616-541-11857-13918-2973-2972-12663-13236-6811-5845-11851-11334-14327-15340-7244-9269-15341-163…				ko:K02256-ko:K03884-ko:K02126-ko:K03882-ko:K04564-ko:K03883-ko:K03880-ko:K03881-ko:K02262-ko:K17906-ko:K02261-ko:K03879-ko:K00412-ko:K02128-ko:K03878
Diabetic cardiomyopathy	ko05415	108	0	0	0	0	14	9586-13000-12670-8656-12030-13241-1341-3120-8371-11989-11507-6347-14851-11225-12678-10653-13801-12041-4740-6081-2162-14628-2158-12960-14742-10145-11476-10541-11354-2838-11115-12844-15240-13463-3420-3143-2448-11965-13109-11208-13621-11682-5315-10750-12414-13347-11721-14679-14163-15096-13471-3031-13914-11616-541-11857-13918-2973-2972-12663-13236-6811-5845-11851-11334-14327-15340-7244-9269-15341-304…				ko:K02256-ko:K03884-ko:K02126-ko:K03882-ko:K03883-ko:K03880-ko:K03881-ko:K02262-ko:K02261-ko:K03879-ko:K00412-ko:K02128-ko:K00820-ko:K03878
Lipid and atherosclerosis	ko05417	2	0	0	0	0	1	11208-9174				ko:K04564
Glutamatergic synapse	ko04724	1	0	0	0	0	1	16326_ORF				ko:K16342
Retrograde endocannabinoid signaling	ko04723	69	0	0	0	0	7	15340-7244-12670-8656-12030-9269-13241-15341-1341-8371-11989-11507-11269-10653-12478-9155-4385-7895-4386-12041-4740-14385-15352-6081-12960-14742-13214-10145-11476-10541-11354-2838-12524-11115-14470-13140-15240-3143-11965-13109-11208-10670-13621-11682-11883-10750-12414-11721-15569-14163-15096-8887-3870-3031-9054-14082-13914-10964-11616-541-13918-2973-2972-10165-13236-15214-5845-11334-13710				ko:K03884-ko:K03882-ko:K03883-ko:K03880-ko:K03881-ko:K03879-ko:K03878
Serotonergic synapse	ko04726	1	0	0	0	0	1	16326_ORF				ko:K16342
Glycolysis / Gluconeogenesis	ko00010	1	0	0	0	0	1	8774				ko:K01834
Ubiquinone and other terpenoid-quinone biosynthesis	ko00130	1	0	0	0	0	1	4095				ko:K00457
Alanine- aspartate and glutamate metabolism	ko00250	2	0	0	0	0	2	8474-9197				ko:K00820-ko:K01955
Vascular smooth muscle contraction	ko04270	1	0	0	0	0	1	16326_ORF				ko:K16342
ABC transporters	ko02010	2	0	0	0	0	2	16305_ORF-8742				ko:K05658-ko:K02073
Terpenoid backbone biosynthesis	ko00900	1	0	0	0	0	1	15875				ko:K03527
Drug metabolism - other enzymes	ko00983	1	0	0	0	0	1	9754				ko:K01951
Thermogenesis	ko04714	107	0	0	0	0	13	9586-13000-12670-8656-12030-13241-1341-3120-8371-11989-11507-6347-14851-11225-12678-10653-13801-12041-4740-6081-2162-14628-2158-12960-14742-10145-11476-10541-11354-2838-11115-12844-15240-13463-3420-3143-2448-11965-13109-11208-13621-11682-5315-10750-12414-13347-11721-14679-14163-15096-13471-3031-13914-11616-541-11857-13918-2973-2972-12663-13236-6811-5845-11851-11334-14327-15340-7244-9269-15341-304…				ko:K02256-ko:K03884-ko:K02126-ko:K03882-ko:K03883-ko:K03880-ko:K03881-ko:K02262-ko:K02261-ko:K03879-ko:K00412-ko:K02128-ko:K03878
Autophagy - animal	ko04140	1	0	0	0	0	1	16344_ORF				ko:K17906
Cardiac muscle contraction	ko04260	32	0	0	0	0	4	9586-13000-14870-13463-3420-3120-3040-2448-2125-6347-5315-14851-12678-13801-13347-14679-8244-13471-11929-2162-11857-14628-11816-12808-2158-12663-13334-4656-12844-11851-12005-14327				ko:K02256-ko:K02262-ko:K02261-ko:K00412
Choline metabolism in cancer	ko05231	1	0	0	0	0	1	16326_ORF				ko:K16342
Central carbon metabolism in cancer	ko05230	1	0	0	0	0	1	8774				ko:K01834
Peroxisome	ko04146	2	0	0	0	0	1	11208-9174				ko:K04564
Phagosome	ko04145	1	0	0	0	0	1	16341_ORF				ko:K10413
Fc epsilon RI signaling pathway	ko04664	1	0	0	0	0	1	16326_ORF				ko:K16342
Other glycan degradation	ko00511	2	0	0	0	0	3	15892_ORF-15711_ORF				ko:K01227-ko:K01190-ko:K13714
Fc gamma R-mediated phagocytosis	ko04666	1	0	0	0	0	1	16326_ORF				ko:K16342
Glyoxylate and dicarboxylate metabolism	ko00630	3	0	0	0	0	3	8754-8071-182				ko:K02437-ko:K00865-ko:K01091
Purine metabolism	ko00230	1	0	0	0	0	1	9754				ko:K01951
Tyrosine metabolism	ko00350	2	0	0	0	0	2	4095-12122				ko:K00457-ko:K00451
alpha-Linolenic acid metabolism	ko00592	1	0	0	0	0	1	16326_ORF				ko:K16342
Photosynthesis	ko00195	1	0	0	0	0	1	8529				ko:K02111
D-Amino acid metabolism	ko00470	1	0	0	0	0	1	15700				ko:K01775
Linoleic acid metabolism	ko00591	1	0	0	0	0	1	16326_ORF				ko:K16342
Arachidonic acid metabolism	ko00590	1	0	0	0	0	1	16326_ORF				ko:K16342
Fatty acid degradation	ko00071	1	0	0	0	0	1	7405				ko:K00249
Oxidative phosphorylation	ko00190	109	0	0	0	0	15	9586-13000-12670-8656-12030-13241-1341-3120-8371-11989-11507-6347-14851-11225-12678-10653-13801-8529-12041-4740-6081-2162-14628-2158-12960-14742-10145-11476-10541-11354-2838-11115-12844-15240-13463-3420-3143-2448-11965-13109-11208-13621-11682-5315-10750-12414-13347-11721-14679-14163-15096-13471-3031-13914-11616-541-11857-13918-2973-2972-12663-13236-6811-5845-11851-11334-14327-15340-7244-9269-1534…				ko:K02256-ko:K03884-ko:K02126-ko:K03882-ko:K03883-ko:K03880-ko:K03881-ko:K02111-ko:K00341-ko:K02262-ko:K02261-ko:K03879-ko:K00412-ko:K02128-ko:K03878
Spliceosome	ko03040	1	0	0	0	0	1	16266_ORF				ko:K12879
VEGF signaling pathway	ko04370	1	0	0	0	0	1	16326_ORF				ko:K16342
MAPK signaling pathway	ko04010	1	0	0	0	0	1	16326_ORF				ko:K16342
Bacterial invasion of epithelial cells	ko05100	1	0	0	0	0	1	15711_ORF				ko:K13731
Ras signaling pathway	ko04014	1	0	0	0	0	1	16326_ORF				ko:K16342
PPAR signaling pathway	ko03320	1	0	0	0	0	1	7405				ko:K00249
MAPK signaling pathway - fly	ko04013	2	0	0	0	0	1	11208-9174				ko:K04564
Gastric cancer	ko05226	1	0	0	0	0	1	16305_ORF				ko:K05658
Sphingolipid metabolism	ko00600	1	0	0	0	0	1	15892_ORF				ko:K01190
Autophagy - other	ko04136	1	0	0	0	0	1	16344_ORF				ko:K17906
Insulin resistance	ko04931	1	0	0	0	0	1	8474				ko:K00820
Autophagy - yeast	ko04138	2	0	0	0	0	2	16344_ORF-10565				ko:K17906-ko:K06902
Ether lipid metabolism	ko00565	1	0	0	0	0	1	16326_ORF				ko:K16342
Glycerophospholipid metabolism	ko00564	2	0	0	0	0	2	9367-16326_ORF				ko:K16342-ko:K06131
Non-alcoholic fatty liver disease	ko04932	32	0	0	0	0	4	9586-13000-14870-13463-3420-3120-3040-2448-2125-6347-5315-14851-12678-13801-13347-14679-8244-13471-11929-2162-11857-14628-11816-12808-2158-12663-13334-4656-12844-11851-12005-14327				ko:K02256-ko:K02262-ko:K02261-ko:K00412
Motor proteins	ko04814	2	0	0	0	0	2	16343_ORF-16341_ORF				ko:K10413-ko:K10389
Glycerolipid metabolism	ko00561	1	0	0	0	0	1	182				ko:K00865
Alcoholic liver disease	ko04936	1	0	0	0	0	1	7405				ko:K00249
Methane metabolism	ko00680	1	0	0	0	0	1	8774				ko:K01834
Pentose and glucuronate interconversions	ko00040	1	0	0	0	0	1	11171				ko:K01051
Valine- leucine and isoleucine degradation	ko00280	1	0	0	0	0	1	7405				ko:K00249
DNA replication	ko03030	1	0	0	0	0	1	5784				ko:K01972
Biosynthesis of nucleotide sugars	ko01250	1	0	0	0	0	1	8474				ko:K00820
Mismatch repair	ko03430	1	0	0	0	0	1	5784				ko:K01972
Thiamine metabolism	ko00730	1	0	0	0	0	1	11618				ko:K03153
Glucagon signaling pathway	ko04922	1	0	0	0	0	1	8774				ko:K01834
Aminoacyl-tRNA biosynthesis	ko00970	4	0	0	0	0	3	5198-9457-6009-8629				ko:K02433-ko:K01887-ko:K01892
Oxytocin signaling pathway	ko04921	1	0	0	0	0	1	16326_ORF				ko:K16342
Galactose metabolism	ko00052	2	0	0	0	0	3	15892_ORF-8928				ko:K01684-ko:K12308-ko:K01190
Phospholipase D signaling pathway	ko04072	1	0	0	0	0	1	16326_ORF				ko:K16342
Human papillomavirus infection	ko05165	1	0	0	0	0	1	16343_ORF				ko:K10389
Biosynthesis of cofactors	ko01240	3	0	0	0	0	3	4095-11618-9197				ko:K00457-ko:K03153-ko:K01955
Human T-cell leukemia virus 1 infection	ko05166	1	0	0	0	0	1	16331_ORF				ko:K08874
Nucleotide excision repair	ko03420	2	0	0	0	0	2	5784-15836_ORF				ko:K03723-ko:K01972
Inflammatory mediator regulation of TRP channels	ko04750	1	0	0	0	0	1	16326_ORF				ko:K16342
MicroRNAs in cancer	ko05206	1	0	0	0	0	1	16305_ORF				ko:K05658
Lipoic acid metabolism	ko00785	1	0	0	0	0	1	8071				ko:K02437
Chemical carcinogenesis - reactive oxygen species	ko05208	108	0	0	0	0	14	9586-13000-12670-8656-12030-13241-1341-3120-8371-11989-11507-6347-14851-11225-12678-10653-13801-12041-4740-6081-2162-14628-2158-12960-14742-10145-11476-10541-11354-2838-11115-12844-15240-13463-3420-3143-2448-11965-13109-11208-13621-11682-5315-10750-12414-13347-11721-14679-14163-15096-13471-3031-13914-11616-541-11857-13918-2973-2972-12663-13236-6811-5845-11851-11334-14327-15340-7244-9269-15341-304…				ko:K02256-ko:K03884-ko:K02126-ko:K03882-ko:K04564-ko:K03883-ko:K03880-ko:K03881-ko:K02262-ko:K02261-ko:K03879-ko:K00412-ko:K02128-ko:K03878
Lysine biosynthesis	ko00300	1	0	0	0	0	1	7873				ko:K01439
Ovarian steroidogenesis	ko04913	1	0	0	0	0	1	16326_ORF				ko:K16342
GnRH signaling pathway	ko04912	1	0	0	0	0	1	16326_ORF				ko:K16342
Monobactam biosynthesis	ko00261	1	0	0	0	0	1	4095				ko:K16421
Glycine- serine and threonine metabolism	ko00260	5	0	0	0	0	5	7024-8774-8071-182-8691				ko:K01696-ko:K06718-ko:K02437-ko:K01834-ko:K00865
Ribosome	ko03010	2	0	0	0	0	2	15875-8547				ko:K02945-ko:K02871
Nucleocytoplasmic transport	ko03013	3	0	0	0	0	3	16346_ORF-16266_ORF-16343_ORF				ko:K18722-ko:K14311-ko:K12879
FoxO signaling pathway	ko04068	2	0	0	0	0	1	11208-9174				ko:K04564
Nucleotide metabolism	ko01232	1	0	0	0	0	1	9754				ko:K01951
Base excision repair	ko03410	1	0	0	0	0	1	5784				ko:K01972
RNA degradation	ko03018	1	0	0	0	0	1	9811				ko:K05592
Cysteine and methionine metabolism	ko00270	2	0	0	0	0	2	7032-10097				ko:K01740-ko:K08963
Arginine biosynthesis	R-ACH-1119263	1	0	1	0	0	0	9573		GO:0004585
Arginine biosynthesis	R-PHH-1119263	1	0	1	0	0	0	9573		GO:0004585
Thiamine biosynthesis	R-ETE-1119629	1	0	1	0	0	0	7434		GO:0004789
Suberin biosynthesis	R-ZJA-1119418	1	0	0	1	0	0	7236			Zjn_sc00089.1.g00090.1.am.mk
Ornithine biosynthesis	R-AHA-1119539	1	0	1	0	0	0	9925		GO:0004042
Tryptophan biosynthesis	R-SVI-1119494	2	0	2	0	0	0	8645-8691		GO:0004049-GO:0004834
Ornithine biosynthesis	R-SMO-1119539	2	0	1	1	0	0	8090-9925		GO:0004042	SELMODRAFT_268455
Thiamine biosynthesis	R-PDA-1119629	1	0	1	0	0	0	7434		GO:0004789
Tryptophan biosynthesis	R-JCU-1119494	2	0	2	0	0	0	8645-8691		GO:0004049-GO:0004834
Arginine biosynthesis	R-BNA-1119263	1	0	1	0	0	0	9573		GO:0004585
Valine biosynthesis	R-CCP-1119600	1	0	1	0	0	0	8617		GO:0003984
Valine biosynthesis	R-OES-1119600	1	0	1	0	0	0	8617		GO:0003984
Tryptophan biosynthesis	R-PSO-1119494	2	0	2	0	0	0	8645-8691		GO:0004049-GO:0004834
Ornithine biosynthesis	R-PTI-1119539	1	0	1	0	0	0	9925		GO:0004042
Tryptophan biosynthesis	R-MPO-1119494	2	0	2	0	0	0	8645-8691		GO:0004049-GO:0004834
Arginine biosynthesis	R-OGL-1119263	1	0	1	0	0	0	9573		GO:0004585
Ornithine biosynthesis	R-PHA-1119539	1	0	1	0	0	0	9925		GO:0004042
Thiamine biosynthesis	R-OLU-1119629	1	0	1	0	0	0	7434		GO:0004789
Tryptophan biosynthesis	R-CRU-1119494	2	0	2	0	0	0	8645-8691		GO:0004049-GO:0004834
Tryptophan biosynthesis	R-ADU-1119494	2	0	2	0	0	0	8645-8691		GO:0004049-GO:0004834
Tryptophan biosynthesis	R-GRA-1119494	2	0	2	0	0	0	8645-8691		GO:0004049-GO:0004834
TCA cycle (plant)	R-AHA-1119533	16	0	0	1	0	0	6232-9002-12791-9459-12572-13551-2162-1338-11404-12938-14214-10574-12646-11403-13347-11138			g09321
Thiamine biosynthesis	R-CCP-1119629	1	0	1	0	0	0	7434		GO:0004789
Ornithine biosynthesis	R-DRO-1119539	1	0	1	0	0	0	9925		GO:0004042
Valine biosynthesis	R-ETE-1119600	1	0	1	0	0	0	8617		GO:0003984
Tetrahydrofolate biosynthesis II	R-AHA-1119523	1	0	0	1	0	0	7117			g26515
Tryptophan biosynthesis	R-GMA-1119494	2	0	2	0	0	0	8645-8691		GO:0004049-GO:0004834
Thiamine biosynthesis	R-OGU-1119629	1	0	1	0	0	0	7434		GO:0004789
Valine biosynthesis	R-OME-1119600	1	0	1	0	0	0	8617		GO:0003984
Tetrahydrofolate biosynthesis II	R-PAB-1119523	1	0	0	1	0	0	9005			MA_101097g0010
Ornithine biosynthesis	R-ATR-1119539	1	0	1	0	0	0	9925		GO:0004042
Ornithine biosynthesis	R-AOF-1119539	1	0	1	0	0	0	9925		GO:0004042
Valine biosynthesis	R-ZMY-1119600	1	0	1	0	0	0	8617		GO:0003984
Arginine biosynthesis	R-COL-1119263	1	0	1	0	0	0	9573		GO:0004585
Ornithine biosynthesis	R-SCR-1119539	1	0	1	0	0	0	9925		GO:0004042
Tryptophan biosynthesis	R-SBI-1119494	2	0	2	0	0	0	8645-8691		GO:0004049-GO:0004834
Valine biosynthesis	R-OGU-1119600	1	0	1	0	0	0	8617		GO:0003984
Valine biosynthesis	R-PDA-1119600	1	0	1	0	0	0	8617		GO:0003984
Thiamine biosynthesis	R-ZMY-1119629	1	0	1	0	0	0	7434		GO:0004789
Arginine biosynthesis	R-OGR-1119263	1	0	1	0	0	0	9573		GO:0004585
Thiamine biosynthesis	R-CAN-1119629	1	0	1	0	0	0	7434		GO:0004789
Arginine biosynthesis	R-DEX-1119263	1	0	1	0	0	0	9573		GO:0004585
Ornithine biosynthesis	R-MES-1119539	1	0	1	0	0	0	9925		GO:0004042
Tryptophan biosynthesis	R-ZJA-1119494	2	0	2	0	0	0	8645-8691		GO:0004049-GO:0004834
Response to Aluminum stress	R-CCD-9639136	1	0	0	1	0	0	8613			Ccrd_022730
Ornithine biosynthesis	R-OSA-1119539	1	0	1	0	0	0	9925		GO:0004042
Valine biosynthesis	R-CCA-1119600	1	0	1	0	0	0	8617		GO:0003984
Arginine biosynthesis	R-OGU-1119263	1	0	1	0	0	0	9573		GO:0004585
Tryptophan biosynthesis	R-VVN-1119494	2	0	2	0	0	0	8645-8691		GO:0004049-GO:0004834
Tryptophan biosynthesis	R-FVE-1119494	2	0	2	0	0	0	8645-8691		GO:0004049-GO:0004834
Ornithine biosynthesis	R-OPU-1119539	1	0	1	0	0	0	9925		GO:0004042
Ornithine biosynthesis	R-CBA-1119539	1	0	1	0	0	0	9925		GO:0004042
Arginine biosynthesis	R-FCR-1119263	1	0	1	0	0	0	9573		GO:0004585
Arginine biosynthesis	R-TDI-1119263	1	0	1	0	0	0	9573		GO:0004585
Thiamine biosynthesis	R-CCA-1119629	1	0	1	0	0	0	7434		GO:0004789
Arginine biosynthesis	R-OBR-1119263	1	0	1	0	0	0	9573		GO:0004585
Ornithine biosynthesis	R-PVE-1119539	1	0	1	0	0	0	9925		GO:0004042
Ornithine biosynthesis	R-QSU-1119539	1	0	1	0	0	0	9925		GO:0004042
Thiamine biosynthesis	R-BNA-1119629	1	0	1	0	0	0	7434		GO:0004789
Arginine biosynthesis	R-HVU-1119263	1	0	1	0	0	0	9573		GO:0004585
Cytosolic glycolysis	R-OSA-1119570	1	1	1	0	0	0	8263	GO:0005829	GO:0004634
Thiamine biosynthesis	R-ACH-1119629	1	0	1	0	0	0	7434		GO:0004789
Valine biosynthesis	R-BJU-1119600	1	0	1	0	0	0	8617		GO:0003984
Tryptophan biosynthesis	R-HAN-1119494	2	0	2	1	0	0	8645-8691		GO:0004049-GO:0004834	HanXRQr2_Chr08g0338581
Ammonia assimilation cycle	R-SBI-1119443	1	0	0	1	0	0	6719			SORBI_3002G402700
Ornithine biosynthesis	R-PPE-1119539	1	0	1	0	0	0	9925		GO:0004042
Arginine biosynthesis	R-OLO-1119263	1	0	1	0	0	0	9573		GO:0004585
Tryptophan biosynthesis	R-VRA-1119494	2	0	2	0	0	0	8645-8691		GO:0004049-GO:0004834
Isoleucine biosynthesis from threonine	R-FVE-1119460	1	0	0	1	0	0	8274			mrna17827.1-v1.0-hybrid
Valine biosynthesis	R-ACH-1119600	1	0	1	0	0	0	8617		GO:0003984
Valine biosynthesis	R-CAN-1119600	1	0	1	0	0	0	8617		GO:0003984
Thiamine biosynthesis	R-BJU-1119629	1	0	1	0	0	0	7434		GO:0004789
Valine biosynthesis	R-BNA-1119600	1	0	1	0	0	0	8617		GO:0003984
Tryptophan biosynthesis	R-CML-1119494	2	0	2	0	0	0	8645-8691		GO:0004049-GO:0004834
Glutamate biosynthesis V	R-SBI-1119420	1	0	0	1	0	0	6719			SORBI_3002G402700
Arginine biosynthesis	R-ZMA-1119263	1	0	1	0	0	0	9573		GO:0004585
Canavanine biosynthesis	R-FVE-1119444	1	0	0	1	0	0	9573			mrna15173.1-v1.0-hybrid
Tetrahydrofolate biosynthesis I	R-OBR-1119265	1	0	0	1	0	0	16329			OB12G19370
Tryptophan biosynthesis	R-CCI-1119494	2	0	2	0	0	0	8645-8691		GO:0004049-GO:0004834
Valine biosynthesis	R-CBA-1119600	1	0	1	0	0	0	8617		GO:0003984
Thiamine biosynthesis	R-SLY-1119629	1	0	1	0	0	0	7434		GO:0004789
Valine biosynthesis	R-CSI-1119600	1	0	1	0	0	0	8617		GO:0003984
Arginine biosynthesis	R-PSA-1119263	1	0	1	0	0	0	9573		GO:0004585
GDP-D-rhamnose biosynthesis	R-CCR-1119428	1	0	0	1	0	0	7691			CHC_T00008950001
Ethylene mediated signaling	R-SMO-5225756	1	0	0	1	0	0	8836			SELMODRAFT_84824
Tryptophan biosynthesis	R-ALY-1119494	2	0	2	0	0	0	8645-8691		GO:0004049-GO:0004834
Arginine biosynthesis	R-ORU-1119263	1	0	1	0	0	0	9573		GO:0004585
Tryptophan biosynthesis	R-OBA-1119494	2	0	2	0	0	0	8645-8691		GO:0004049-GO:0004834
Tryptophan biosynthesis	R-ONI-1119494	2	0	2	0	0	0	8645-8691		GO:0004049-GO:0004834
Ornithine biosynthesis	R-SIN-1119539	1	0	1	0	0	0	9925		GO:0004042
Thiamine biosynthesis	R-STU-1119629	1	0	1	0	0	0	7434		GO:0004789
Glycine biosynthesis I	R-ATA-1119311	1	0	0	1	0	0	8209			AET4Gv20142100
Arginine biosynthesis	R-OES-1119263	1	0	1	0	0	0	9573		GO:0004585
Valine biosynthesis	R-OAU-1119600	1	0	1	0	0	0	8617		GO:0003984
Thiamine biosynthesis	R-NCO-1119629	1	0	1	1	0	0	7434		GO:0004789	NC6G0255820
Tryptophan biosynthesis	R-SPC-1119494	2	0	2	0	0	0	8645-8691		GO:0004049-GO:0004834
Thiamine biosynthesis	R-OAU-1119629	1	0	1	0	0	0	7434		GO:0004789
Valine biosynthesis	R-OSA-1119600	1	0	1	0	0	0	8617		GO:0003984
Ornithine biosynthesis	R-CCL-1119539	1	0	1	0	0	0	9925		GO:0004042
Thiamine biosynthesis	R-LPE-1119629	1	0	1	0	0	0	7434		GO:0004789
Tryptophan biosynthesis	R-PPE-1119494	2	0	2	0	0	0	8645-8691		GO:0004049-GO:0004834
Arginine biosynthesis	R-PDA-1119263	1	0	1	0	0	0	9573		GO:0004585
Thiamine biosynthesis	R-CSI-1119629	1	0	1	0	0	0	7434		GO:0004789
Thiamine biosynthesis	R-ECU-1119629	1	0	1	0	0	0	7434		GO:0004789
Thiamine biosynthesis	R-AIP-1119629	1	0	1	0	0	0	7434		GO:0004789
Valine biosynthesis	R-ECU-1119600	1	0	1	0	0	0	8617		GO:0003984
Arginine biosynthesis II (acetyl cycle)	R-OSA-1119622	2	0	1	1	0	0	9573-9197		GO:0004585	B9EXM2
Thiamine biosynthesis	R-OSA-1119629	1	0	1	0	0	0	7434		GO:0004789
Tryptophan biosynthesis	R-VAN-1119494	2	0	2	0	0	0	8645-8691		GO:0004049-GO:0004834
Ornithine biosynthesis	R-HAN-1119539	1	0	1	0	0	0	9925		GO:0004042
Valine biosynthesis	R-CLA-1119600	1	0	1	0	0	0	8617		GO:0003984
Arginine biosynthesis	R-OME-1119263	1	0	1	0	0	0	9573		GO:0004585
Tryptophan biosynthesis	R-CSK-1119494	2	0	2	0	0	0	8645-8691		GO:0004049-GO:0004834
Arginine biosynthesis	R-CCP-1119263	1	0	1	0	0	0	9573		GO:0004585
Arginine biosynthesis	R-OKA-1119263	1	0	1	0	0	0	9573		GO:0004585
Valine biosynthesis	R-OGR-1119600	1	0	1	0	0	0	8617		GO:0003984
Valine biosynthesis	R-CCD-1119600	1	0	1	0	0	0	8617		GO:0003984
Ornithine biosynthesis	R-EGR-1119539	1	0	1	0	0	0	9925		GO:0004042
Arginine biosynthesis	R-ECU-1119263	1	0	1	0	0	0	9573		GO:0004585
Tryptophan biosynthesis	R-OEU-1119494	2	0	2	0	0	0	8645-8691		GO:0004049-GO:0004834
Valine biosynthesis	R-SCR-1119600	1	0	1	0	0	0	8617		GO:0003984
Arginine biosynthesis	R-PTA-1119263	1	0	1	0	0	0	9573		GO:0004585
Arginine biosynthesis	R-TTU-1119263	1	0	1	0	0	0	9573		GO:0004585
Valine biosynthesis	R-TDI-1119600	1	0	1	0	0	0	8617		GO:0003984
Arginine biosynthesis	R-LPE-1119263	1	0	1	0	0	0	9573		GO:0004585
Auxin signalling	R-AHA-5608118	35	0	0	1	0	0	15285-7684-14150-10609-3121-3120-3164-2448-10931-14319-2125-7139-11541-12398-14851-12832-13206-13801-10512-12775-12973-15153-12161-5795-15292-11857-14628-10903-12808-1464-12266-15477-13316-12844-10247			g09021
Tryptophan biosynthesis	R-SIT-1119494	2	0	2	0	0	0	8645-8691		GO:0004049-GO:0004834
Valine biosynthesis	R-PTI-1119600	1	0	1	0	0	0	8617		GO:0003984
Thiamine biosynthesis	R-OLO-1119629	1	0	1	0	0	0	7434		GO:0004789
Arginine biosynthesis	R-BJU-1119263	1	0	1	0	0	0	9573		GO:0004585
Ornithine biosynthesis	R-GMA-1119539	1	0	1	0	0	0	9925		GO:0004042
Thiamine biosynthesis	R-OGR-1119629	1	0	1	0	0	0	7434		GO:0004789
Arginine biosynthesis	R-STU-1119263	1	0	1	0	0	0	9573		GO:0004585
Tryptophan biosynthesis	R-NAT-1119494	2	0	2	0	0	0	8645-8691		GO:0004049-GO:0004834
Thiamine biosynthesis	R-CCD-1119629	1	0	1	0	0	0	7434		GO:0004789
Valine biosynthesis	R-ITR-1119600	1	0	1	0	0	0	8617		GO:0003984
Thiamine biosynthesis	R-PSA-1119629	1	0	1	0	0	0	7434		GO:0004789
Thiamine biosynthesis	R-SCR-1119629	1	0	1	0	0	0	7434		GO:0004789
Valine biosynthesis	R-AIP-1119600	1	0	1	0	0	0	8617		GO:0003984
Tryptophan biosynthesis	R-CCR-1119494	2	0	2	0	0	0	8645-8691		GO:0004049-GO:0004834
Thiamine biosynthesis	R-AOF-1119629	1	0	1	0	0	0	7434		GO:0004789
Valine biosynthesis	R-OLO-1119600	1	0	1	0	0	0	8617		GO:0003984
Alanine biosynthesis III	R-PHH-1119319	1	0	0	1	0	0	9507			GQ55_1G138300
Valine biosynthesis	R-BRA-1119600	1	0	1	0	0	0	8617		GO:0003984
Arginine biosynthesis	R-CAN-1119263	1	0	1	0	0	0	9573		GO:0004585
Thiamine biosynthesis	R-TDI-1119629	1	0	1	0	0	0	7434		GO:0004789
Arginine biosynthesis	R-ETE-1119263	1	0	1	0	0	0	9573		GO:0004585
Valine biosynthesis	R-NCO-1119600	1	0	1	0	0	0	8617		GO:0003984
Valine biosynthesis	R-PSA-1119600	1	0	1	0	0	0	8617		GO:0003984
Tryptophan biosynthesis	R-BDI-1119494	2	0	2	0	0	0	8645-8691		GO:0004049-GO:0004834
Tryptophan biosynthesis	R-TPR-1119494	2	0	2	0	0	0	8645-8691		GO:0004049-GO:0004834
Thiamine biosynthesis	R-BRA-1119629	1	0	1	0	0	0	7434		GO:0004789
Valine biosynthesis	R-SLY-1119600	1	0	1	0	0	0	8617		GO:0003984
Ornithine biosynthesis	R-CSC-1119539	1	0	1	0	0	0	9925		GO:0004042
Valine biosynthesis	R-AOF-1119600	1	0	1	0	0	0	8617		GO:0003984
Tryptophan biosynthesis	R-HLP-1119494	2	0	2	0	0	0	8645-8691		GO:0004049-GO:0004834
Tryptophan biosynthesis	R-MTR-1119494	2	0	2	0	0	0	8645-8691		GO:0004049-GO:0004834
Ornithine biosynthesis	R-BOL-1119539	1	0	1	0	0	0	9925		GO:0004042
Thiamine biosynthesis	R-PTI-1119629	1	0	1	0	0	0	7434		GO:0004789
Tryptophan biosynthesis	R-MAC-1119494	2	0	2	0	0	0	8645-8691		GO:0004049-GO:0004834
Arginine biosynthesis	R-CCA-1119263	1	0	1	0	0	0	9573		GO:0004585
Thiamine biosynthesis	R-OES-1119629	1	0	1	0	0	0	7434		GO:0004789
Arginine biosynthesis	R-PED-1119263	1	0	1	0	0	0	9573		GO:0004585
Thiamine biosynthesis	R-CAR-1119629	1	0	1	0	0	0	7434		GO:0004789
Tryptophan biosynthesis	R-GSU-1119494	2	0	2	0	0	0	8645-8691		GO:0004049-GO:0004834
Valine biosynthesis	R-PAB-1119600	1	0	1	0	0	0	8617		GO:0003984
Proline biosynthesis V (from arginine)	R-FVE-1119318	1	0	0	1	0	0	9573			mrna15173.1-v1.0-hybrid
Tryptophan biosynthesis	R-TCA-1119494	2	0	2	0	0	0	8645-8691		GO:0004049-GO:0004834
Tryptophan biosynthesis	R-OSA-1119494	2	0	2	0	0	0	8645-8691		GO:0004049-GO:0004834
Citrulline biosynthesis	R-OSA-1119495	1	0	1	0	0	0	9573		GO:0004585
Ornithine biosynthesis	R-OGU-1119539	1	0	1	0	0	0	9925		GO:0004042
Tryptophan biosynthesis	R-OAU-1119494	2	0	2	0	0	0	8645-8691		GO:0004049-GO:0004834
Ornithine biosynthesis	R-OLU-1119539	1	0	1	0	0	0	9925		GO:0004042
Arginine biosynthesis	R-CBA-1119263	1	0	1	0	0	0	9573		GO:0004585
Response to Aluminum stress	R-PPA-9639136	1	0	0	1	0	0	6457			Pp3c4_26240
Tryptophan biosynthesis	R-OPU-1119494	2	0	2	0	0	0	8645-8691		GO:0004049-GO:0004834
Ornithine biosynthesis	R-ZMY-1119539	1	0	1	0	0	0	9925		GO:0004042
Thiamine biosynthesis	R-PAB-1119629	1	0	1	0	0	0	7434		GO:0004789
Arginine biosynthesis	R-SHI-1119263	1	0	1	0	0	0	9573		GO:0004585
Thiamine biosynthesis	R-OMI-1119629	1	0	1	0	0	0	7434		GO:0004789
Tryptophan biosynthesis	R-CSI-1119494	2	0	2	0	0	0	8645-8691		GO:0004049-GO:0004834
Valine biosynthesis	R-ORU-1119600	1	0	1	0	0	0	8617		GO:0003984
Ornithine biosynthesis	R-FCR-1119539	1	0	1	0	0	0	9925		GO:0004042
Tryptophan biosynthesis	R-CLA-1119494	2	0	2	0	0	0	8645-8691		GO:0004049-GO:0004834
Arginine biosynthesis	R-CCN-1119263	1	0	1	0	0	0	9573		GO:0004585
Arginine biosynthesis II (acetyl cycle)	R-SMO-1119622	1	0	0	1	0	0	8090			SELMODRAFT_268455
Ornithine biosynthesis	R-TPR-1119539	1	0	1	0	0	0	9925		GO:0004042
Ornithine biosynthesis	R-GRA-1119539	1	0	1	0	0	0	9925		GO:0004042
Ornithine biosynthesis	R-OBR-1119539	1	0	1	0	0	0	9925		GO:0004042
Valine biosynthesis	R-EGR-1119600	1	0	1	0	0	0	8617		GO:0003984
Ornithine biosynthesis	R-HVU-1119539	1	0	1	0	0	0	9925		GO:0004042
Thiamine biosynthesis	R-ORU-1119629	1	0	1	0	0	0	7434		GO:0004789
Ornithine biosynthesis	R-VRA-1119539	1	0	1	0	0	0	9925		GO:0004042
Tryptophan biosynthesis	R-ECG-1119494	2	0	2	0	0	0	8645-8691		GO:0004049-GO:0004834
Tetrahydrofolate biosynthesis II	R-OBR-1119523	1	0	0	1	0	0	16329			OB12G19370
Tryptophan biosynthesis	R-ITR-1119494	2	0	2	0	0	0	8645-8691		GO:0004049-GO:0004834
Valine biosynthesis	R-BVU-1119600	1	0	1	0	0	0	8617		GO:0003984
Thiamine biosynthesis	R-SMO-1119629	1	0	1	0	0	0	7434		GO:0004789
Tryptophan biosynthesis	R-NNU-1119494	2	0	2	0	0	0	8645-8691		GO:0004049-GO:0004834
Tryptophan biosynthesis	R-PVE-1119494	2	0	2	0	0	0	8645-8691		GO:0004049-GO:0004834
Thiamine biosynthesis	R-EGR-1119629	1	0	1	0	0	0	7434		GO:0004789
Thiamine biosynthesis	R-BVU-1119629	1	0	1	0	0	0	7434		GO:0004789
Thiamine biosynthesis	R-PHA-1119629	1	0	1	0	0	0	7434		GO:0004789
Valine biosynthesis	R-CAR-1119600	1	0	1	0	0	0	8617		GO:0003984
Tryptophan biosynthesis	R-CME-1119494	2	0	2	0	0	0	8645-8691		GO:0004049-GO:0004834
Regulation of seed germination and coleoptile growth under submergence and normal gravity environment	R-OPU-9826782	1	0	0	1	0	0	9842			OPUNC03G15030
Arginine biosynthesis	R-SMO-1119263	2	0	1	1	0	0	9573-8090		GO:0004585	SELMODRAFT_268455
Thiamine biosynthesis	R-SHI-1119629	1	0	1	0	0	0	7434		GO:0004789
Thiamine biosynthesis	R-MDO-1119629	1	0	1	0	0	0	7434		GO:0004789
Ornithine biosynthesis	R-OME-1119539	1	0	1	0	0	0	9925		GO:0004042
Lysine biosynthesis I	R-SMO-1119273	1	0	0	1	0	0	8090			SELMODRAFT_268455
Methionine biosynthesis II	R-GSU-1119400	1	0	0	1	0	0	9059			Gasu_34920
Ornithine biosynthesis	R-ALY-1119539	1	0	1	0	0	0	9925		GO:0004042
Ornithine biosynthesis	R-BNA-1119539	1	0	1	0	0	0	9925		GO:0004042
Plastid glycolysis	R-OSA-1119424	1	0	1	0	0	0	8263		GO:0004634
Lysine biosynthesis II	R-SMO-1119283	1	0	0	1	0	0	8090			SELMODRAFT_268455
Valine biosynthesis	R-PTA-1119600	1	0	1	0	0	0	8617		GO:0003984
Valine biosynthesis	R-TTU-1119600	1	0	1	0	0	0	8617		GO:0003984
Ornithine biosynthesis	R-CAN-1119539	1	0	1	0	0	0	9925		GO:0004042
Tryptophan biosynthesis	R-DRO-1119494	2	0	2	0	0	0	8645-8691		GO:0004049-GO:0004834
Arginine biosynthesis	R-ACO-1119263	1	0	1	0	0	0	9573		GO:0004585
Arginine biosynthesis	R-PHA-1119263	1	0	1	0	0	0	9573		GO:0004585
Ornithine biosynthesis	R-ATH-1119539	1	0	1	0	0	0	9925		GO:0004042
Homoserine biosynthesis	R-SMO-1119295	1	0	0	1	0	0	8090			SELMODRAFT_268455
Arginine biosynthesis	R-SLY-1119263	1	0	1	0	0	0	9573		GO:0004585
Arginine biosynthesis	R-HLH-1119263	1	0	1	0	0	0	9573		GO:0004585
Valine biosynthesis	R-MDO-1119600	1	0	1	0	0	0	8617		GO:0003984
Thiamine biosynthesis	R-PTA-1119629	1	0	1	0	0	0	7434		GO:0004789
Ornithine biosynthesis	R-LPR-1119539	1	0	1	0	0	0	9925		GO:0004042
Lysine biosynthesis I	R-SLY-1119273	1	0	0	1	0	0	6652			Solyc10g005510.3
Valine biosynthesis	R-OMI-1119600	1	0	1	0	0	0	8617		GO:0003984
Tryptophan biosynthesis	R-AOF-1119494	2	0	2	0	0	0	8645-8691		GO:0004049-GO:0004834
Valine biosynthesis	R-PVU-1119600	1	0	1	0	0	0	8617		GO:0003984
Valine biosynthesis	R-SHI-1119600	1	0	1	0	0	0	8617		GO:0003984
Arginine biosynthesis	R-PPA-1119263	1	0	1	0	0	0	9573		GO:0004585
Tryptophan biosynthesis	R-SSP-1119494	2	0	2	0	0	0	8645-8691		GO:0004049-GO:0004834
Thiamine biosynthesis	R-AHA-1119629	1	0	1	0	0	0	7434		GO:0004789
Lysine biosynthesis II	R-SLY-1119283	1	0	0	1	0	0	6652			Solyc10g005510.3
Tryptophan biosynthesis	R-SCR-1119494	2	0	2	0	0	0	8645-8691		GO:0004049-GO:0004834
Tryptophan biosynthesis	R-AIP-1119494	2	0	2	0	0	0	8645-8691		GO:0004049-GO:0004834
Valine degradation	R-GSU-1119479	1	0	0	1	0	0	15776			Gasu_38940
Thiamine biosynthesis	R-TTU-1119629	1	0	1	0	0	0	7434		GO:0004789
Thiamine biosynthesis	R-PVU-1119629	1	0	1	0	0	0	7434		GO:0004789
Tryptophan biosynthesis	R-MES-1119494	2	0	2	0	0	0	8645-8691		GO:0004049-GO:0004834
Valine biosynthesis	R-AHA-1119600	1	0	1	0	0	0	8617		GO:0003984
Ornithine biosynthesis	R-SBI-1119539	1	0	1	0	0	0	9925		GO:0004042
Tryptophan biosynthesis	R-CQI-1119494	2	0	2	0	0	0	8645-8691		GO:0004049-GO:0004834
Arginine degradation	R-PAB-1119289	1	0	0	1	0	0	7752			MA_10435722g0010
Tryptophan biosynthesis	R-ATH-1119494	2	0	2	0	0	0	8645-8691		GO:0004049-GO:0004834
Ornithine biosynthesis	R-ECU-1119539	1	0	1	0	0	0	9925		GO:0004042
Thiamine biosynthesis	R-SBI-1119629	1	0	1	0	0	0	7434		GO:0004789
Photorespiration	R-MAC-1119312	1	0	0	1	0	0	9293			Ma00_g04520
Tryptophan biosynthesis	R-CST-1119494	2	0	2	0	0	0	8645-8691		GO:0004049-GO:0004834
Ornithine biosynthesis	R-VVN-1119539	1	0	1	0	0	0	9925		GO:0004042
Valine biosynthesis	R-CRE-1119600	1	0	1	0	0	0	8617		GO:0003984
Valine biosynthesis	R-SBI-1119600	1	0	1	0	0	0	8617		GO:0003984
Response to Aluminum stress	R-EGR-9639136	2	0	0	1	0	0	9048-9640			EUGRSUZ_J02855
Strigolactone signaling	R-PSO-5654828	1	0	0	1	0	0	11397			C5167_023656
Arginine biosynthesis	R-OSI-1119263	1	0	1	0	0	0	9573		GO:0004585
Methionine salvage pathway	R-CSC-1119624	1	0	0	1	0	0	7032			evm.TU.02.1045
Ornithine biosynthesis	R-BJU-1119539	1	0	1	0	0	0	9925		GO:0004042
Ornithine biosynthesis	R-TDI-1119539	1	0	1	0	0	0	9925		GO:0004042
Arginine biosynthesis	R-EGR-1119263	1	0	1	0	0	0	9573		GO:0004585
Tryptophan biosynthesis	R-LPR-1119494	2	0	2	0	0	0	8645-8691		GO:0004049-GO:0004834
Methionine biosynthesis II	R-HAN-1119400	1	0	0	1	0	0	10097			HanXRQr2_Chr06g0257811
Thiamine biosynthesis	R-ATA-1119629	1	0	1	0	0	0	7434		GO:0004789
Tryptophan biosynthesis	R-QSU-1119494	2	0	2	0	0	0	8645-8691		GO:0004049-GO:0004834
Valine biosynthesis	R-CSC-1119600	1	0	1	0	0	0	8617		GO:0003984
Tetrahydrofolate biosynthesis II	R-CRU-1119523	1	0	0	1	0	0	6840			Carubv10013652m
Response to cold temperature	R-SMO-8879007	1	0	0	1	0	0	8263			SELMODRAFT_167539
UDP-L-arabinose biosynthesis and transport	R-ONI-1119574	1	0	0	1	0	0	9121			ONIVA03G23860
Valine biosynthesis	R-ACO-1119600	1	0	1	0	0	0	8617		GO:0003984
Arginine biosynthesis	R-CAR-1119263	1	0	1	0	0	0	9573		GO:0004585
Tryptophan biosynthesis	R-SIN-1119494	2	0	2	0	0	0	8645-8691		GO:0004049-GO:0004834
Ornithine biosynthesis	R-MTR-1119539	1	0	1	0	0	0	9925		GO:0004042
Arginine biosynthesis	R-TUR-1119263	1	0	1	0	0	0	9573		GO:0004585
Arginine biosynthesis	R-BOL-1119263	1	0	1	0	0	0	9573		GO:0004585
Ornithine biosynthesis	R-NCO-1119539	1	0	1	0	0	0	9925		GO:0004042
Valine biosynthesis	R-ATA-1119600	1	0	1	0	0	0	8617		GO:0003984
Thiamine biosynthesis	R-ACO-1119629	1	0	1	0	0	0	7434		GO:0004789
Arginine biosynthesis	R-OOF-1119263	1	0	1	0	0	0	9573		GO:0004585
Isoleucine biosynthesis from threonine	R-ATH-1119460	1	0	0	1	0	0	8617			AT3G48560
Arginine biosynthesis	R-ATA-1119263	1	0	1	0	0	0	9573		GO:0004585
Tetrahydrofolate biosynthesis I	R-AHA-1119265	1	0	0	1	0	0	7117			g26515
Thiamine biosynthesis	R-HVU-1119629	1	0	1	0	0	0	7434		GO:0004789
Thiamine biosynthesis	R-VUN-1119629	1	0	1	0	0	0	7434		GO:0004789
Ornithine biosynthesis	R-TCA-1119539	1	0	1	0	0	0	9925		GO:0004042
Tryptophan biosynthesis	R-MGU-1119494	2	0	2	0	0	0	8645-8691		GO:0004049-GO:0004834
Tryptophan biosynthesis	R-LAN-1119494	2	0	2	0	0	0	8645-8691		GO:0004049-GO:0004834
Leading strand synthesis	R-GMA-9675815	3	0	0	1	0	0	8244-15250-14212			GLYMA_04G246800
Valine biosynthesis	R-FCR-1119600	1	0	1	0	0	0	8617		GO:0003984
Valine biosynthesis	R-PHA-1119600	1	0	1	0	0	0	8617		GO:0003984
Response to Aluminum stress	R-LSA-9639136	1	0	0	1	0	0	9539			gene-LSAT_5X9120
Thiamine biosynthesis	R-PAV-1119629	1	0	1	0	0	0	7434		GO:0004789
Ornithine biosynthesis	R-ONI-1119539	1	0	1	0	0	0	9925		GO:0004042
Valine biosynthesis	R-OBR-1119600	1	0	1	0	0	0	8617		GO:0003984
Valine biosynthesis	R-OOF-1119600	1	0	1	0	0	0	8617		GO:0003984
Valine biosynthesis	R-SMO-1119600	1	0	1	0	0	0	8617		GO:0003984
Valine biosynthesis	R-VUN-1119600	1	0	1	0	0	0	8617		GO:0003984
Ornithine biosynthesis	R-MPO-1119539	1	0	1	0	0	0	9925		GO:0004042
Tryptophan biosynthesis	R-ZMY-1119494	2	0	2	0	0	0	8645-8691		GO:0004049-GO:0004834
Valine biosynthesis	R-HVU-1119600	1	0	1	0	0	0	8617		GO:0003984
Ornithine biosynthesis	R-OES-1119539	1	0	1	0	0	0	9925		GO:0004042
Thiamine biosynthesis	R-OOF-1119629	1	0	1	0	0	0	7434		GO:0004789
Recognition of fungal and bacterial pathogens and immunity response	R-CRU-9611432	1	0	0	1	0	0	8164			Carubv10022571m
Tryptophan biosynthesis	R-JRE-1119494	2	0	2	0	0	0	8645-8691		GO:0004049-GO:0004834
Valine biosynthesis	R-BOL-1119600	1	0	1	0	0	0	8617		GO:0003984
Response to Aluminum stress	R-ATA-9639136	1	0	0	1	0	0	8536			AET4Gv20749200
Valine biosynthesis	R-PAV-1119600	1	0	1	0	0	0	8617		GO:0003984
Thiamine biosynthesis	R-OBR-1119629	1	0	1	0	0	0	7434		GO:0004789
Ornithine biosynthesis	R-CCP-1119539	1	0	1	0	0	0	9925		GO:0004042
Tryptophan biosynthesis	R-CCL-1119494	2	0	2	0	0	0	8645-8691		GO:0004049-GO:0004834
Ornithine biosynthesis	R-ITR-1119539	1	0	1	0	0	0	9925		GO:0004042
Thiamine biosynthesis	R-BOL-1119629	1	0	1	0	0	0	7434		GO:0004789
Valine biosynthesis	R-HLH-1119600	1	0	1	0	0	0	8617		GO:0003984
Valine biosynthesis	R-DEX-1119600	1	0	1	0	0	0	8617		GO:0003984
Tryptophan biosynthesis	R-TAE-1119494	2	0	2	0	0	0	8645-8691		GO:0004049-GO:0004834
Arginine biosynthesis	R-PAB-1119263	1	0	1	0	0	0	9573		GO:0004585
Tetrahydrofolate biosynthesis I	R-PAB-1119265	1	0	0	1	0	0	9005			MA_101097g0010
Ornithine biosynthesis	R-VAN-1119539	1	0	1	0	0	0	9925		GO:0004042
Valine biosynthesis	R-OLU-1119600	1	0	1	0	0	0	8617		GO:0003984
Tryptophan biosynthesis	R-ATR-1119494	2	0	2	0	0	0	8645-8691		GO:0004049-GO:0004834
Arginine biosynthesis	R-OMI-1119263	1	0	1	0	0	0	9573		GO:0004585
Valine biosynthesis	R-TUR-1119600	1	0	1	0	0	0	8617		GO:0003984
Alanine biosynthesis III	R-PHA-1119319	1	0	0	1	0	0	9507			GQ55_1G138300
Ornithine biosynthesis	R-JRE-1119539	1	0	1	0	0	0	9925		GO:0004042
Tryptophan biosynthesis	R-PHH-1119494	2	0	2	0	0	0	8645-8691		GO:0004049-GO:0004834
Thiamine biosynthesis	R-CSK-1119629	1	0	1	0	0	0	7434		GO:0004789
Response to Aluminum stress	R-HAN-9639136	1	0	0	1	0	0	9479			HanXRQr2_Chr05g0227071
Tryptophan biosynthesis	R-OGL-1119494	2	0	2	0	0	0	8645-8691		GO:0004049-GO:0004834
Arginine biosynthesis	R-SVI-1119263	1	0	1	0	0	0	9573		GO:0004585
Valine biosynthesis	R-VAN-1119600	1	0	1	0	0	0	8617		GO:0003984
Ornithine biosynthesis	R-TTU-1119539	1	0	1	0	0	0	9925		GO:0004042
Thiamine biosynthesis	R-TUR-1119629	1	0	1	0	0	0	7434		GO:0004789
Valine biosynthesis	R-ONI-1119600	1	0	1	0	0	0	8617		GO:0003984
Tryptophan biosynthesis	R-BNA-1119494	2	0	2	0	0	0	8645-8691		GO:0004049-GO:0004834
Valine biosynthesis	R-OBA-1119600	1	0	1	0	0	0	8617		GO:0003984
Ornithine biosynthesis	R-BVU-1119539	1	0	1	0	0	0	9925		GO:0004042
Thiamine biosynthesis	R-VAN-1119629	1	0	1	0	0	0	7434		GO:0004789
Tryptophan biosynthesis	R-ACH-1119494	2	0	2	0	0	0	8645-8691		GO:0004049-GO:0004834
Thiamine biosynthesis	R-TPR-1119629	1	0	1	0	0	0	7434		GO:0004789
Arginine biosynthesis	R-MPO-1119263	1	0	1	0	0	0	9573		GO:0004585
Arginine biosynthesis	R-CRU-1119263	1	0	1	0	0	0	9573		GO:0004585
Valine biosynthesis	R-CSK-1119600	1	0	1	0	0	0	8617		GO:0003984
Tetrahydrofolate biosynthesis I	R-CRU-1119265	1	0	0	1	0	0	6840			Carubv10013652m
Arginine biosynthesis	R-ADU-1119263	1	0	1	0	0	0	9573		GO:0004585
Tryptophan biosynthesis	R-COL-1119494	2	0	2	0	0	0	8645-8691		GO:0004049-GO:0004834
Thiamine biosynthesis	R-FVE-1119629	1	0	1	0	0	0	7434		GO:0004789
Tryptophan biosynthesis	R-OGR-1119494	2	0	2	0	0	0	8645-8691		GO:0004049-GO:0004834
Thiamine biosynthesis	R-OBA-1119629	1	0	1	0	0	0	7434		GO:0004789
Ornithine biosynthesis	R-SSP-1119539	1	0	1	0	0	0	9925		GO:0004042
Valine biosynthesis	R-OSI-1119600	1	0	1	0	0	0	8617		GO:0003984
Ornithine biosynthesis	R-TAE-1119539	1	0	1	0	0	0	9925		GO:0004042
Thiamine biosynthesis	R-CST-1119629	1	0	1	0	0	0	7434		GO:0004789
Arginine biosynthesis	R-JCU-1119263	1	0	1	0	0	0	9573		GO:0004585
Arginine biosynthesis	R-SIT-1119263	1	0	1	0	0	0	9573		GO:0004585
Arginine biosynthesis	R-SBI-1119263	1	0	1	0	0	0	9573		GO:0004585
Valine biosynthesis	R-CST-1119600	1	0	1	0	0	0	8617		GO:0003984
Valine biosynthesis	R-FVE-1119600	2	0	1	1	0	0	8274-8617		GO:0003984	mrna17827.1-v1.0-hybrid
Valine biosynthesis	R-LPR-1119600	1	0	1	0	0	0	8617		GO:0003984
Thiamine biosynthesis	R-OSI-1119629	1	0	1	0	0	0	7434		GO:0004789
Leucine biosynthesis	R-CRE-1119540	1	0	0	1	0	0	9037			CHLRE_02g143250v5
Arginine biosynthesis	R-CML-1119263	1	0	1	0	0	0	9573		GO:0004585
Ornithine biosynthesis	R-ORU-1119539	1	0	1	0	0	0	9925		GO:0004042
Ornithine biosynthesis	R-CCN-1119539	1	0	1	0	0	0	9925		GO:0004042
Tryptophan biosynthesis	R-OLU-1119494	2	0	2	1	0	0	8645-8691		GO:0004049-GO:0004834	OSTLU_32688
Ornithine biosynthesis	R-GSU-1119539	1	0	1	0	0	0	9925		GO:0004042
Ornithine biosynthesis	R-CRE-1119539	1	0	1	0	0	0	9925		GO:0004042
Valine biosynthesis	R-LSA-1119600	1	0	1	0	0	0	8617		GO:0003984
Arginine biosynthesis	R-SIN-1119263	1	0	1	0	0	0	9573		GO:0004585
Thiamine biosynthesis	R-PSO-1119629	1	0	1	0	0	0	7434		GO:0004789
Tryptophan biosynthesis	R-NCO-1119494	2	0	2	0	0	0	8645-8691		GO:0004049-GO:0004834
Thiamine biosynthesis	R-GRA-1119629	1	0	1	0	0	0	7434		GO:0004789
Arginine biosynthesis	R-ZJA-1119263	1	0	1	0	0	0	9573		GO:0004585
Thiamine biosynthesis	R-SPC-1119629	1	0	1	0	0	0	7434		GO:0004789
Thiamine biosynthesis	R-LPR-1119629	1	0	1	0	0	0	7434		GO:0004789
Arginine biosynthesis	R-FVE-1119263	1	0	1	1	0	0	9573		GO:0004585	mrna15173.1-v1.0-hybrid
Tryptophan biosynthesis	R-TDI-1119494	2	0	2	0	0	0	8645-8691		GO:0004049-GO:0004834
Ornithine biosynthesis	R-MDO-1119539	1	0	1	0	0	0	9925		GO:0004042
Tryptophan biosynthesis	R-OGU-1119494	2	0	2	0	0	0	8645-8691		GO:0004049-GO:0004834
Ornithine biosynthesis	R-CSA-1119539	1	0	1	0	0	0	9925		GO:0004042
Tryptophan biosynthesis	R-DEX-1119494	2	0	2	0	0	0	8645-8691		GO:0004049-GO:0004834
Valine biosynthesis	R-SPC-1119600	1	0	1	0	0	0	8617		GO:0003984
Arginine biosynthesis	R-VVN-1119263	1	0	1	0	0	0	9573		GO:0004585
Ornithine biosynthesis	R-DCA-1119539	1	0	1	0	0	0	9925		GO:0004042
Thiamine biosynthesis	R-JCU-1119629	1	0	1	0	0	0	7434		GO:0004789
Thiamine biosynthesis	R-HLP-1119629	1	0	1	0	0	0	7434		GO:0004789
Tryptophan biosynthesis	R-FCR-1119494	2	0	2	0	0	0	8645-8691		GO:0004049-GO:0004834
Tryptophan biosynthesis	R-ZMA-1119494	2	0	2	0	0	0	8645-8691		GO:0004049-GO:0004834
Arginine biosynthesis	R-CCI-1119263	1	0	1	0	0	0	9573		GO:0004585
Tryptophan biosynthesis	R-OLO-1119494	2	0	2	0	0	0	8645-8691		GO:0004049-GO:0004834
Thiamine biosynthesis	R-ALY-1119629	1	0	1	0	0	0	7434		GO:0004789
Tryptophan biosynthesis	R-CCD-1119494	2	0	2	0	0	0	8645-8691		GO:0004049-GO:0004834
Thiamine biosynthesis	R-SVI-1119629	1	0	1	0	0	0	7434		GO:0004789
Valine biosynthesis	R-NAT-1119600	1	0	1	0	0	0	8617		GO:0003984
Tryptophan biosynthesis	R-OBR-1119494	2	0	2	0	0	0	8645-8691		GO:0004049-GO:0004834
Ornithine biosynthesis	R-ECG-1119539	1	0	1	0	0	0	9925		GO:0004042
Valine biosynthesis	R-ATH-1119600	1	0	1	1	0	0	8617		GO:0003984	AT3G48560
Valine biosynthesis	R-HLP-1119600	1	0	1	0	0	0	8617		GO:0003984
Valine biosynthesis	R-ADU-1119600	1	0	1	0	0	0	8617		GO:0003984
Tryptophan biosynthesis	R-HVU-1119494	2	0	2	0	0	0	8645-8691		GO:0004049-GO:0004834
Arginine biosynthesis	R-HAN-1119263	1	0	1	0	0	0	9573		GO:0004585
Valine biosynthesis	R-GRA-1119600	1	0	1	0	0	0	8617		GO:0003984
Thiamine biosynthesis	R-ATH-1119629	1	0	1	0	0	0	7434		GO:0004789
Thiamine biosynthesis	R-LSA-1119629	1	0	1	0	0	0	7434		GO:0004789
Valine biosynthesis	R-TPR-1119600	1	0	1	0	0	0	8617		GO:0003984
Valine biosynthesis	R-ALY-1119600	1	0	1	0	0	0	8617		GO:0003984
Thiamine biosynthesis	R-NAT-1119629	1	0	1	0	0	0	7434		GO:0004789
Photorespiration	R-PPE-1119312	1	0	0	1	0	0	8071			PRUPE_4G112700
Thiamine biosynthesis	R-ADU-1119629	1	0	1	0	0	0	7434		GO:0004789
Valine biosynthesis	R-PSO-1119600	1	0	1	0	0	0	8617		GO:0003984
Removal of superoxide radicals	R-STU-1119403	1	0	0	1	0	0	9174			PGSC0003DMG400027577
Tryptophan biosynthesis	R-ORU-1119494	2	0	2	0	0	0	8645-8691		GO:0004049-GO:0004834
Reproductive meristem phase change	R-AHA-9608575	35	0	0	1	0	0	15285-7684-14150-10609-3121-3120-3164-2448-10931-14319-2125-7139-11541-12398-14851-12832-13206-13801-10512-12775-12973-15153-12161-5795-15292-11857-14628-10903-12808-1464-12266-15477-13316-12844-10247			g09021
Arginine biosynthesis	R-OBA-1119263	1	0	1	0	0	0	9573		GO:0004585
Arginine biosynthesis	R-ONI-1119263	1	0	1	0	0	0	9573		GO:0004585
Ornithine biosynthesis	R-ACO-1119539	1	0	1	0	0	0	9925		GO:0004042
Thiamine biosynthesis	R-PPA-1119629	1	0	1	0	0	0	7434		GO:0004789
Valine biosynthesis	R-MTR-1119600	1	0	1	0	0	0	8617		GO:0003984
Valine biosynthesis	R-RCH-1119600	1	0	1	0	0	0	8617		GO:0003984
Valine biosynthesis	R-CRU-1119600	1	0	1	0	0	0	8617		GO:0003984
Tryptophan biosynthesis	R-PSA-1119494	2	0	2	0	0	0	8645-8691		GO:0004049-GO:0004834
Tryptophan biosynthesis	R-OME-1119494	2	0	2	0	0	0	8645-8691		GO:0004049-GO:0004834
Ornithine biosynthesis	R-PVU-1119539	1	0	1	0	0	0	9925		GO:0004042
Tryptophan biosynthesis	R-CSA-1119494	2	0	2	0	0	0	8645-8691		GO:0004049-GO:0004834
Ornithine biosynthesis	R-LAN-1119539	1	0	1	0	0	0	9925		GO:0004042
Thiamine biosynthesis	R-SIT-1119629	1	0	1	0	0	0	7434		GO:0004789
Valine biosynthesis	R-CME-1119600	1	0	1	0	0	0	8617		GO:0003984
Thiamine biosynthesis	R-MTR-1119629	1	0	1	0	0	0	7434		GO:0004789
Tryptophan biosynthesis	R-CAN-1119494	2	0	2	0	0	0	8645-8691		GO:0004049-GO:0004834
Valine biosynthesis	R-SVI-1119600	1	0	1	0	0	0	8617		GO:0003984
Ornithine biosynthesis	R-ATA-1119539	1	0	1	0	0	0	9925		GO:0004042
Thiamine biosynthesis	R-OEU-1119629	1	0	1	0	0	0	7434		GO:0004789
Tryptophan biosynthesis	R-DCA-1119494	2	0	2	0	0	0	8645-8691		GO:0004049-GO:0004834
Tryptophan biosynthesis	R-MDO-1119494	2	0	2	0	0	0	8645-8691		GO:0004049-GO:0004834
Arginine biosynthesis	R-PPE-1119263	1	0	1	0	0	0	9573		GO:0004585
Thiamine biosynthesis	R-MAC-1119629	1	0	1	0	0	0	7434		GO:0004789
Tryptophan biosynthesis	R-PDA-1119494	2	0	2	0	0	0	8645-8691		GO:0004049-GO:0004834
Tryptophan biosynthesis	R-CCP-1119494	2	0	2	0	0	0	8645-8691		GO:0004049-GO:0004834
Arginine biosynthesis	R-SPC-1119263	1	0	1	0	0	0	9573		GO:0004585
Valine biosynthesis	R-CCN-1119600	1	0	1	0	0	0	8617		GO:0003984
Valine biosynthesis	R-VVN-1119600	1	0	1	0	0	0	8617		GO:0003984
Valine biosynthesis	R-SIT-1119600	1	0	1	0	0	0	8617		GO:0003984
Valine biosynthesis	R-MPO-1119600	1	0	1	0	0	0	8617		GO:0003984
Tryptophan biosynthesis	R-OES-1119494	2	0	2	0	0	0	8645-8691		GO:0004049-GO:0004834
Arginine biosynthesis	R-CSK-1119263	1	0	1	0	0	0	9573		GO:0004585
Tryptophan biosynthesis	R-PTA-1119494	2	0	2	0	0	0	8645-8691		GO:0004049-GO:0004834
Cysteine degradation	R-MPO-1119612	1	0	0	1	0	0	9139			MARPO_0184s0007
Thiamine biosynthesis	R-VVN-1119629	1	0	1	0	0	0	7434		GO:0004789
Thiamine biosynthesis	R-MPO-1119629	1	0	1	0	0	0	7434		GO:0004789
Thiamine biosynthesis	R-CCN-1119629	1	0	1	0	0	0	7434		GO:0004789
TCA cycle (plant)	R-CRE-1119533	1	0	0	1	0	0	9037			CHLRE_02g143250v5
Thiamine biosynthesis	R-CRU-1119629	1	0	1	0	0	0	7434		GO:0004789
S-adenosyl-L-methionine cycle	R-GSU-1119501	1	0	0	1	0	0	9059			Gasu_34920
Thiamine biosynthesis	R-QLO-1119629	1	0	1	0	0	0	7434		GO:0004789
Tryptophan biosynthesis	R-TTU-1119494	2	0	2	0	0	0	8645-8691		GO:0004049-GO:0004834
Thiamine biosynthesis	R-CCI-1119629	1	0	1	0	0	0	7434		GO:0004789
G1/S-specific transcription	R-OSA-9646031	3	0	0	2	0	0	10929-9747-15735			Os03g0812000-Os03g0165000
Valine biosynthesis	R-SSP-1119600	1	0	1	0	0	0	8617		GO:0003984
Tryptophan biosynthesis	R-LPE-1119494	2	0	2	0	0	0	8645-8691		GO:0004049-GO:0004834
Thiamine biosynthesis	R-VRA-1119629	1	0	1	0	0	0	7434		GO:0004789
Arginine biosynthesis	R-CCR-1119263	1	0	1	0	0	0	9573		GO:0004585
Arginine biosynthesis	R-MAC-1119263	1	0	1	0	0	0	9573		GO:0004585
Ornithine biosynthesis	R-OSI-1119539	1	0	1	0	0	0	9925		GO:0004042
Valine biosynthesis	R-NNU-1119600	1	0	1	0	0	0	8617		GO:0003984
Ornithine biosynthesis	R-CQI-1119539	1	0	1	0	0	0	9925		GO:0004042
Ornithine biosynthesis	R-OGL-1119539	1	0	1	0	0	0	9925		GO:0004042
Ornithine biosynthesis	R-PHH-1119539	1	0	1	0	0	0	9925		GO:0004042
Lysine degradation II	R-AHA-1119365	16	0	0	1	0	0	6232-9002-12791-9459-12572-13551-2162-1338-11404-12938-14214-10574-12646-11403-13347-11138			g09321
Thiamine biosynthesis	R-SSP-1119629	1	0	1	0	0	0	7434		GO:0004789
Proline degradation	R-CSC-1119337	1	0	0	1	0	0	9195			evm.TU.02.1113
Valine biosynthesis	R-CML-1119600	1	0	1	0	0	0	8617		GO:0003984
Ornithine biosynthesis	R-CST-1119539	1	0	1	0	0	0	9925		GO:0004042
Valine biosynthesis	R-CCI-1119600	1	0	1	0	0	0	8617		GO:0003984
Valine biosynthesis	R-VRA-1119600	1	0	1	0	0	0	8617		GO:0003984
Tryptophan biosynthesis	R-BVU-1119494	2	0	2	0	0	0	8645-8691		GO:0004049-GO:0004834
Tryptophan biosynthesis	R-BJU-1119494	2	0	2	0	0	0	8645-8691		GO:0004049-GO:0004834
Tryptophan biosynthesis	R-STU-1119494	2	0	2	0	0	0	8645-8691		GO:0004049-GO:0004834
Tryptophan biosynthesis	R-ECU-1119494	2	0	2	0	0	0	8645-8691		GO:0004049-GO:0004834
Thiamine biosynthesis	R-TCA-1119629	1	0	1	0	0	0	7434		GO:0004789
Response to Aluminum stress	R-MPO-9639136	2	0	0	1	0	0	7877-9581			MARPO_0010s0182
Thiamine biosynthesis	R-ONI-1119629	1	0	1	0	0	0	7434		GO:0004789
Ornithine biosynthesis	R-PAV-1119539	1	0	1	0	0	0	9925		GO:0004042
Tryptophan biosynthesis	R-CCA-1119494	2	0	2	0	0	0	8645-8691		GO:0004049-GO:0004834
Arginine biosynthesis	R-BDI-1119263	1	0	1	0	0	0	9573		GO:0004585
Arginine biosynthesis	R-TPR-1119263	1	0	1	0	0	0	9573		GO:0004585
Tryptophan biosynthesis	R-PED-1119494	2	0	2	0	0	0	8645-8691		GO:0004049-GO:0004834
Arginine biosynthesis	R-PSO-1119263	1	0	1	0	0	0	9573		GO:0004585
Valine biosynthesis	R-QLO-1119600	1	0	1	0	0	0	8617		GO:0003984
Valine biosynthesis	R-TCA-1119600	1	0	1	0	0	0	8617		GO:0003984
Arginine biosynthesis	R-OEU-1119263	1	0	1	0	0	0	9573		GO:0004585
Tryptophan biosynthesis	R-ETE-1119494	2	0	2	0	0	0	8645-8691		GO:0004049-GO:0004834
Thiamine biosynthesis	R-RCH-1119629	1	0	1	0	0	0	7434		GO:0004789
Valine biosynthesis	R-PPA-1119600	1	0	1	0	0	0	8617		GO:0003984
Ornithine biosynthesis	R-VUN-1119539	1	0	1	0	0	0	9925		GO:0004042
Arginine biosynthesis	R-HLP-1119263	1	0	1	0	0	0	9573		GO:0004585
Arginine biosynthesis	R-MTR-1119263	1	0	1	0	0	0	9573		GO:0004585
Thiamine biosynthesis	R-TAE-1119629	1	0	1	0	0	0	7434		GO:0004789
Thiamine biosynthesis	R-BDI-1119629	1	0	1	0	0	0	7434		GO:0004789
Arginine biosynthesis	R-OAU-1119263	1	0	1	0	0	0	9573		GO:0004585
Arginine biosynthesis	R-CLA-1119263	1	0	1	0	0	0	9573		GO:0004585
Tryptophan biosynthesis	R-CCN-1119494	2	0	2	0	0	0	8645-8691		GO:0004049-GO:0004834
Valine biosynthesis	R-OKA-1119600	1	0	1	0	0	0	8617		GO:0003984
Thiamine biosynthesis	R-ATR-1119629	1	0	1	0	0	0	7434		GO:0004789
Valine biosynthesis	R-CSA-1119600	1	0	1	0	0	0	8617		GO:0003984
Arginine biosynthesis	R-OSA-1119263	2	0	1	1	0	0	9573-9197		GO:0004585	B9EXM2
Beta-alanine biosynthesis II	R-SMO-1119445	1	0	0	1	0	0	8234			SELMODRAFT_176615
Tryptophan biosynthesis	R-SHI-1119494	2	0	2	0	0	0	8645-8691		GO:0004049-GO:0004834
Arginine biosynthesis	R-CSI-1119263	1	0	1	0	0	0	9573		GO:0004585
Tryptophan biosynthesis	R-QLO-1119494	2	0	2	0	0	0	8645-8691		GO:0004049-GO:0004834
Threonine degradation	R-OSA-1119271	1	0	1	0	0	0	6629		GO:0008743
Lateral root initiation	R-AHA-9030557	35	0	0	1	0	0	15285-7684-14150-10609-3121-3120-3164-2448-10931-14319-2125-7139-11541-12398-14851-12832-13206-13801-10512-12775-12973-15153-12161-5795-15292-11857-14628-10903-12808-1464-12266-15477-13316-12844-10247			g09021
Thiamine biosynthesis	R-OKA-1119629	1	0	1	0	0	0	7434		GO:0004789
Valine biosynthesis	R-MES-1119600	1	0	1	0	0	0	8617		GO:0003984
Tryptophan biosynthesis	R-CBA-1119494	2	0	2	0	0	0	8645-8691		GO:0004049-GO:0004834
Glutamate biosynthesis I	R-JCU-1119596	130	0	0	1	0	0	10371-14297-2274-11987-2269-2268-2267-2266-7316-12399-8129-15824-10897-14733-16088-9235-11190-14068-7214-9996-13494-9071-2282-10029-14869-15958-2279-2278-8935-12683-15957-10146-10300-14626-16057-9765-16056-2210-10637-12416-11725-13741-1917-13984-11685-12136-3656-7617-10872-13623-13473-9899-9493-1920-12826-2214-2211-10088-12388-3664-1927-6658-15258-3666-8718-12700-6659-1923-12590-8578-11260-12195-…			JcCB0085061.30
Arginine biosynthesis	R-OPU-1119263	1	0	1	0	0	0	9573		GO:0004585
Arginine biosynthesis	R-GSU-1119263	1	0	0	1	0	0	9925			Gasu_05650
Leading strand synthesis	R-PAB-9675815	1	0	0	1	0	0	7728			MA_10436210g0020
Ureide biosynthesis	R-AHA-1119407	16	0	0	1	0	0	6485-8484-8331-9953-4166-12770-16079-3098-3029-15907-9529-11770-12752-14103-1309-12005			g09134
Valine biosynthesis	R-TAE-1119600	1	0	1	0	0	0	8617		GO:0003984
Valine biosynthesis	R-ATR-1119600	1	0	1	0	0	0	8617		GO:0003984
Valine biosynthesis	R-DRO-1119600	1	0	1	0	0	0	8617		GO:0003984
Arginine biosynthesis	R-PVE-1119263	1	0	1	0	0	0	9573		GO:0004585
Tryptophan biosynthesis	R-RCH-1119494	2	0	2	0	0	0	8645-8691		GO:0004049-GO:0004834
Tryptophan biosynthesis	R-PAV-1119494	2	0	2	0	0	0	8645-8691		GO:0004049-GO:0004834
Ornithine biosynthesis	R-OLO-1119539	1	0	1	0	0	0	9925		GO:0004042
Thiamine biosynthesis	R-MES-1119629	1	0	1	0	0	0	7434		GO:0004789
Ornithine biosynthesis	R-CCD-1119539	1	0	1	0	0	0	9925		GO:0004042
Ornithine biosynthesis	R-ETE-1119539	1	0	1	0	0	0	9925		GO:0004042
Tryptophan biosynthesis	R-CSC-1119494	2	0	2	0	0	0	8645-8691		GO:0004049-GO:0004834
Thiamine biosynthesis	R-DRO-1119629	1	0	1	0	0	0	7434		GO:0004789
Valine biosynthesis	R-PPE-1119600	1	0	1	0	0	0	8617		GO:0003984
Arginine biosynthesis	R-ECG-1119263	1	0	1	0	0	0	9573		GO:0004585
Arginine biosynthesis	R-NNU-1119263	1	0	1	0	0	0	9573		GO:0004585
Thiamine biosynthesis	R-OPU-1119629	1	0	1	0	0	0	7434		GO:0004789
Tryptophan biosynthesis	R-ACO-1119494	2	0	2	0	0	0	8645-8691		GO:0004049-GO:0004834
Ornithine biosynthesis	R-SVI-1119539	1	0	1	0	0	0	9925		GO:0004042
Galactose degradation II	R-PPA-1119452	1	0	0	1	0	0	7297			Pp3c13_5280
Thiamine biosynthesis	R-PPE-1119629	1	0	1	0	0	0	7434		GO:0004789
Thiamine biosynthesis	R-DCA-1119629	1	0	1	0	0	0	7434		GO:0004789
Valine biosynthesis	R-ECG-1119600	1	0	1	0	0	0	8617		GO:0003984
Polyisoprenoid biosynthesis	R-SBI-1119367	1	0	0	1	0	0	16339			SORBI_3008G088821
Valine biosynthesis	R-PED-1119600	1	0	1	0	0	0	8617		GO:0003984
Tryptophan biosynthesis	R-BRA-1119494	2	0	2	0	0	0	8645-8691		GO:0004049-GO:0004834
Arginine biosynthesis	R-AIP-1119263	1	0	1	0	0	0	9573		GO:0004585
Valine biosynthesis	R-QSU-1119600	1	0	1	0	0	0	8617		GO:0003984
Valine biosynthesis	R-CCL-1119600	1	0	1	0	0	0	8617		GO:0003984
Ornithine biosynthesis	R-OBA-1119539	1	0	1	0	0	0	9925		GO:0004042
Arginine biosynthesis	R-DRO-1119263	1	0	1	0	0	0	9573		GO:0004585
Thiamine biosynthesis	R-QSU-1119629	1	0	1	0	0	0	7434		GO:0004789
Tryptophan biosynthesis	R-PHA-1119494	2	0	2	0	0	0	8645-8691		GO:0004049-GO:0004834
Thiamine biosynthesis	R-ECG-1119629	1	0	1	0	0	0	7434		GO:0004789
Valine biosynthesis	R-MAC-1119600	1	0	1	0	0	0	8617		GO:0003984
Tryptophan biosynthesis	R-PTI-1119494	2	0	2	0	0	0	8645-8691		GO:0004049-GO:0004834
Tryptophan biosynthesis	R-SLY-1119494	2	0	2	0	0	0	8645-8691		GO:0004049-GO:0004834
Ornithine biosynthesis	R-PSO-1119539	1	0	1	0	0	0	9925		GO:0004042
Valine biosynthesis	R-LPE-1119600	1	0	1	0	0	0	8617		GO:0003984
Thiamine biosynthesis	R-PED-1119629	1	0	1	0	0	0	7434		GO:0004789
Ornithine biosynthesis	R-ACH-1119539	1	0	1	0	0	0	9925		GO:0004042
Thiamine biosynthesis	R-CCL-1119629	1	0	1	0	0	0	7434		GO:0004789
Valine biosynthesis	R-STU-1119600	1	0	1	0	0	0	8617		GO:0003984
Arginine biosynthesis	R-AOF-1119263	1	0	1	0	0	0	9573		GO:0004585
Valine biosynthesis	R-MGU-1119600	1	0	1	0	0	0	8617		GO:0003984
Methylerythritol phosphate pathway	R-CRE-1119464	1	0	0	1	0	0	8702			CHLRE_12g503550v5
Tryptophan biosynthesis	R-PPA-1119494	2	0	2	0	0	0	8645-8691		GO:0004049-GO:0004834
GDP-L-fucose biosynthesis I (from GDP-D-mannose)	R-CCR-1119620	1	0	0	1	0	0	7691			CHC_T00008950001
Tryptophan biosynthesis	R-HLH-1119494	2	0	2	0	0	0	8645-8691		GO:0004049-GO:0004834
Ornithine biosynthesis	R-TUR-1119539	1	0	1	0	0	0	9925		GO:0004042
Ornithine biosynthesis	R-LSA-1119539	1	0	1	0	0	0	9925		GO:0004042
Valine biosynthesis	R-OPU-1119600	1	0	1	0	0	0	8617		GO:0003984
Thiamine biosynthesis	R-JRE-1119629	1	0	1	0	0	0	7434		GO:0004789
Valine biosynthesis	R-OEU-1119600	1	0	1	0	0	0	8617		GO:0003984
Thiamine biosynthesis	R-MGU-1119629	1	0	1	0	0	0	7434		GO:0004789
Valine biosynthesis	R-DCA-1119600	1	0	1	0	0	0	8617		GO:0003984
Valine biosynthesis	R-BDI-1119600	1	0	1	0	0	0	8617		GO:0003984
Arginine biosynthesis	R-SSP-1119263	1	0	1	0	0	0	9573		GO:0004585
Valine biosynthesis	R-CCR-1119600	1	0	1	0	0	0	8617		GO:0003984
Tryptophan biosynthesis	R-CRE-1119494	2	0	2	0	0	0	8645-8691		GO:0004049-GO:0004834
Tryptophan biosynthesis	R-SMO-1119494	2	0	2	0	0	0	8645-8691		GO:0004049-GO:0004834
Arginine biosynthesis	R-SCR-1119263	1	0	1	0	0	0	9573		GO:0004585
Valine biosynthesis	R-JRE-1119600	1	0	1	0	0	0	8617		GO:0003984
Arginine biosynthesis	R-TCA-1119263	1	0	1	0	0	0	9573		GO:0004585
Ornithine biosynthesis	R-LPE-1119539	1	0	1	0	0	0	9925		GO:0004042
Tryptophan biosynthesis	R-OSI-1119494	2	0	2	0	0	0	8645-8691		GO:0004049-GO:0004834
Valine biosynthesis	R-HAN-1119600	1	0	1	0	0	0	8617		GO:0003984
Tryptophan biosynthesis	R-EGR-1119494	2	0	2	0	0	0	8645-8691		GO:0004049-GO:0004834
Ornithine biosynthesis	R-BRA-1119539	1	0	1	0	0	0	9925		GO:0004042
Arginine biosynthesis	R-CQI-1119263	1	0	1	0	0	0	9573		GO:0004585
Thiamine biosynthesis	R-PVE-1119629	1	0	1	0	0	0	7434		GO:0004789
Valine biosynthesis	R-ZMA-1119600	1	0	1	0	0	0	8617		GO:0003984
Ornithine biosynthesis	R-NAT-1119539	1	0	1	0	0	0	9925		GO:0004042
Valine biosynthesis	R-PHH-1119600	1	0	1	0	0	0	8617		GO:0003984
Ornithine biosynthesis	R-STU-1119539	1	0	1	0	0	0	9925		GO:0004042
Ornithine biosynthesis	R-SLY-1119539	1	0	1	0	0	0	9925		GO:0004042
Thiamine biosynthesis	R-HAN-1119629	1	0	1	0	0	0	7434		GO:0004789
Arginine biosynthesis	R-ATH-1119263	1	0	1	0	0	0	9573		GO:0004585
Thiamine biosynthesis	R-ZMA-1119629	1	0	1	0	0	0	7434		GO:0004789
Valine biosynthesis	R-PVE-1119600	1	0	1	0	0	0	8617		GO:0003984
Ornithine biosynthesis	R-PPA-1119539	1	0	1	0	0	0	9925		GO:0004042
Tryptophan biosynthesis	R-LSA-1119494	2	0	2	0	0	0	8645-8691		GO:0004049-GO:0004834
Tryptophan biosynthesis	R-OOF-1119494	2	0	2	0	0	0	8645-8691		GO:0004049-GO:0004834
Tryptophan biosynthesis	R-TUR-1119494	2	0	2	0	0	0	8645-8691		GO:0004049-GO:0004834
Arginine biosynthesis	R-LPR-1119263	1	0	1	0	0	0	9573		GO:0004585
Valine biosynthesis	R-JCU-1119600	1	0	1	0	0	0	8617		GO:0003984
Valine biosynthesis	R-GSU-1119600	1	0	1	0	0	0	8617		GO:0003984
Valine biosynthesis	R-LAN-1119600	1	0	1	0	0	0	8617		GO:0003984
Thiamine biosynthesis	R-LAN-1119629	1	0	1	0	0	0	7434		GO:0004789
Ornithine biosynthesis	R-OEU-1119539	1	0	1	0	0	0	9925		GO:0004042
UDP-D-xylose biosynthesis	R-CCR-1119563	1	0	0	1	0	0	7691			CHC_T00008950001
Ornithine biosynthesis	R-MAC-1119539	1	0	1	0	0	0	9925		GO:0004042
Valine biosynthesis	R-GMA-1119600	1	0	1	0	0	0	8617		GO:0003984
Ornithine biosynthesis	R-CML-1119539	1	0	1	0	0	0	9925		GO:0004042
Tryptophan biosynthesis	R-BOL-1119494	2	0	2	0	0	0	8645-8691		GO:0004049-GO:0004834
Ornithine biosynthesis	R-CCI-1119539	1	0	1	0	0	0	9925		GO:0004042
Arginine biosynthesis II (acetyl cycle)	R-GSU-1119622	1	0	0	1	0	0	9925			Gasu_05650
Arginine biosynthesis	R-QSU-1119263	1	0	1	0	0	0	9573		GO:0004585
Tryptophan biosynthesis	R-VUN-1119494	2	0	2	0	0	0	8645-8691		GO:0004049-GO:0004834
Regulatory network of nutrient accumulation	R-OSA-9626305	2	0	0	2	0	0	6935-15734			B3IYE3-Os11g0199200
Ornithine biosynthesis	R-PSA-1119539	1	0	1	0	0	0	9925		GO:0004042
Tryptophan biosynthesis	R-OMI-1119494	2	0	2	0	0	0	8645-8691		GO:0004049-GO:0004834
Valine biosynthesis	R-COL-1119600	1	0	1	0	0	0	8617		GO:0003984
Thiamine biosynthesis	R-GMA-1119629	1	0	1	0	0	0	7434		GO:0004789
Glutamate degradation	R-CSC-1119458	1	0	0	1	0	0	9195			evm.TU.02.1113
Tryptophan biosynthesis	R-PVU-1119494	2	0	2	0	0	0	8645-8691		GO:0004049-GO:0004834
Thiamine biosynthesis	R-COL-1119629	1	0	1	0	0	0	7434		GO:0004789
Thiamine biosynthesis	R-CQI-1119629	1	0	1	0	0	0	7434		GO:0004789
Tryptophan biosynthesis	R-CAR-1119494	2	0	2	0	0	0	8645-8691		GO:0004049-GO:0004834
Tryptophan biosynthesis	R-ATA-1119494	2	0	2	0	0	0	8645-8691		GO:0004049-GO:0004834
Tryptophan biosynthesis	R-AHA-1119494	3	0	2	1	0	0	7164-8645-8691		GO:0004049-GO:0004834	g11483
Valine biosynthesis	R-SIN-1119600	1	0	1	0	0	0	8617		GO:0003984
Arginine biosynthesis	R-ZMY-1119263	1	0	1	0	0	0	9573		GO:0004585
Arginine biosynthesis	R-MGU-1119263	1	0	1	0	0	0	9573		GO:0004585
Ornithine biosynthesis	R-RCH-1119539	1	0	1	0	0	0	9925		GO:0004042
Arginine biosynthesis	R-LAN-1119263	1	0	1	0	0	0	9573		GO:0004585
Arginine biosynthesis	R-ATR-1119263	1	0	1	0	0	0	9573		GO:0004585
Alanine biosynthesis III	R-MPO-1119319	1	0	0	1	0	0	9139			MARPO_0184s0007
Thiamine biosynthesis	R-SIN-1119629	1	0	1	0	0	0	7434		GO:0004789
Thiamine biosynthesis	R-PHH-1119629	1	0	1	0	0	0	7434		GO:0004789
Valine biosynthesis	R-CQI-1119600	1	0	1	0	0	0	8617		GO:0003984
Valine biosynthesis	R-OGL-1119600	1	0	1	0	0	0	8617		GO:0003984
Arginine biosynthesis	R-TAE-1119263	1	0	1	0	0	0	9573		GO:0004585
Citrulline biosynthesis	R-PAB-1119495	1	0	0	1	0	0	7752			MA_10435722g0010
Tryptophan biosynthesis	R-PAB-1119494	2	0	2	0	0	0	8645-8691		GO:0004049-GO:0004834
Thiamine biosynthesis	R-ZJA-1119629	1	0	1	0	0	0	7434		GO:0004789
Ornithine biosynthesis	R-SIT-1119539	1	0	1	0	0	0	9925		GO:0004042
Carotenoid biosynthesis	R-ATA-1119449	1	0	0	1	0	0	16013			AET3Gv20603000
Thiamine biosynthesis	R-OGL-1119629	1	0	1	0	0	0	7434		GO:0004789
Valine biosynthesis	R-ZJA-1119600	1	0	1	0	0	0	8617		GO:0003984
